# Supplementary material for: Comparative Transcriptome Analysis of the Hypothalamic–Pituitary–Gonadal Axis of Jinhu Grouper (Epinephelus fuscoguttatus ♀ × Epinephelus tukula ♂) and Tiger Grouper (Epinephelus fuscoguttatus)
Source: Genes (Basel). 2024 Jul 16;15(7):929. doi: 10.3390/genes15070929 (PMC11275438; doi:10.3390/genes15070929)
Supplement: Supplementary file 1 [file genes-15-00929-s001.zip]

Archive with 2 entries (2 files):
- Figure S1-4, Table S1-5.pdf
- Table S6.xlsx
