# Supplementary material for: Comparative Transcriptome Analysis of the Hypothalamic–Pituitary–Gonadal Axis of Jinhu Grouper (Epinephelus fuscoguttatus ♀ × Epinephelus tukula ♂) and Tiger Grouper (Epinephelus fuscoguttatus)
Source: Genes (Basel). 2024 Jul 16;15(7):929. doi: 10.3390/genes15070929 (PMC11275438; doi:10.3390/genes15070929)
Supplement: Supplementary file 1 [file genes-15-00929-s001.zip › Table S6.xlsx]

## Sheet: saddlebrown
GeneID	Module	Symbol	EFET_24B1	EFET_24B2	EFET_24B3	EFET_24G1	EFET_24G2	EFET_24G3	EFET_24P1	EFET_24P2	EFET_24P3	EF_24B1	EF_24B2	EF_24B3	EF_24G1	EF_24G2	EF_24G3	EF_24P1	EF_24P2	EF_24P3
E.fuscoguttatus.00056-gene	saddlebrown	Lin7b	0.26	0	0.259	0	0	0.115	0.902	0	0	1.051	0.933	0.563	0	0	0	0.971	0	0
E.fuscoguttatus.00060-gene	saddlebrown	SNRNP70	85.038	80.828	75.812	17.808	12.917	10.684	65.585	60.043	47.844	66.107	70.028	76.553	12.849	20.585	16.588	57.407	56.305	47.73
E.fuscoguttatus.00070-gene	saddlebrown	ABCC1	29.439	24.374	31.805	1.411	1.108	0.697	10.47	14.14	9.994	18.91	26.836	24.841	1.519	1.718	1.146	11.398	13.412	9.906
E.fuscoguttatus.00099-gene	saddlebrown	HMGB3	108.307	120.013	110.013	21.362	21.76	25.11	55.917	50.488	49.354	111.24	93.139	84.096	19.954	11.694	16.596	57.742	68.536	53.171
E.fuscoguttatus.00105-gene	saddlebrown	ATP1B2	126.91	76.886	99.829	2.235	0.629	0.367	4.234	3.188	2.212	65.963	115.782	75.519	0.316	1.064	0.503	6.322	4.659	3.753
E.fuscoguttatus.00115-gene	saddlebrown	--	1.213	1.71	1.692	0	0	0	1.123	0.728	0.866	1.716	2.902	2.889	0	0	0	0.907	0.718	0.241
E.fuscoguttatus.00139-gene	saddlebrown	Pik3ca	19.033	18.424	20.03	0.529	0.279	0.119	3.247	4.499	3.945	13.87	17.752	20.935	0.185	0.375	0.246	3.065	4.932	3.59
E.fuscoguttatus.00178-gene	saddlebrown	GUCY2F	0.868	0.456	0.564	0.022	0.037	0	0.131	0	0	1.03	1.58	0.817	0	0.142	0.121	0.047	0.149	0
E.fuscoguttatus.00216-gene	saddlebrown	DOCK3	11.957	14.46	10.97	0.168	0.03	0.028	1.09	1.55	1.607	13.414	17.807	16.546	0.09	0.44	0.112	1.2	1.818	0.998
E.fuscoguttatus.00342-gene	saddlebrown	SEMA3D	7.36	6.928	7.488	7.442	8.359	5.194	2.818	3.759	4.346	3.584	7.156	5.674	1.22	1.749	2.765	2.374	4.65	3.103
E.fuscoguttatus.00365-gene	saddlebrown	DYNLRB1	7.205	23.571	10.764	9.042	11.122	6.596	7.814	4.504	5.223	20.93	11.31	8.774	5.55	7.1	5.518	8.973	8.442	5.368
E.fuscoguttatus.00370-gene	saddlebrown	MAP1LC3A	59.076	60.547	59.553	2.054	1.214	1.907	30.651	18.978	21.722	60.051	46.248	44.179	1.919	3.495	4.197	35.671	24.73	27.03
E.fuscoguttatus.00392-gene	saddlebrown	Mmp24	3.857	4.722	3.634	0	0	0.093	2.171	1.355	1.395	3.055	3.616	4.062	0.335	0.157	0	2.207	1.029	2.175
E.fuscoguttatus.00399-gene	saddlebrown	MMP24	1.828	2.944	2.731	0.21	0	0	0.846	0.183	0.326	2.401	2.404	1.78	0	0	0	0.455	0.361	0.908
E.fuscoguttatus.00448-gene	saddlebrown	SDC4	6.897	8.485	5.724	51.656	44.718	51.618	11.525	14.37	11.794	4.452	8.249	7.465	46.302	52.791	56.14	30.539	21.172	26.263
E.fuscoguttatus.00464-gene	saddlebrown	Rbm15b	7.982	7.246	6.584	4.691	2.419	2.456	4.419	4.946	5.33	6.976	8.61	8.852	3.123	3.162	3.94	5.915	5.847	3.892
E.fuscoguttatus.00467-gene	saddlebrown	BTN3A1	1.266	0.675	0.621	0.186	0	0.204	0.123	0.476	0.222	0.785	0.766	0.373	0.089	0	0	0.266	0.709	0.12
E.fuscoguttatus.00470-gene	saddlebrown	Trim69	0.921	0.764	0.932	0.108	0	0.095	0.873	0.21	0.168	1.743	0.651	1.523	0.048	0.142	0.151	0.555	0.332	0.336
E.fuscoguttatus.00472-gene	saddlebrown	PCBP4	1.751	1.145	2.18	0.1	0	0	0.203	0.263	0	2.034	3.56	1.895	0	0.066	0.093	0	0	0.174
E.fuscoguttatus.00508-gene	saddlebrown	Trim69	0.298	0	0.336	0.056	0.046	0.043	0.154	0.286	0.346	0.555	0.878	1.038	0.051	0.143	0.152	0.16	0	0.378
E.fuscoguttatus.00514-gene	saddlebrown	GRM7	1.438	1.447	1.872	0	0.054	0	0.256	0	0	2.123	1.719	1.795	0	0	0	0.138	0.109	0
E.fuscoguttatus.00525-gene	saddlebrown	Grm7	1.04	0.785	0.906	0	0	0	0	0	0	1.708	1.244	0.985	0.209	0	0.485	0	0	0
E.fuscoguttatus.00532-gene	saddlebrown	Grm7	14.407	18.446	15.726	0.661	0.893	0.46	0.267	0.346	0.103	11.994	14.474	8.608	1.544	0.606	1.781	0.718	0.682	0
E.fuscoguttatus.00549-gene	saddlebrown	Rnf123	7.28	5.307	4.001	0.432	0.729	1.56	1.743	1.004	3.36	5.327	4.804	4.891	0.404	0.754	1.471	2.814	4.706	1.995
E.fuscoguttatus.00557-gene	saddlebrown	RNF123	7.019	6.737	6.784	1.002	1.147	0.933	5.173	3.85	3.461	7.268	9.457	8.655	1.762	1.623	1.704	4.057	4.734	3.471
E.fuscoguttatus.00597-gene	saddlebrown	Trim69	2.946	0.881	1.514	0.238	0.092	0.167	0.219	0	0.511	2.398	1.427	0.659	0.203	0.426	0.101	0.235	0.746	0
E.fuscoguttatus.00599-gene	saddlebrown	aldh4a1	0.807	0.632	1.072	0.36	0.695	0.478	0	0.179	0.24	0.725	0.858	0.485	0.433	0.404	0.43	0	0.443	0.089
E.fuscoguttatus.00620-gene	saddlebrown	PPP1R15B	14.116	14.331	13.034	1.216	0.821	1.049	8.621	8.422	7.297	19.649	17.608	19.082	1.98	0.955	1.711	14.486	13.629	11.615
E.fuscoguttatus.00623-gene	saddlebrown	PIK3C2B	18.506	17.431	17.145	4.33	4.794	4.75	7.326	8.168	9.386	17.21	15.117	15.135	5.623	3.474	4.641	8.272	9.589	8.088
E.fuscoguttatus.00657-gene	saddlebrown	FAM107A	58.703	74.677	63.993	0.663	0	0	3.476	5.547	3.712	35.261	48.926	48.78	0	0	0	5.469	2.737	3.444
E.fuscoguttatus.00684-gene	saddlebrown	KCNQ2	18.123	19.126	17.33	1.748	0.525	0.917	6.033	6.764	5.482	19.093	22.046	19.001	1.356	2.132	1.485	6.173	5.196	4.719
E.fuscoguttatus.00725-gene	saddlebrown	RNF182	4.205	5.462	6.08	0	0	0	1.412	0.678	0.726	4.249	6.49	5.433	0.073	0	0.072	1.014	1.071	1.213
E.fuscoguttatus.00836-gene	saddlebrown	Khk	14.56	17.412	14.378	3.355	0.241	0.829	7.198	7.218	5.552	15.214	14.586	17.242	0.2	0.841	0.066	8.989	11.051	7.417
E.fuscoguttatus.00846-gene	saddlebrown	PLTP	34.826	36.075	43.338	0.339	0	0	17.365	15.433	15.273	34.08	34.493	26.195	0.09	0.063	0	21.843	28.539	18.68
E.fuscoguttatus.00912-gene	saddlebrown	ANGPT4	1.409	3.671	2.477	0.428	0.482	0.294	0.384	0.166	0.296	1.507	1.983	1.794	1.066	0.685	1.016	1.032	1.309	0.659
E.fuscoguttatus.00923-gene	saddlebrown	COX6C	7.056	10.823	9.705	3.084	5.695	6.115	2.332	2.016	0.6	6.45	8.037	6.546	3.241	4.037	3.401	3.766	0.663	3.004
E.fuscoguttatus.00927-gene	saddlebrown	STK4	11.601	10.793	10.504	3.782	1.958	2.848	4.372	4.483	4.391	7.104	8.62	10.845	2.543	4.025	1.733	5.254	7.458	6.548
E.fuscoguttatus.00977-gene	saddlebrown	Matn4	0.99	0.872	0.555	0	0.03	0	0.143	0.062	0.221	0.75	1.184	0.536	0	0	0	0	0.061	0
E.fuscoguttatus.01047-gene	saddlebrown	Igsf10	2.495	4.817	4.225	0.68	4.102	2.193	3.069	2.9	1.879	1.111	5.256	4.167	0.547	0.885	1.599	3.326	2.636	3.541
E.fuscoguttatus.01081-gene	saddlebrown	TRIM35	3.924	2.757	2.802	0.261	0.111	0.197	0.883	0.888	0.264	3.291	2.13	3.686	0.131	0.5	0.435	1.672	1.315	0.883
E.fuscoguttatus.01091-gene	saddlebrown	ergic3	0.794	1.999	1.582	0	0.577	0	0.459	1.589	0	0.802	1.425	1.289	0	0	0.212	1.484	0.784	0.789
E.fuscoguttatus.01183-gene	saddlebrown	RT1-B	0.473	0.167	1.361	0.095	0	0.073	0	0	0	0.334	0.782	0.895	0.089	0	0	1.117	0	0.501
E.fuscoguttatus.01188-gene	saddlebrown	PCK1	4.249	2.831	4.544	0	0.121	0.028	1.735	3.312	0.669	2.841	3.812	4.058	0.067	0	0.067	0.311	0.247	0.372
E.fuscoguttatus.01243-gene	saddlebrown	ywhaba	431.636	461.582	385.518	152.092	103.606	144.108	212.237	230.19	216.333	525.106	460.807	461.603	136.053	209.765	171.458	267.326	300.294	249.54
E.fuscoguttatus.01250-gene	saddlebrown	Rims4	35.33	37.341	46.225	0	0	0.071	8.732	11.403	7.307	21.743	31.5	26.073	0	0	0.086	9	12.835	9.252
E.fuscoguttatus.01281-gene	saddlebrown	grip2	6.071	4.651	6.047	0	0	0.068	0.088	0.42	0.409	5.015	6.804	7.398	0.02	0.086	0	2.52	1.582	2.276
E.fuscoguttatus.01307-gene	saddlebrown	GGH	5.203	5.513	6.41	0.079	0	0.122	0.95	0.411	1.588	5.257	5.732	6.966	0.147	0	0.146	0.171	0.27	0.408
E.fuscoguttatus.01317-gene	saddlebrown	PTPRT	13.678	16.766	15.381	0.538	0.134	0.392	5.041	8.549	4.773	17.386	18.47	16.237	0.296	0.663	0.411	3.778	3.646	4.438
E.fuscoguttatus.01341-gene	saddlebrown	Ptprt	6.693	7.609	6.149	0.199	0.196	0.051	3.605	4.963	3.655	9.212	10.352	7.994	0.309	0.13	0.123	2.803	2.22	2.35
E.fuscoguttatus.01362-gene	saddlebrown	Chd6	15.034	13.287	14.284	0.564	0.3	0.296	10.34	11.671	11.062	10.81	14.524	14.537	0.28	0.374	0.291	10.102	10.592	8.734
E.fuscoguttatus.01434-gene	saddlebrown	PODXL2	66.113	47.055	58.294	0.494	0.182	0.072	3.174	2.206	1.488	51.091	62.859	63.525	0.173	0.162	0.229	3.819	3.769	3.473
E.fuscoguttatus.01483-gene	saddlebrown	Psmf1	79.231	76.223	75.739	18.383	20.69	22.431	19.549	25.031	21.335	70.389	39.468	53.837	11.448	14.004	10.957	26.008	31.145	21.062
E.fuscoguttatus.01491-gene	saddlebrown	TMEM74B	7.505	4.986	6.429	0	0.073	0.067	1.91	1.051	1.205	2.275	5.565	4.387	0	0	0	2.617	2.814	2.386
E.fuscoguttatus.01496-gene	saddlebrown	Rbl1	2.211	1.648	2.365	0.798	0.337	0.309	1.8	1.638	1.79	1.985	2.007	1.462	0.197	0.184	0.196	1.427	2.02	1.464
E.fuscoguttatus.01543-gene	saddlebrown	OSGIN2	5.011	5.249	6.543	0.544	0.59	0.271	2.272	2.303	2.538	7.458	7.695	9.456	0.327	0.559	0.866	9.699	8.62	7.736
E.fuscoguttatus.01669-gene	saddlebrown	FLNB	6.658	6.231	9.031	17.784	24.523	15.75	17.612	17.651	16.12	6.085	6.383	6.609	20.046	14.395	25.554	17.605	22.301	17.732
E.fuscoguttatus.01719-gene	saddlebrown	Slmap	27.801	27.251	26.919	3.367	3.195	2.626	11.317	9.237	10.839	27.216	26.339	28.171	5.194	4.954	5.479	15.413	13.693	11.571
E.fuscoguttatus.01746-gene	saddlebrown	DENND6A	6.992	4.934	5.241	2.15	1.292	1.376	3.502	5.046	4.18	3.059	4.052	5.071	1.236	3.41	2.151	1.526	1.636	3.15
E.fuscoguttatus.01773-gene	saddlebrown	APPL1	23.596	19.101	26.754	11.84	11.337	10.556	7.27	7.147	8.3	16.185	20.632	20.606	5.712	6.199	8.206	9.591	10.274	9.67
E.fuscoguttatus.01819-gene	saddlebrown	Arhgef3	7.104	4.202	6.579	0.322	0.091	0.111	3.604	3.427	1.89	6.863	7.08	8.026	0.334	0.281	0.232	2.328	1.967	2.6
E.fuscoguttatus.01831-gene	saddlebrown	TASOR	7.84	6.608	7.584	1.28	1.035	0.824	3.059	3.601	2.895	7.561	8.12	8.81	1.538	1.802	1.809	4.134	5.422	3.428
E.fuscoguttatus.01863-gene	saddlebrown	CCDC66	3.873	4.145	3.516	1.097	0.499	0.392	0.964	1.422	0.919	4.508	5.746	5.306	0.736	0.773	0.784	1.648	1.741	2.143
E.fuscoguttatus.01885-gene	saddlebrown	IP6K1	10.006	10.002	11.547	0.079	0.568	0.153	4.63	6.073	6.772	8.018	8.914	8.963	0.333	0.414	0.184	4.039	4.766	3.77
E.fuscoguttatus.01912-gene	saddlebrown	rps23	469.87	653.119	529.022	1290.7	1573.68	1604.13	1353.15	1141.56	1095	769.282	358.084	409.099	1260.94	1075.68	900.522	1020.33	1099.95	1101.34
E.fuscoguttatus.01917-gene	saddlebrown	--	6.954	6.562	8.117	0.997	1.368	1.302	0.251	0.217	0.291	5.928	6.628	5.41	0.815	0.49	0.463	0.812	0.107	0.216
E.fuscoguttatus.01948-gene	saddlebrown	LMCD1	2.361	2.631	2.436	0.194	0.123	0	0.488	0.59	0.677	1.278	2.118	2.829	0.136	0.19	0.135	1.155	1.914	1.592
E.fuscoguttatus.01958-gene	saddlebrown	abhd6-b	14.749	18.273	13.899	1.041	1.264	0.755	3.675	7.148	5.162	14.215	11.127	12.649	1.642	1.107	0.604	3.532	5.262	5.41
E.fuscoguttatus.01977-gene	saddlebrown	Pxk	4.23	3.964	5.811	2.97	2.331	2.525	2.615	3.792	3.383	5.673	6.454	5.288	2.423	3.395	3.613	2.634	4.677	2.97
E.fuscoguttatus.02029-gene	saddlebrown	Ccdc71	9.878	7.389	6.409	2.184	1.843	2.172	3.04	5.347	5.498	16.115	19.402	9.515	1.214	1.089	0.966	8.013	15.291	3.871
E.fuscoguttatus.02033-gene	saddlebrown	Stab1	5.214	6.582	7.151	1.033	0.531	0.524	2.49	2.814	2.308	10.851	13.314	14.424	1.342	1.196	0.882	2.86	2.491	2.282
E.fuscoguttatus.02094-gene	saddlebrown	STAB1	2.245	3.389	3.074	0.376	0.091	0.125	0.541	0.281	0.417	6.237	5.258	6.277	0.1	0.492	0.299	1.281	1.754	0.929
E.fuscoguttatus.02107-gene	saddlebrown	Nisch	7.48	6.782	8.417	1.261	1.3	0.748	2.411	2.798	2.929	6.721	7.444	7.447	0.857	0.836	1.065	3.022	2.958	3.148
E.fuscoguttatus.02169-gene	saddlebrown	ippk	6.016	5.002	6.166	5.102	5.995	4.876	7.262	5.58	7.545	3.964	3.545	4.53	7.055	6.874	5.249	6.732	7.398	6.929
E.fuscoguttatus.02242-gene	saddlebrown	Gpr37l1	53.008	57.098	60.274	0.348	0.992	0.236	1.228	2.427	1.759	38.464	36.099	43.996	0.488	0.342	0.404	1.605	3.592	1.13
E.fuscoguttatus.02245-gene	saddlebrown	ATP2B4	39.67	46.769	45.161	2.819	2.694	2.678	7.691	8.816	9.251	44.974	57.04	54.006	3.814	5.371	3.773	10.619	11.622	8.649
E.fuscoguttatus.02266-gene	saddlebrown	ATP2B1	1.44	1.933	1.912	0.551	0	0	0.555	0	0	2.425	1.148	1.039	0	0	0	0	0	0
E.fuscoguttatus.02269-gene	saddlebrown	pth4	10.278	5.912	3.29	0	0.178	0	0	0	0	5.934	4.829	1.987	0	0	0	0	0	0.365
E.fuscoguttatus.02282-gene	saddlebrown	DRAM2	8.042	8.73	6.754	1.176	0.076	0.84	3.101	4.573	3.939	6.373	3.018	3.926	0.169	0.71	0.588	3.928	3.734	1.723
E.fuscoguttatus.02290-gene	saddlebrown	Nfs1	68.433	55.596	70.577	9.021	5.829	6.032	24.705	28.637	26.674	56.296	46.555	42.867	9.155	6.414	6.413	24.177	23.561	24.395
E.fuscoguttatus.02304-gene	saddlebrown	RBM12	16.774	18.788	16.273	2.002	1.878	1.356	8.525	8.388	8.305	18.859	13.278	15.847	2.156	1.056	1.343	13.041	12.581	10.691
E.fuscoguttatus.02524-gene	saddlebrown	draxin-A	74.732	87.004	76.28	2.459	0.786	1.8	18.363	19.351	17.057	72.581	65.547	70.48	0.745	1.131	1.543	23.952	29.381	24.975
E.fuscoguttatus.02565-gene	saddlebrown	CHD5	38.876	42.034	38.351	0.213	0.137	0.165	10.688	11.969	10.483	35.351	48.351	44.939	0.164	0.197	0.093	11.56	13.124	10.132
E.fuscoguttatus.02606-gene	saddlebrown	ARHGEF10L	30.861	29.768	29.691	0.447	0.082	0.151	4.473	4.477	4.145	24.877	32.328	30.284	0.236	0.229	0.235	4.477	4.752	3.908
E.fuscoguttatus.02633-gene	saddlebrown	Igsf21	41.429	34.54	32.293	0.362	0.436	0.2	5.731	7.656	5.223	32.213	33.716	28.075	0.145	0.135	0.144	5.496	3.999	4.921
E.fuscoguttatus.02644-gene	saddlebrown	Klhdc7a	1.727	2.201	2.407	0.099	0.028	0	0.067	0.115	0.205	1.279	1.032	1.184	0	0	0.031	0.287	0.17	0.172
E.fuscoguttatus.02658-gene	saddlebrown	LRRC38	21.541	18.672	27.564	0	0	0	7.961	8.677	8.008	17.835	18.786	19.106	0	0	0	5.961	7.085	9.064
E.fuscoguttatus.02661-gene	saddlebrown	Ephb2	14.531	13.248	15.133	0.481	0.15	0.137	3.73	4.638	3.468	13.521	17.221	13.911	0.189	0.232	0.235	4.345	5.665	4.87
E.fuscoguttatus.02732-gene	saddlebrown	EIF4G3	31.779	28.569	31.34	4.851	4.9	3.689	11.149	13.084	12.231	26.753	31.467	30.876	4.093	3.745	4.827	11.552	13.978	12.014
E.fuscoguttatus.02792-gene	saddlebrown	Kif17	0.945	2.325	2.144	0.813	0.508	0.21	1.033	0.945	0.796	1.804	2.449	2.444	3.123	0.552	0.587	0.523	0.466	1.095
E.fuscoguttatus.02832-gene	saddlebrown	Phtf1	13.764	14.614	16.088	6.923	5.722	4.519	8.434	8.171	9.813	13.272	11.2	12.177	6.164	5.804	5.492	8.923	10.48	9.115
E.fuscoguttatus.02854-gene	saddlebrown	PLXNA2	21.315	19.777	23.209	0.249	0.011	0.01	5.233	6.534	4.178	16.596	18.498	17.73	0.012	0	0.037	6.316	4.553	7.307
E.fuscoguttatus.02886-gene	saddlebrown	--	1.321	0.511	0.911	0	0	0	0	0	0	0.616	0.607	1.649	0.054	0.305	0.054	0	0.601	0.101
E.fuscoguttatus.02898-gene	saddlebrown	ORF4	4.049	5.681	6.355	4.153	3.209	1.852	1.419	1.595	1.095	8.926	7.044	12.085	5.194	10.226	6.995	2.903	2.179	2.316
E.fuscoguttatus.02934-gene	saddlebrown	LRIG2	14.451	14.629	16.233	1.248	0.596	0.656	9.309	12.522	12.527	13.149	13.159	10.931	0.88	0.986	0.941	11.452	13.246	8.931
E.fuscoguttatus.02970-gene	saddlebrown	Rap1gap	69.948	65.983	71.946	1.076	0	0.156	18.314	19.526	20.663	49.229	52.944	49.437	0.063	0.044	0.031	30.886	34.249	28.888
E.fuscoguttatus.02994-gene	saddlebrown	SLC2A1	114.795	111.352	137.504	2.801	1.118	1.931	85.043	85.948	93.311	93.65	116.273	105.898	0.714	1.333	0.615	106.695	100.917	121.617
E.fuscoguttatus.03005-gene	saddlebrown	phc2	31.816	28.702	31.974	3.239	3.475	2.548	7.361	7.99	6.616	18.321	18.082	21.491	2.307	2.119	1.963	9.295	9.205	8.65
E.fuscoguttatus.03050-gene	saddlebrown	ilrun	22.917	21.675	23.285	16.588	12.811	12.562	9.786	12.613	10.429	19.891	23.178	24.472	17.638	15.013	16.881	12.642	12.444	12.375
E.fuscoguttatus.03089-gene	saddlebrown	GRM4	8.063	7.066	9.117	2.53	1.677	1.537	1.207	0.522	0.423	8.146	8.225	7.495	0.94	0.961	1.137	1.477	1.731	1.46
E.fuscoguttatus.03113-gene	saddlebrown	IGFN1	0.886	1.154	1.454	0.12	0.025	0.023	0.543	0.156	0.326	2.054	1.559	2.37	0.056	0.039	0.083	0.649	0.514	0.518
E.fuscoguttatus.03203-gene	saddlebrown	PPP1R12B	2.864	6.968	3.566	0.411	0.231	0	0.276	0.477	1.065	4.1	2.284	2.067	0	0.358	0.127	0.595	0.471	0
E.fuscoguttatus.03211-gene	saddlebrown	Syt2	125.318	81.974	118.217	0.173	0.097	0	2.904	2.109	1.523	72.035	97.881	75.321	0.161	0.603	0.214	0.5	0.396	0.798
E.fuscoguttatus.03231-gene	saddlebrown	NAV1	15.766	16.32	17.388	0.728	0.489	0.261	1.984	1.598	1.845	13.627	21.639	19.202	0.441	0.988	0.513	3.072	2.249	2.357
E.fuscoguttatus.03261-gene	saddlebrown	Csrp1	116.951	110.986	119.817	2.223	1.45	1.095	0.611	0.528	0.157	94.853	89.319	93.034	6.513	6.612	4.129	1.755	1.39	0.525
E.fuscoguttatus.03293-gene	saddlebrown	PKP1	0	0.112	0.166	2.525	3.481	2.3	3.029	3.678	1.939	0.169	0.333	0.181	3.463	2.719	3.325	2.428	2.254	2.324
E.fuscoguttatus.03336-gene	saddlebrown	TULP1	3.092	2.474	1.974	0.455	0.499	0.457	0	0.079	0	4.886	5.31	7.637	1.062	1.25	0.845	0	0	0
E.fuscoguttatus.03355-gene	saddlebrown	ADORA1	0.66	1.328	1.314	0	0.192	0	0	0	0	0.933	0.947	1	0	0	0	0	0	0
E.fuscoguttatus.03367-gene	saddlebrown	KCNA2	43.155	35.245	37.752	0.05	0	0	1.316	1.313	1.015	18.397	27.221	25.772	0	0	0	2.289	1.555	1.217
E.fuscoguttatus.03369-gene	saddlebrown	Kcna3	14.757	13.157	12.01	0.048	0	0	4.585	4.47	4.514	20.959	15.027	15.699	0	0	0	6.406	3.495	5.78
E.fuscoguttatus.03375-gene	saddlebrown	CD9	138.716	153.494	130.714	0.113	0.095	0.611	25.949	24.4	23.172	108.944	110.84	96.689	0.211	0.739	0.839	22.788	25.627	26.386
E.fuscoguttatus.03450-gene	saddlebrown	Slc16a1	8.467	15.011	10.254	0.055	0	0.043	0	0	0	5.541	16.571	4.686	0.052	0.072	0.103	0.12	0	0
E.fuscoguttatus.03480-gene	saddlebrown	PPM1H	46.845	42.553	44.119	3.933	1.617	1.404	13.93	16.788	11.135	35.787	33.532	33.486	0.424	0.726	0.515	13.682	16.824	15.715
E.fuscoguttatus.03491-gene	saddlebrown	rhoad	69.799	64.14	56.962	27.384	22.461	20.088	8.075	6.755	8.035	60.514	39.048	49.96	19.667	28.57	21.713	13.179	9.331	13.196
E.fuscoguttatus.03527-gene	saddlebrown	Slc12a5	104.725	83.901	104.849	0.938	0.867	0.674	11.079	12.887	10.629	78.316	98.061	83.477	1.44	0.935	0.622	14.06	13.675	17.055
E.fuscoguttatus.03653-gene	saddlebrown	src	21.721	23.07	29.985	9.116	9.01	10.74	8.684	8.146	8.835	25.335	25.214	25.844	11.469	12.471	11.232	8.652	7.879	6.663
E.fuscoguttatus.03670-gene	saddlebrown	VAPB	42.249	39.644	44.933	10.373	6.849	8.264	14.083	13.428	13.576	37.984	27.835	33.522	4.509	8.065	6.677	12.708	13.425	16.36
E.fuscoguttatus.03677-gene	saddlebrown	RAB22A	8.736	10.147	9.594	0.386	0.434	0.795	6.738	2.688	3.997	6.564	5.09	5.819	1.2	1.85	1.432	6.416	3.978	6.453
E.fuscoguttatus.03685-gene	saddlebrown	PPP4R1	12.398	12.122	12.481	3.416	3.443	3.136	6.272	5.377	6.224	14.547	13.287	16.449	5.525	5.638	4.759	9.518	9.514	7.151
E.fuscoguttatus.03712-gene	saddlebrown	CERS5	1.904	2.029	1.673	5.59	4.285	4.623	5.701	4.48	6.096	3.848	1.607	2.425	7.563	4.205	6.146	6.416	8.178	3.894
E.fuscoguttatus.03723-gene	saddlebrown	gpd1	11.292	9.618	21.629	1.068	0.06	0.936	3.445	2.606	7.196	8.902	9.054	9.402	1.662	2.422	0.992	1.391	1.714	0.986
E.fuscoguttatus.03746-gene	saddlebrown	asic1	20.024	17.88	22.115	0.51	0.039	0.323	3.83	4.36	5.043	20.803	18.348	18.527	0.433	0.546	0.301	5.53	5.895	4.973
E.fuscoguttatus.03765-gene	saddlebrown	asic1	4.979	6.379	9.017	0.649	0	0.402	1.047	5.432	1.413	6.403	7.038	8.084	0.606	0	0.121	1.127	2.68	2.698
E.fuscoguttatus.03824-gene	saddlebrown	Itch	13.436	13.981	15.789	1.646	1.17	1.162	8.849	8.304	9.025	11.542	13.482	13.672	1.214	1.171	1.099	8.899	7.399	7.648
E.fuscoguttatus.03853-gene	saddlebrown	TGM5	1.086	1.093	0.954	0.33	0.309	0.113	0.369	1.597	0.627	1.678	1.604	1.659	0.308	0.432	0.476	0.875	1.89	0.952
E.fuscoguttatus.03885-gene	saddlebrown	Rtf2	32.186	29.312	26.205	22.714	18.431	14.286	9.752	10.219	8.205	30.197	28.413	24.607	16.29	11.316	16.468	15.27	9.074	14.464
E.fuscoguttatus.03897-gene	saddlebrown	--	28.924	26.441	28.808	21.334	21.296	14.148	6.829	11.511	12.903	25.049	26.122	18.528	12.653	10.415	11.007	14.702	16.017	14.952
E.fuscoguttatus.03911-gene	saddlebrown	Cdh22	3.429	5.835	2.928	0.328	0.277	0.217	1.7	0.817	1.384	3.96	5.566	3.8	0.088	0.184	0.218	0.508	1.611	0.324
E.fuscoguttatus.03920-gene	saddlebrown	Cdh22	3.616	7.134	1.873	0	0.21	0	1.841	1.013	0.516	3.8	4.325	2.035	0	0.217	0	1.621	0.856	0.144
E.fuscoguttatus.03925-gene	saddlebrown	Znfx1	9.374	5.889	10.286	4.081	3.917	3.01	2.205	1.84	2.946	18.608	6.494	11.754	4.37	7.405	6.943	3.615	2.865	3.632
E.fuscoguttatus.03944-gene	saddlebrown	Tbc1d20	15.943	16.708	17.838	4.385	4.812	3.102	11.244	11.358	7.989	14.675	16.326	16.075	7.783	4.182	5.702	9.52	11.745	9.871
E.fuscoguttatus.03996-gene	saddlebrown	SNTA1	5.382	5.237	6.164	4.837	2.476	3.623	0.415	0.628	0.8	5.166	4.827	6.505	1.634	2.222	1.529	1.005	0.797	0.802
E.fuscoguttatus.04016-gene	saddlebrown	st7l	10.658	8.534	10.052	1.204	0.352	0.251	2.709	4.199	4.682	5.629	9.077	8.739	0.389	0.727	0.473	3.218	3.824	3.85
E.fuscoguttatus.04038-gene	saddlebrown	CTTNBP2NL	4.559	4.811	3.735	2.025	0.57	0.849	2.722	2.059	2.493	5.275	5.893	6.288	1.695	1.822	1.136	3.846	3.193	3.652
E.fuscoguttatus.04046-gene	saddlebrown	KCND3	3.506	5.244	3.991	0.057	0.097	0.089	0	0.1	0	2.936	3.595	2.386	0.483	0.376	0.32	0	0	0
E.fuscoguttatus.04050-gene	saddlebrown	KCND3	3.327	3.931	3.313	0.166	0.49	0	0	0	0	1.169	3.114	3.288	0.155	0.109	0.231	0	0	0
E.fuscoguttatus.04058-gene	saddlebrown	INKA2	17.673	15.869	16.602	0	0	0	0.929	1.004	0.627	14.306	22.218	18.803	0	0	0	2.126	1.387	1.696
E.fuscoguttatus.04061-gene	saddlebrown	RAP1A	61.294	65.48	63.388	20.882	20.243	16.678	35.319	35.699	34.991	64.54	57.018	62.277	15.983	16.751	17.642	39.19	33.831	42.924
E.fuscoguttatus.04079-gene	saddlebrown	SHISA4	20.975	26.12	14.646	19.849	7.54	7.295	6.754	12.976	15.241	14.42	20.949	18.491	7.185	9.579	14.747	7.54	13.655	12.888
E.fuscoguttatus.04111-gene	saddlebrown	gnas	28.622	28.464	25.646	1.715	1.503	0.765	12.367	16.439	15.999	25.435	28.734	26.501	1.355	1.122	1.164	13.599	14.972	14.844
E.fuscoguttatus.04145-gene	saddlebrown	slc32a1	58.186	46.305	49.78	0	0	0.037	0.096	0	0.222	54.016	64.932	62.352	0	0	0	0	0	0
E.fuscoguttatus.04148-gene	saddlebrown	ARHGAP40	19.604	20.594	20.377	0.717	0.382	0.321	6.697	9.408	7.689	18.146	17.467	18.513	0.635	0.642	0.315	6.308	7.919	5.358
E.fuscoguttatus.04164-gene	saddlebrown	PPP1R16B	6.014	4.859	6.463	2.588	2.836	2.318	1.922	1.108	0.918	4.557	5.3	7.88	2.247	1.367	1.476	2.956	1.405	2.28
E.fuscoguttatus.04179-gene	saddlebrown	Ndufa4	6.315	5.827	1.048	0	0	0	0	0	0	3.19	2.518	0.57	0	0	0	0	0	0
E.fuscoguttatus.04197-gene	saddlebrown	Nxph4	7.355	7.404	8.372	0.431	0.582	0.133	0.868	0.751	2.009	7.735	4.488	6.011	0.965	1.352	0.96	0	0.592	0
E.fuscoguttatus.04213-gene	saddlebrown	R3HDM2	18.787	16.61	17.395	6.065	2.94	3.393	5.867	5.358	7.202	18.657	21.444	21.185	3.235	8.501	4.377	7.917	6.343	8.87
E.fuscoguttatus.04269-gene	saddlebrown	ARHGAP9	30.532	26.02	27.632	1.029	0.603	1.326	3.457	4.931	3.466	23.803	19.36	22.049	0.774	1.645	0.955	4.218	5.308	5.096
E.fuscoguttatus.04290-gene	saddlebrown	mars1	6.875	8.756	6.894	17.064	14.132	14.614	11.74	9.869	10.64	8.553	6.377	7.34	17.293	11.904	15.922	17.764	15.597	20.394
E.fuscoguttatus.04313-gene	saddlebrown	DDIT3	50.379	41.862	46.286	14.811	23.788	9.477	22.441	25.122	28.388	39.622	48.738	47.28	10.993	10.373	11.302	54.05	50.123	62.521
E.fuscoguttatus.04331-gene	saddlebrown	KIF5A	13.941	13.422	15.012	0.046	0.02	0.036	3.225	5.213	3.821	11.309	15.224	13.427	0.043	0	0	3.07	5.223	2.97
E.fuscoguttatus.04376-gene	saddlebrown	IGSF8	21.259	21.124	20.97	1.608	1.357	0.85	7.355	9.776	6.953	15.955	19.05	16.204	0.952	1.437	0.801	9.96	9.645	6.247
E.fuscoguttatus.04387-gene	saddlebrown	tarbp2	8.585	7.879	6.287	2.535	1.895	1.233	4.527	7.07	6.308	5.23	6.795	7.652	2.03	1.327	0.673	5.345	5.73	6.019
E.fuscoguttatus.04423-gene	saddlebrown	Bmpr2	4.387	3.722	3.433	16.934	11.32	15.661	4.858	5.515	5.312	3.799	2.623	4.748	17.094	17.598	13.423	6.322	7.049	7.346
E.fuscoguttatus.04451-gene	saddlebrown	Map3k12	20.239	18.83	17.985	0.346	0.517	0.288	2.792	1.996	1.905	19.183	26.094	21.806	0.672	0.976	0.495	4.104	2.061	3.689
E.fuscoguttatus.04478-gene	saddlebrown	lrrc3	109.045	93.157	103.444	0	0	0	6.362	5.971	5.327	76.044	83.063	81.124	0	0	0	4.305	7.907	7.024
E.fuscoguttatus.04480-gene	saddlebrown	COL2A1	2.668	4.662	4.351	0.404	0.383	0.234	1.289	1.349	1.02	6.102	6.136	6.283	0.691	0.55	0.562	1.387	1.736	1.398
E.fuscoguttatus.04535-gene	saddlebrown	Nckap1l	14.262	14.708	11.883	1.204	0.527	1.207	2.967	3.692	3.537	22.735	13.712	16.026	1.52	1.926	1.263	6.969	8.858	5.752
E.fuscoguttatus.04567-gene	saddlebrown	PDE1B	1.176	1.776	2.092	0.771	0.081	0.522	0.194	0.168	0.075	1.867	1.206	1.091	0.27	0.694	0.179	0.314	0.332	0.25
E.fuscoguttatus.04582-gene	saddlebrown	Ppp1r1a	22.151	20.63	20.207	0.238	0	0	2.874	2.484	2.771	12.55	17.579	15.013	0	0	0	1.289	3.473	0.206
E.fuscoguttatus.04661-gene	saddlebrown	DUSP7	16.565	18.044	21.471	1.172	0.165	0.302	5.25	2.837	6.276	17.654	17.912	22.228	0.608	0.341	0.302	4.663	6.045	5.072
E.fuscoguttatus.04665-gene	saddlebrown	RPL29	24.122	57.75	33.117	68.818	65.353	53.535	76.176	51.508	38.972	52.697	22.613	23.287	50.659	51.398	36.125	41.407	56.609	66.057
E.fuscoguttatus.04669-gene	saddlebrown	IARS1	17.763	21.816	14.687	29.673	27.374	26.232	33.473	34.97	32.393	22.011	18.305	18.259	35.621	26.925	38.093	46.468	38.801	42.392
E.fuscoguttatus.04684-gene	saddlebrown	IARS1	23.813	24.362	23.96	42.938	44.735	35.275	45.632	47.873	44.794	26.667	21.317	24.72	55.166	41.864	56.067	53.67	50.884	59.257
E.fuscoguttatus.04709-gene	saddlebrown	atp2b2	238.403	207.226	240.148	0.757	0.757	0.447	17.313	20.071	19.052	98.863	202.536	107.976	1.209	1.486	0.795	16.043	21.139	11.037
E.fuscoguttatus.04732-gene	saddlebrown	SLC6A11	332.292	238.647	316.855	1.275	0.269	0.37	22.254	24.655	24.597	287.749	280.319	261.804	0.409	0.939	0.74	26.204	27.957	19.798
E.fuscoguttatus.04749-gene	saddlebrown	SLC6A1	166.345	107.327	136.652	0.123	0	0.032	2.071	2.363	1.533	114.749	160.498	121.919	0	0.054	0.038	0.178	0.141	0.142
E.fuscoguttatus.04764-gene	saddlebrown	Hrh1	0.556	3.438	0.633	0	0.115	0.106	0.184	0.635	0.567	5.858	3.705	2.923	0.17	0.06	0	0.198	0.157	0.316
E.fuscoguttatus.04766-gene	saddlebrown	ATG7	21.749	25.796	25.042	3.58	5.017	3.899	5.467	5.998	6.648	17.69	17.173	17.377	4.383	3.002	3.583	7.092	7.054	7.944
E.fuscoguttatus.04791-gene	saddlebrown	--	0.707	1.344	1.878	0.045	0.038	0	0	0	0	2.143	1.785	2.636	0	0	0	0	0	0
E.fuscoguttatus.04805-gene	saddlebrown	Syn2	107.419	112.913	98.999	0.256	0	0	2.406	2.229	2.519	90.52	100.399	94.398	0	0	0	1.295	1.026	1.771
E.fuscoguttatus.04812-gene	saddlebrown	TIMP4	56.3	59.211	55.108	0.111	0.376	0.259	8.31	9.319	5.369	41.584	50.85	42.236	0.416	0	0.103	6.044	13.026	8.1
E.fuscoguttatus.04818-gene	saddlebrown	SYN2	127.596	138.441	128.603	1.012	0.699	1.21	2.503	2.244	3.146	124.061	122.891	127.785	0.043	0.12	0	1.797	1.423	1.752
E.fuscoguttatus.04846-gene	saddlebrown	IFFO2	1.585	2.128	2.631	0.606	0	0.039	0.611	0.793	1.179	1.958	3.055	1.906	0	0.066	0.188	2.084	1.303	1.487
E.fuscoguttatus.04911-gene	saddlebrown	kcnab2	119	107.553	108.493	1.821	2.227	1.798	8.485	8.649	5.958	86.609	84.584	96.218	2.112	1.808	2.45	5.862	6.481	5.655
E.fuscoguttatus.04926-gene	saddlebrown	park7	52.187	57.159	57.703	31.389	30.839	32.858	39.362	43.454	31.793	59.929	33.271	35.086	33.264	30.38	32.582	36.647	37.202	34.027
E.fuscoguttatus.04962-gene	saddlebrown	--	33.244	59.144	39.271	132.612	136.277	113.071	64.396	58.375	47.594	105.844	47.62	44.351	163.441	156.147	149.728	113.128	103.745	105.98
E.fuscoguttatus.04968-gene	saddlebrown	SLC45A1	24.122	24.391	24.729	0.468	0.21	0.265	3.268	3.423	3.151	22.122	21.118	19.523	0.524	0.571	0.376	3.315	3.056	2.698
E.fuscoguttatus.05020-gene	saddlebrown	CD40	5.645	5.944	6.833	0.548	0.336	0.385	2.009	1.129	0.852	9.388	6.959	5.828	1.07	0.717	0.787	3.136	2.056	1.812
E.fuscoguttatus.05030-gene	saddlebrown	TRIM62	20.739	23.093	22.758	5.686	5.422	3.299	4.034	5.323	4.503	24.941	24.036	22.249	8.753	3.583	5.867	4.457	4.89	5.925
E.fuscoguttatus.05036-gene	saddlebrown	ZNF362	5.375	6.394	7.592	0.785	0.095	0.217	3.618	4.691	3.662	6.023	5.844	5.077	0.105	0.293	0.052	3.651	4.821	3.495
E.fuscoguttatus.05108-gene	saddlebrown	Foxj3	9.707	6.909	8.701	1.233	1.041	0.708	1.203	1.317	1.856	7.986	10.366	11.857	1.523	1.458	1.625	2.418	2.121	1.791
E.fuscoguttatus.05128-gene	saddlebrown	KAZN	20.008	14.275	16.972	8.43	8.553	6.506	9.538	9.675	8.991	12.218	15.296	14.993	10.545	8.557	8.922	11.774	11.607	9.719
E.fuscoguttatus.05150-gene	saddlebrown	SKI	10.86	10.567	10.456	0.623	0.175	0.321	2.652	3.258	3.23	8.29	6.061	6.53	0.065	0.634	0.257	2.855	2.857	2.517
E.fuscoguttatus.05153-gene	saddlebrown	PLCH2	67.914	58.487	68.459	0.039	0	0	0	0	0	31.875	38.712	38.919	0.055	0.077	0.036	0	0.067	0
E.fuscoguttatus.05174-gene	saddlebrown	kbp	335.661	316.031	299.719	48.354	28.008	21.58	0.108	0.093	0	138.707	140.244	186.497	12.478	6.573	12.356	0	0.276	0
E.fuscoguttatus.05184-gene	saddlebrown	Brpf3	21.752	19.341	21.7	2.791	1.639	1.487	8.891	9.872	11.544	17.739	20.914	20.682	2.985	2.541	3.588	9.835	10.61	8.3
E.fuscoguttatus.05204-gene	saddlebrown	tcta	9.85	15.518	19.194	3.194	4.562	1.901	4.954	3.426	1.146	6.058	8.707	4.172	3.672	3.215	2.282	1.067	5.916	2.552
E.fuscoguttatus.05293-gene	saddlebrown	Cacna2d2	23.066	25.996	28.088	1.407	0.928	1.191	12.234	10.959	12.17	20.441	35.745	28.948	0.862	1.093	1.102	12.311	14.669	12.18
E.fuscoguttatus.05314-gene	saddlebrown	Cacna2d2	32.909	33.638	39.029	1.557	1.15	0.64	14.522	16.71	12.486	29.737	43.722	40.945	0.682	1.21	0.949	15.738	13.223	13.986
E.fuscoguttatus.05362-gene	saddlebrown	C3orf18	42.628	36.023	34.333	8.001	6.244	4.205	3.957	5.526	7.278	32.702	17.939	21.361	1.551	2.964	1.963	8.52	8.568	7.842
E.fuscoguttatus.05374-gene	saddlebrown	gnb1	144.492	183.869	145.828	40.858	35.978	32.182	58.979	62.772	56.229	130.979	121.339	107.176	33.018	41.645	31.667	52.962	54.728	52.043
E.fuscoguttatus.05384-gene	saddlebrown	tardbp	110.802	95.803	109.328	12.043	9.984	8.274	54.562	50.651	44.431	81.23	102.91	88.547	10.392	9.33	8.276	47.95	47.652	47.879
E.fuscoguttatus.05430-gene	saddlebrown	cplane2	1.566	2.628	2.427	0.599	0.674	1.081	1.409	1.044	1.087	1.934	0.833	0.942	0.093	0.784	0.464	0.867	1.202	0.864
E.fuscoguttatus.05494-gene	saddlebrown	Sema3f	6.422	6.409	8.878	0.254	0.054	0.049	0.64	0.609	1.037	5.761	7.151	7.011	0.237	0.333	0.206	1.448	2.294	1.1
E.fuscoguttatus.05514-gene	saddlebrown	RBM5	83.363	69.29	79.479	14.814	12.456	8.873	32.879	38.32	34.691	63.02	92.97	91.818	10.927	11.983	13.527	45.518	49.511	40.842
E.fuscoguttatus.05536-gene	saddlebrown	camkv	49.3	94.554	48.469	0.182	0.051	0	0.368	1.272	0.284	62.666	77.477	65.755	0	0.159	0	0.396	0.418	0.211
E.fuscoguttatus.05547-gene	saddlebrown	Mst1r	1.903	1.405	2.148	0.783	0.154	0.127	0.55	0.92	0.509	1.442	2.959	1.888	0.221	0.381	0.27	1.659	1.471	1.103
E.fuscoguttatus.05593-gene	saddlebrown	GNAI2	56.656	45.909	47.601	11.571	8.679	5.389	11.816	12.977	8.138	35.762	34.726	31.775	9.294	9.839	16.154	19.199	21.867	15.825
E.fuscoguttatus.05604-gene	saddlebrown	Slc38a3	43.427	36.655	33.829	0.194	0.327	0	32.939	32.953	37.313	34.488	41.027	40.878	0.317	0.19	0.36	13.889	17.173	13.428
E.fuscoguttatus.05621-gene	saddlebrown	RBM5	427.597	326.839	390.325	81.64	63.608	62.208	130.647	137.176	118.247	247.65	375.117	378.014	65.123	84.561	73.025	170.241	197.783	154.346
E.fuscoguttatus.05646-gene	saddlebrown	brk1	28.737	41.076	30.912	21.432	26.441	20.409	17.287	6.323	9.23	41.231	30.246	20.529	15.708	20.282	24.191	15.031	10.208	15.415
E.fuscoguttatus.05658-gene	saddlebrown	GRM2	66.67	103.299	65.868	0.084	0.047	0.022	0.849	0.587	0.567	70.526	89.159	70.787	0.052	0.073	0.104	0.609	0.82	0
E.fuscoguttatus.05699-gene	saddlebrown	SRGAP3	32.378	28.72	31.389	0.473	0.209	0.418	9.489	12.874	10.119	25.021	35.533	29.098	0.126	0.766	0.335	6.207	8.636	5.965
E.fuscoguttatus.05735-gene	saddlebrown	KCNB1	8.437	5.361	6.496	0	0.058	0	5.469	6.224	4.751	5.864	8.087	6.865	0.064	0	0.032	5.067	5.904	6.657
E.fuscoguttatus.05751-gene	saddlebrown	STAU1	222.414	237.065	233.822	65.361	74.505	61.309	99.108	90.941	93.096	178.056	176.668	168.158	90.576	58.018	81.07	95.918	97.455	81.303
E.fuscoguttatus.05766-gene	saddlebrown	Camk1	40.71	35.219	38.575	0.063	0.053	0.098	3.437	2.421	2.847	29.349	36.452	37.038	0.118	0	0.117	2.74	3.148	3.17
E.fuscoguttatus.05778-gene	saddlebrown	Fam107a	0.757	0.254	1.76	0	0	0	0	0	0	0.51	1.208	0.273	0	0	0	0	0	0
E.fuscoguttatus.05784-gene	saddlebrown	Fam3c	1.301	0.748	2.036	0.213	0.36	0.165	1.075	0.558	0.829	0.751	0.222	0.201	0.199	0.419	0.099	0.231	0.183	0
E.fuscoguttatus.05794-gene	saddlebrown	C3orf67	0.216	1.196	0.86	4.801	5.543	3.859	2.186	1.188	2.409	0.327	0.517	0.877	4.948	2.027	3.999	3.564	3.09	3.218
E.fuscoguttatus.05812-gene	saddlebrown	PTPRG	22.476	22.156	22.973	1.69	1.081	1.293	6.886	7.472	6.251	19.671	24.842	20.033	1.562	2.956	1.404	6.1	7.341	5.574
E.fuscoguttatus.05842-gene	saddlebrown	CADPS	213.707	185.561	213.736	0.754	0.398	0.539	10.372	10.412	12.365	165.188	175.781	167.611	0.722	0.937	0.875	8.426	9.106	6.558
E.fuscoguttatus.05959-gene	saddlebrown	Erc2	15.799	18.242	17.819	0.4	0.225	0.309	5.376	4.647	4.561	11.738	17.507	17.856	0.125	0	0.619	6.655	5.731	6.232
E.fuscoguttatus.05964-gene	saddlebrown	ERC2	28.08	24.536	26.269	0.923	0.189	0.216	8.347	8.971	6.089	21.476	26.063	26.12	0.47	0.842	0.364	8.682	9.284	8.281
E.fuscoguttatus.05995-gene	saddlebrown	rad54l2	13.278	12.725	13.138	2.058	1.793	1.284	5.455	4.311	4.775	10.054	11.729	11.397	1.767	2.541	1.634	6.304	5.966	4.828
E.fuscoguttatus.06021-gene	saddlebrown	RASSF1	5.876	2.567	3.975	0.064	0.054	0	0	0.222	0	3.584	2.652	3.48	0.059	0.166	0.177	0.414	0	0
E.fuscoguttatus.06040-gene	saddlebrown	abhd14a	40.889	34.216	32.384	25.718	25.606	18.077	7.029	10.018	9.084	26.381	32.996	34.66	10.032	6.288	10.849	9.203	10.046	9.461
E.fuscoguttatus.06060-gene	saddlebrown	Cacna2d2	70.956	72.627	70.712	0.183	0.096	0.018	2.718	2.509	1.847	51.175	73.102	63.399	0.064	0.12	0.064	2.033	1.847	1.938
E.fuscoguttatus.06099-gene	saddlebrown	P4HTM	28.48	29.283	25.06	0	0.677	0.892	3.032	2.621	2.494	22.861	18.808	17.872	0.375	1.049	0.745	1.958	1.465	1.909
E.fuscoguttatus.06162-gene	saddlebrown	RERE	35.596	34.063	34.142	0.798	0.407	0.666	8.634	7.72	8.584	25.763	27.259	30.53	0.588	0.687	0.448	7.791	10.468	8.031
E.fuscoguttatus.06230-gene	saddlebrown	FRS2	6.411	4.255	6.245	0.445	0.171	0.125	2.853	2.607	2.2	3.915	6.151	5.491	0.113	0.106	0.113	1.316	2.503	2.379
E.fuscoguttatus.06279-gene	saddlebrown	SFI1	6.002	6.399	6.367	12.122	9.682	8.307	9.408	6.783	7.066	6.495	7.603	8.918	9.154	12.105	12.809	8.845	9.881	8.255
E.fuscoguttatus.06392-gene	saddlebrown	FKBP5	27.109	22.949	21.562	1.154	0.186	0.213	7.425	10.25	4.017	8.033	11.686	12.857	0.257	0.288	0.663	23.739	16.352	32.353
E.fuscoguttatus.06403-gene	saddlebrown	SLC6A13	9.133	8.053	12.128	0.406	0.171	0.063	1.966	1.487	2.021	7.94	10.753	11.647	0.19	0.319	0.113	1.587	1.327	2.039
E.fuscoguttatus.06419-gene	saddlebrown	ITIH3	6.581	7.337	10.189	0.27	0.908	0.646	0.747	1.741	1.656	17.879	20.581	24.299	0.354	0.845	0.254	0.331	0.491	0.099
E.fuscoguttatus.06449-gene	saddlebrown	WNK2	25.353	20.424	25.453	0.042	0.036	0.016	8.999	9.21	8.806	19.222	27.976	23.908	0.108	0.055	0.078	8.545	8.635	7.253
E.fuscoguttatus.06491-gene	saddlebrown	Bicd2	24.677	22.415	23.513	11.762	8.425	7.389	3.778	5.407	5.158	21.688	21.704	22.307	6.885	6.511	8.1	4.266	5.546	3.616
E.fuscoguttatus.06500-gene	saddlebrown	TKT	1.597	2.097	2.421	0.04	0.067	0	1.446	2.778	1.921	1.544	0.997	1.428	0.037	0.052	0.037	0.173	0	0.069
E.fuscoguttatus.06515-gene	saddlebrown	CACNA1D	20.433	17.165	20.644	0.084	0	0.019	5.904	5.839	6.108	16.911	25.469	22.026	0.056	0.079	0.123	6.381	8.164	4.756
E.fuscoguttatus.06729-gene	saddlebrown	Tmcc1	11.688	15.194	12.639	9.119	7.763	12.185	5.254	4.742	4.767	14.172	11.263	14.314	4.51	10.23	5.907	4.575	4.877	4.445
E.fuscoguttatus.06755-gene	saddlebrown	WDR82	9.814	7.096	8.811	5.154	2.811	4.05	7.036	5.806	4.563	5.447	8.928	7.032	0.815	2.595	1.105	2.582	6.547	4.943
E.fuscoguttatus.06780-gene	saddlebrown	rhoab	58.567	65.46	62.625	22.474	29.31	27.996	41.242	49.169	41.244	79.362	45.918	57.456	32.015	14.413	24.108	56.593	45.419	54.871
E.fuscoguttatus.06811-gene	saddlebrown	ndufaf3	14.015	14.108	8.376	3.886	6.448	3.836	2.162	3.504	4.168	8.024	7.264	4.804	5.633	1.754	3.111	0.582	1.152	2.088
E.fuscoguttatus.06852-gene	saddlebrown	SPEN	31.204	28.311	30.013	3.54	3.436	1.628	15.765	16.936	15.634	24.4	33.463	37.079	2.626	3.478	3.088	17.805	18.4	15.904
E.fuscoguttatus.06891-gene	saddlebrown	Fbxo42	21.199	21.788	21.003	10.145	12.859	8.444	8.261	8.313	9.905	19.953	17.948	19.987	15.725	9.676	12.9	10.907	10.403	9.698
E.fuscoguttatus.06917-gene	saddlebrown	Crocc	158.758	130.993	153.562	0.942	0.921	0.499	14.52	13.848	14.571	91.346	111.824	116.071	0.845	1.444	1.508	11.783	15.241	9.893
E.fuscoguttatus.06955-gene	saddlebrown	Mfap2	3.204	6.281	5.207	0	0.082	0	0	0.675	0.301	3.238	2.219	1.46	0.09	0.38	0.539	0.84	0.333	0.168
E.fuscoguttatus.06997-gene	saddlebrown	TMEM240	0.23	1.62	0.687	0	0.111	0	0	0	0	0.465	2.2	0.498	0	0	0.245	0.573	0	0.457
E.fuscoguttatus.07003-gene	saddlebrown	ssu72	39.425	36.528	31.681	23.774	25.275	21.675	23.841	17.698	17.587	38.023	33.221	34.429	18.846	21.864	16.231	25.944	24.976	20.916
E.fuscoguttatus.07009-gene	saddlebrown	Fndc10	24.38	25.691	25.168	0.583	0.738	0	0.881	0.635	1.133	24.761	19.743	20.341	0	0.572	0.474	1.107	0.626	1.009
E.fuscoguttatus.07034-gene	saddlebrown	nbl1	6.981	9.035	12.317	0.687	0.048	0.133	4.615	3.79	4.627	11.588	9.065	9.499	0.748	0.749	0.159	6.458	9.643	6.439
E.fuscoguttatus.07048-gene	saddlebrown	CAPZB	111.682	113.062	109.004	70.862	51.991	67.043	59.603	53.925	51.677	122.379	97.789	104.084	40.299	60.428	46.204	72.929	68.676	64.529
E.fuscoguttatus.07058-gene	saddlebrown	Celsr2	6.329	9.63	5.422	0.508	0.731	0.367	0.823	1.074	0.738	8.874	11.858	9.978	0.646	0.698	0.998	1.392	1.432	1.197
E.fuscoguttatus.07143-gene	saddlebrown	TMCC2	30.648	28.86	29.81	0	0	0	3.847	5.123	4.491	23.248	26.982	24.613	0	0	0	4.925	4.168	5
E.fuscoguttatus.07161-gene	saddlebrown	AHCYL1	16.886	23.381	18.555	3.411	1.574	2.393	15.041	11.496	14.358	26.593	26.169	24.112	2.931	2.976	2.239	18.56	20.416	18.033
E.fuscoguttatus.07179-gene	saddlebrown	strip1	30.833	33.138	33.109	16.675	10.862	13.9	16.101	20.129	20.155	30.234	25.801	29.028	13.97	11.736	11.579	23.732	23.452	19.515
E.fuscoguttatus.07208-gene	saddlebrown	Slc6a17	17.177	9.566	18.931	0	0.057	0.026	9.355	10.331	9.216	18.131	21.462	16.228	0.032	0	0	10.953	10.193	13.076
E.fuscoguttatus.07220-gene	saddlebrown	Rbm15	9.932	7.956	10.566	3.431	4.004	3.255	5.715	4.992	6.356	7.356	10.822	9.174	3.344	1.991	2.992	6.994	7.953	6.922
E.fuscoguttatus.07222-gene	saddlebrown	PGA	0.297	0.598	0.691	0	0.192	0.132	0.115	0.297	0.088	0.3	1.185	0.536	0	0.149	0.106	0	0.098	0
E.fuscoguttatus.07235-gene	saddlebrown	GPR61	4.293	6.858	4.648	0.054	0	0.124	3.023	5.227	3.831	3.772	3.572	5.455	0	0	0.05	2.208	5.341	2.689
E.fuscoguttatus.07277-gene	saddlebrown	IRF6	0.232	0.702	0.231	139.334	136.781	134.62	25.714	34.002	35.171	0.47	0.278	0.419	123.929	122.813	105.552	33.082	35.458	34.543
E.fuscoguttatus.07305-gene	saddlebrown	PBRM1	32.657	30.681	31.044	7.083	6.192	4.893	12.944	12.816	13.056	29.265	29.467	29.024	6.661	5.504	6.402	14.106	14.657	13.551
E.fuscoguttatus.07390-gene	saddlebrown	SRGAP3	39.965	36.408	36.065	0.386	0.115	0.211	1.098	1.305	1.658	31.832	30.589	31.919	0.297	0.475	0.168	3.151	3.042	2.395
E.fuscoguttatus.07427-gene	saddlebrown	OXTR	5.654	5.357	4.086	0.191	0	0	0.257	0.333	0	4.817	2.785	1.44	0	0	0	0	0.328	0.22
E.fuscoguttatus.07437-gene	saddlebrown	GPR61	5.067	5.203	5.451	0	0	0	0.234	0.101	0	6.554	6.182	5.375	0	0	0	0	0	0
E.fuscoguttatus.07452-gene	saddlebrown	GRM2	18.909	36.247	15.281	0.028	0	0	0.226	0.147	0.218	30.904	40.673	25.015	0.026	0	0.052	0.122	0	0
E.fuscoguttatus.07505-gene	saddlebrown	USP4	32.058	33.357	32.877	15.838	17.094	11.794	14.745	16.852	15.612	36.364	35.191	36.29	20.004	14.825	18.185	20.769	20.506	16.609
E.fuscoguttatus.07528-gene	saddlebrown	emc3	46.059	57.575	51.609	23.12	20.668	16.889	19.257	25.409	21.998	46.79	33.681	38.203	29.31	16.445	23.539	24.471	24.576	22.628
E.fuscoguttatus.07539-gene	saddlebrown	RBM5	81.188	73.264	78.073	6.905	4.421	3.477	18.305	17.847	16.2	59.964	87.796	77.377	4.615	7.323	7.297	23.323	21.396	20.51
E.fuscoguttatus.07564-gene	saddlebrown	Slc38a3	63.611	48.901	63.77	0.238	0.121	0	3.074	3.571	2.149	52.944	59.295	44.583	0.178	0.499	0.133	6.929	2.868	8.002
E.fuscoguttatus.07581-gene	saddlebrown	GNAI2	77.423	63.977	62.326	61.591	42.424	38.396	51.384	56.814	48.496	68.557	62.663	67.466	31.627	52.604	38.57	69.372	75.304	72.033
E.fuscoguttatus.07593-gene	saddlebrown	COL7A1	0.694	0.855	1.466	0.114	0.089	0.044	0.622	0.694	0.328	1.073	2.302	1.547	0.137	0.255	0.128	0.652	0.74	0.534
E.fuscoguttatus.07711-gene	saddlebrown	Gpr22	16.138	19.29	16.846	0	0	0.034	3.411	2.25	2.423	14.346	11.692	12.849	0	0.058	0	2.609	5.588	3.314
E.fuscoguttatus.07713-gene	saddlebrown	IP6K2	120.122	113.275	121.854	9.344	8.336	8.38	40.683	41.648	35.091	98.554	96.628	111.287	9.026	8.338	6.163	68.689	71.955	66.465
E.fuscoguttatus.07756-gene	saddlebrown	MAPKAPK3	28.474	24.964	26.937	1.698	0.84	0.68	3.542	4.695	4.098	22.376	21.849	21.099	0.602	1.609	1.468	5.338	3.424	5.576
E.fuscoguttatus.07777-gene	saddlebrown	PFKFB4	37.979	36.193	38.835	4.801	4.587	4.082	13.617	14.163	10.912	25.366	27.826	27.173	2.563	1.795	3.577	21.645	14.881	19.731
E.fuscoguttatus.07799-gene	saddlebrown	rab7	110.882	108.442	96.425	20.963	16.78	18.643	36.685	39.694	31.477	118.61	93.435	94.786	19.357	21.129	16.671	47.075	47.659	48.814
E.fuscoguttatus.07805-gene	saddlebrown	FGL2	0.515	0.933	0.41	0	0	0	0	0	0	0.833	1.355	0.669	0	0	0.055	0	0	0
E.fuscoguttatus.07812-gene	saddlebrown	gata2	2.899	2.724	2.503	0.166	0.187	0.129	1.565	1.353	2.5	2.734	2.774	1.674	0	0.29	0	1.444	2.479	2.112
E.fuscoguttatus.07924-gene	saddlebrown	crbn	17.608	13.808	14.825	7.534	8.951	7.255	6.978	6.908	7.551	12.975	20.013	19.48	7.716	8.911	8.915	9.45	8.543	6.281
E.fuscoguttatus.07936-gene	saddlebrown	--	2.765	3.339	8.261	11.419	18.207	15.462	7.676	17.142	5.92	5.587	1.984	0	11.852	13.285	10.311	6.886	7.092	6.042
E.fuscoguttatus.07986-gene	saddlebrown	ARF3	170.643	208.006	166.375	2.891	2.441	1.704	8.607	14.881	10.278	145.982	160.748	139.241	1.415	2.883	2.685	13.151	7.578	12.636
E.fuscoguttatus.07998-gene	saddlebrown	RPS26	461.659	648.159	509.322	979.669	1039.59	1084.59	1127.4	1070.64	1123.13	642.989	336.428	374.976	775.892	748.386	704.6	815.027	1039.61	903.72
E.fuscoguttatus.08020-gene	saddlebrown	PRKAG1	31.672	35.733	39.3	0.833	0.831	1.289	14.351	17.025	14.835	31.467	26.832	24.568	1.061	1.288	1.055	16.927	19.271	18.09
E.fuscoguttatus.08034-gene	saddlebrown	ACVR1B	13.726	17.379	15.476	0.99	0.961	0.728	5.992	5.957	6.624	12.909	14.455	10.278	1.897	0.454	0.828	6.773	7.325	4.373
E.fuscoguttatus.08067-gene	saddlebrown	B4GALNT1	34.485	36.282	33.366	0.188	0.119	0.036	3.609	4.845	4.395	35.672	35.353	35.904	0.22	0.37	0.262	4.397	3.808	3.426
E.fuscoguttatus.08099-gene	saddlebrown	--	19.711	16.65	16.771	0.114	0	0	0.458	0	0.177	21.417	23.575	15.438	0	0	0	0	0.195	0
E.fuscoguttatus.08101-gene	saddlebrown	STAT1	78.495	69.375	79.861	11.796	8.456	8.885	21.019	20.836	20.093	104.262	54.325	76.366	4.314	11.967	11.912	25.539	22.221	26.531
E.fuscoguttatus.08165-gene	saddlebrown	SMARCC2	35.653	31.61	29.788	0.429	0.381	0.367	14.113	16.765	11.832	26.56	25.321	28.879	0.464	0.502	0.314	12.987	13.668	13.994
E.fuscoguttatus.08193-gene	saddlebrown	C1ql4	5.117	4.397	3.48	0	0	0	0	0.749	0	2.9	2.985	3.107	0	0	0	0.466	1.108	0.248
E.fuscoguttatus.08222-gene	saddlebrown	camkv	40.756	36.242	37.681	0.052	0.089	0	1.374	3.564	2.691	40.626	45.248	36.696	0.049	0	0.049	0	0	0
E.fuscoguttatus.08291-gene	saddlebrown	comtb	19.11	16.946	13.898	1.479	0.808	0.741	3.86	4.854	4.871	27.277	16.689	15.76	0.731	1.253	1.051	1.889	3.442	4.369
E.fuscoguttatus.08314-gene	saddlebrown	CCDC120	9.411	8.036	10.731	0.074	0.031	0	0.976	1.428	2.085	6.82	8.772	8.29	0	0.097	0.035	0.647	1.281	1.032
E.fuscoguttatus.08363-gene	saddlebrown	MITF	17.385	15.741	15.227	6.114	4.654	3.994	5.862	6.028	4.988	13.682	9.09	12.387	2.06	2.558	1.769	5.005	5.431	5.901
E.fuscoguttatus.08415-gene	saddlebrown	Hcfc1	28.823	32.271	33.785	6.214	6.035	5.26	15.95	17.076	17.644	32.367	30.755	31.088	6.828	4.42	3.544	17.075	23.964	15.721
E.fuscoguttatus.08458-gene	saddlebrown	ADNP	28.467	30.472	32	25.71	25.024	17.191	21.18	22.126	17.668	22.249	22.39	24.784	24.154	16.224	18.135	19.524	19.845	14.139
E.fuscoguttatus.08472-gene	saddlebrown	mafb	4.809	10.891	5.056	3.219	1.423	3.024	1.7	2.538	3.337	12.147	5.911	4.627	1.145	3.811	1.352	6.488	6.458	6.767
E.fuscoguttatus.08479-gene	saddlebrown	Zhx3	57.143	53.483	52.398	1.26	0.324	0.509	22.754	23.298	22.531	49.97	64.747	65.21	0.588	1.47	0.712	25.564	27.933	24.849
E.fuscoguttatus.08482-gene	saddlebrown	TOP1	44.494	35.257	40.903	59.981	35.949	29.624	47.979	54.896	41.978	26.293	40.989	46.399	42.738	65.593	80.371	71.686	57.314	67.336
E.fuscoguttatus.08535-gene	saddlebrown	SNAI1	1.848	2.198	1.339	0.386	0.325	0.149	0.777	2.184	0.749	4.753	2.813	2.364	1.08	2.397	0.716	1.465	1.326	1.168
E.fuscoguttatus.08558-gene	saddlebrown	NDRG3	206.112	194.189	203.282	19.681	15.234	17.416	56.237	56.88	58.241	208.883	165.7	157.999	22.775	23.724	24.05	53.619	56.667	49.944
E.fuscoguttatus.08581-gene	saddlebrown	PHF20	50.547	51.014	52.993	28.515	27.288	21.257	29.161	28.532	28.774	46.551	48.852	48.287	25.212	19.026	26.011	29.516	31.123	25.876
E.fuscoguttatus.08599-gene	saddlebrown	Arhgap39	235.861	218.709	242.236	2.128	3.117	1.162	7.069	7.166	6.977	149.049	146.812	164.317	1.91	0.874	1.744	7.428	9.079	5.275
E.fuscoguttatus.08610-gene	saddlebrown	SULF2	37.824	46.572	41.027	6.216	3.025	2.73	0.395	0.537	0.392	40.288	43.254	43.106	7.009	4.984	4.551	0.729	0.53	0.824
E.fuscoguttatus.08631-gene	saddlebrown	ID1	109.328	116.911	117.441	39.399	23.721	17.483	36.22	45.704	43.027	145.668	99.353	89.913	15.019	21.801	12.511	38.361	41.605	43.641
E.fuscoguttatus.08656-gene	saddlebrown	ZMYND8	43.084	45.471	45.356	4.073	1.59	2.65	19.722	23.65	21.69	36.058	43.596	40.064	4.923	11.181	6.644	24.948	26.246	22.14
E.fuscoguttatus.08679-gene	saddlebrown	DIDO1	42.61	40.024	42.604	5.563	5.828	3.238	20.552	24.271	19.919	32.406	41.846	41.595	3.768	5.649	6.228	20.012	21.25	18.988
E.fuscoguttatus.08695-gene	saddlebrown	Ogfr	4.007	3.443	3.796	0.617	0.615	1.128	1.47	0.489	1.395	6.813	2.104	3.173	1.362	2.568	2.083	0.608	2.218	1.941
E.fuscoguttatus.08753-gene	saddlebrown	DTNBP1	20.093	29.239	22.188	0.877	0.106	0.097	4.295	5.024	0.779	35.087	26.383	29.077	0.351	0.82	0.582	6.528	7.543	4.556
E.fuscoguttatus.08758-gene	saddlebrown	ATXN1	6.602	8.284	9.278	0	0	0	0	0	0	7.493	9.518	7.831	0	0	0	0	0	0
E.fuscoguttatus.08932-gene	saddlebrown	Ip6k2	8.418	6.591	7.173	0	0	0	0.108	1.123	0.918	4.442	6.936	5.467	0	0	0	0.116	1.015	0.279
E.fuscoguttatus.08943-gene	saddlebrown	Gpr22	4.548	8.811	5.128	0	0	0	0	0	0	4.422	4.413	2.415	0	0	0	0	0	0
E.fuscoguttatus.08953-gene	saddlebrown	Ucn3	0	0.349	1.381	0	0	0	0	0	0	0	0	0	0	0	0	0	0	0
E.fuscoguttatus.08990-gene	saddlebrown	rab7	99.292	119.897	115.952	24.728	26.837	23.574	65.225	71.588	58.887	101.683	86.765	84.562	20.83	17.337	15.891	68.776	59.809	63.079
E.fuscoguttatus.09038-gene	saddlebrown	ITIH3	4.603	8.284	9.977	0.558	0.139	0.17	0	0	0.128	7.901	2.824	6.831	0.371	0.953	0.299	0	0.095	0
E.fuscoguttatus.09061-gene	saddlebrown	ITIH3	7.268	16.122	22.394	0.322	0.051	0.023	0.06	0	0	21.808	10.237	25.253	0.492	0.375	0.315	0	0.309	0.052
E.fuscoguttatus.09083-gene	saddlebrown	MUSTN1	1.053	1.059	0	0	0	0	0	0	0	0	0	1.709	0	0	0	0	0	0
E.fuscoguttatus.09087-gene	saddlebrown	STIMATE	7.302	6.281	8.066	0	0.257	0.177	7.219	4.382	3.08	7.646	7.305	4.886	0.285	0.897	0.778	3.803	5.633	4.748
E.fuscoguttatus.09135-gene	saddlebrown	FGD5	9.732	10.434	9.063	1.107	0.446	0.358	1.899	2.246	2.338	8.03	10.194	8.415	0.54	1.211	0.767	4.733	5.057	4.119
E.fuscoguttatus.09216-gene	saddlebrown	TAFA1	3.657	4.908	4.047	0	0	0	0.235	0	0	4.105	4.131	1.759	0	0	0	0.253	0	0.202
E.fuscoguttatus.09240-gene	saddlebrown	kbtbd8	7.22	7.631	6.112	1.243	1.189	0.769	4.093	5.921	4.316	5.69	5.181	6.096	1.393	0.976	0.923	3.417	4.346	5.092
E.fuscoguttatus.09246-gene	saddlebrown	LRIG1	18.679	18.299	22.126	5.465	4.271	2.622	6.93	7.406	7.386	19.461	22.091	16.75	4.815	5.435	4.987	7.149	9.975	7.48
E.fuscoguttatus.09276-gene	saddlebrown	Magi1	20.229	18.844	18.977	3.462	2.427	2.611	10.325	9.233	12.07	20.594	23.766	23.917	3.152	3.399	4.401	8.95	11.482	8.815
E.fuscoguttatus.09344-gene	saddlebrown	PRICKLE2	17.567	24.565	15.747	8.88	7.748	5.311	5.657	5.983	5.507	30.942	40.432	34.792	18.548	10.908	11.333	6.859	8.667	6.697
E.fuscoguttatus.09375-gene	saddlebrown	Atxn7	6.877	6.083	5.563	0.885	0.686	0.648	3.665	4.127	4.871	5.601	7.079	6.902	0.648	0.845	0.844	2.595	4.277	4.099
E.fuscoguttatus.09425-gene	saddlebrown	mx	4.559	1.986	6.099	1.171	0.923	1.631	1.023	0.34	1.093	4.262	1.221	3.314	0.401	3.065	1.45	0.932	0.403	0.406
E.fuscoguttatus.09493-gene	saddlebrown	Tns2	1.113	1.092	1.848	1.441	0.138	0.076	0.429	0.485	0.433	1.385	1.946	1.514	0.184	0.429	0.243	0	0.141	0.085
E.fuscoguttatus.09595-gene	saddlebrown	VSTM2L	16.766	16.729	22.266	0.253	0	0.131	0	0.294	0.525	16.94	14.776	16.874	0.473	0.11	0.94	0	0	0.146
E.fuscoguttatus.09601-gene	saddlebrown	TGL2	3.474	2.784	4.293	2.546	0.436	0.857	0.149	0	0.172	5.655	3.155	5.64	2.31	2.946	1.645	0.721	0.254	0.32
E.fuscoguttatus.09615-gene	saddlebrown	PLEKHG4B	5.545	5.08	6.695	1.662	1.502	1.075	1.571	1.562	1.979	8.415	9.501	7.496	2.486	2.719	1.845	2.847	3.193	1.866
E.fuscoguttatus.09652-gene	saddlebrown	Tgif2	10.08	8.315	10.667	4.739	4.644	2.486	5.669	8.191	6.433	7.568	8.54	6.895	5.289	3.154	2.126	3.836	3.661	4.311
E.fuscoguttatus.09656-gene	saddlebrown	MYL9	31.381	41.112	33.454	8.232	5.193	5.95	8.574	11.197	6.05	32.344	24.141	24.92	8.958	13.142	7.898	11.979	11.514	15.978
E.fuscoguttatus.09684-gene	saddlebrown	tpra1	17.92	23.224	22.98	3.534	6.454	3.381	6.997	9.185	8.194	22.746	19.424	21.458	1.38	0.757	0.776	10.461	10.388	9.012
E.fuscoguttatus.09704-gene	saddlebrown	PLXNA1	9.443	9.993	10.095	0.848	0.615	0.441	0.855	1.085	1.298	12.27	15.049	13.694	1.2	1.959	1.033	2.329	2.46	2.339
E.fuscoguttatus.09753-gene	saddlebrown	minar1	1.194	0.655	1.729	0	0	0	0	0	0	0.493	1.103	0.881	0.029	0.041	0.116	0	0	0
E.fuscoguttatus.09757-gene	saddlebrown	Evc2	2.344	2.748	2.66	1.566	0.675	0.632	2.094	1.87	1.589	2.159	4.188	3.18	1.288	1.092	1.312	2.106	2.957	2.388
E.fuscoguttatus.09785-gene	saddlebrown	Msx1	0.923	3.096	1.226	0.176	0.074	0	0.712	0.308	1.235	1.243	1.104	0.666	0.165	0	0	0.575	0.455	0.153
E.fuscoguttatus.09792-gene	saddlebrown	stx18	16.569	20.721	14.627	24.627	22.125	21.951	23.524	25.231	21.726	15.853	15.763	19.836	25.695	33.362	33.304	29.231	20.064	24.688
E.fuscoguttatus.09804-gene	saddlebrown	NSG1	208.07	216.534	191.099	0	0.114	0.104	116.823	151.956	136.192	211.891	185.66	155.819	0	0	0.25	119.909	109.372	103.577
E.fuscoguttatus.09809-gene	saddlebrown	Aggf1	12.231	8.894	10.839	5.298	4.69	2.415	6.641	6.44	4.454	10.441	11.762	13.617	4.494	6.11	7.341	6.03	6.206	5.653
E.fuscoguttatus.09827-gene	saddlebrown	TACC1	43.681	48.204	42.235	2.278	0.961	1.007	8.86	9.503	7.634	45.137	60.442	54.852	0.735	2.485	1.234	10.126	10.309	9.815
E.fuscoguttatus.09841-gene	saddlebrown	loxl2a	0.45	0.736	0.56	0.161	0.163	0.075	0.52	0.787	0.401	0.738	0.605	1.278	0.151	0.253	0.12	0.63	0.721	0.056
E.fuscoguttatus.09867-gene	saddlebrown	Golga7	38.861	43.665	38.105	24.022	22.466	23.534	14.986	15.064	12.363	36.829	23.78	18.586	18.403	23.297	17.174	12.005	15.159	20.349
E.fuscoguttatus.09873-gene	saddlebrown	RPLP0	501.707	615.007	591.381	1251.75	1233.67	1299.34	1409.49	1508.42	1506.99	661.455	397.18	384.053	1478.39	1016.8	1157.54	1254.58	1502.39	1229.99
E.fuscoguttatus.09906-gene	saddlebrown	CIT	27.88	26.747	27.891	4.28	5.306	3.765	6.858	5.478	6.638	23.647	29.165	24.292	3.845	4.328	5.467	8.757	10.084	7.716
E.fuscoguttatus.09971-gene	saddlebrown	unc119b	13.068	14.596	17.83	0.205	0.347	0.079	10.562	8.415	10.062	13.928	10.277	12.595	0.096	0.538	0.191	11.593	12.188	12.092
E.fuscoguttatus.100032-gene	saddlebrown	APOC2	0.265	0.533	0.791	0	0	0	0	0	0	0	0.633	1.433	0	0	0	0	0	0
E.fuscoguttatus.100043-gene	saddlebrown	--	3.236	4.682	4.23	0.232	0.098	0.359	0.702	1.618	1.263	5.108	2.902	3.502	0.65	0.304	0.862	0.504	0.998	1.205
E.fuscoguttatus.100048-gene	saddlebrown	Bcam	62.06	69.036	67.755	6.892	2.659	2.578	21.078	25.303	18.953	69.457	57.953	60.025	6.268	7.886	5.511	26.951	28.262	25.133
E.fuscoguttatus.100070-gene	saddlebrown	cadm4	81.696	72.116	75.271	0.996	0.443	0.608	4.546	3.564	3.832	50.32	66.67	72.304	0.832	0.755	0.292	4.894	7.123	4.539
E.fuscoguttatus.100095-gene	saddlebrown	RAB39A	1.186	1.791	3.15	0.34	0	0.175	0.457	0.988	0.353	0.2	0.236	0	0.212	0	0.211	0.246	0	0
E.fuscoguttatus.100118-gene	saddlebrown	CITED3	30.12	32.617	28.72	3.112	5.668	4.752	4.624	5.139	4.84	27.98	25.78	14.833	3.06	2.251	3.651	3.2	7.465	2.978
E.fuscoguttatus.100137-gene	saddlebrown	Foxo6	9.246	8.83	12.987	0	0	0.026	0.343	0.237	0.212	11.198	9.924	8.404	0.032	0.045	0	0.295	0.526	0.471
E.fuscoguttatus.100151-gene	saddlebrown	Cyp4b1	24.968	26.84	28.806	4.904	3.034	2.367	16.721	17.429	19.604	31.39	28.147	30.054	3.674	5.593	3.743	17.421	13.531	16.398
E.fuscoguttatus.10017-gene	saddlebrown	FAM219A	16.8	19.327	16.733	0.138	0	0	3.887	3.84	2.998	12.367	19.806	16.626	0	0	0	2.092	4.973	5.245
E.fuscoguttatus.100243-gene	saddlebrown	MTF1	20.549	20.035	19.235	2.345	1.25	1.194	8.339	9.63	8.111	17.067	17.951	20.496	1.038	1.858	1.519	9.781	8.758	8.443
E.fuscoguttatus.100292-gene	saddlebrown	GRIK3	17.218	14.957	16.256	0	0	0.021	9.441	8.586	6.944	13.726	17.208	15.573	0	0	0	10.045	9.076	8.481
E.fuscoguttatus.100352-gene	saddlebrown	STK40	7.763	8.285	11.086	2.951	2.627	1.744	4.436	6.267	6.092	9.923	10.74	7.694	2.707	2.528	2.492	7.338	6.276	5.11
E.fuscoguttatus.100370-gene	saddlebrown	SH3KBP1	9.461	7.654	8.807	0.964	0.471	0.667	5.012	5.571	6.548	10.363	7.826	11.868	0.9	1.261	0.754	5.946	6.631	5.797
E.fuscoguttatus.100388-gene	saddlebrown	Thrap3	28.753	23.441	26.854	0.79	0.334	0.449	2.072	2.159	2.459	15.872	15.052	18.494	0.689	0.897	0.416	3.489	3.626	3.057
E.fuscoguttatus.100399-gene	saddlebrown	MAP7D1	60.355	70.768	68.063	5.771	4.606	4.975	2.087	2.515	3.317	51.867	65.451	50.534	4.6	6.362	5.01	3.404	6.797	4.996
E.fuscoguttatus.10040-gene	saddlebrown	MYORG	10.713	11.233	9.908	0.658	0.34	0.623	5.533	6.824	7.396	10.566	12.584	12.424	0.478	0.958	0.578	10.165	8.117	9.818
E.fuscoguttatus.10043-gene	saddlebrown	--	3.923	3.291	2.735	2.476	1.583	1.8	2.118	1.308	1.867	1.586	2.19	1.982	1.402	1.375	1.951	2.443	2.323	2.988
E.fuscoguttatus.100453-gene	saddlebrown	Dnali1	3.924	4.809	4.079	0.196	0.083	0.151	0.79	1.024	0.152	3.103	1.633	3.14	0	0.512	0	1.487	1.01	1.864
E.fuscoguttatus.100477-gene	saddlebrown	rspo1	2.236	2.251	2.821	0	0.072	0	0	0	0.399	2.561	3.209	3.066	0.08	0.224	0	0	0.147	0
E.fuscoguttatus.10049-gene	saddlebrown	celf4	0.537	1.982	0.178	0	0	0	0	0.179	0.16	0.543	2.141	0.581	0	0	0	0	0.177	0.356
E.fuscoguttatus.100500-gene	saddlebrown	pou3f1	7.813	4.147	7.357	0.163	0.241	0.126	0	0.213	0.317	6.1	7.136	5.074	0.076	0.32	0.038	0.088	0.14	0.071
E.fuscoguttatus.10052-gene	saddlebrown	celf4	10.455	7.938	8.031	0	0	0	0.308	1.329	0.711	7.967	13.14	10.166	0	0	0	0.441	0.699	0.616
E.fuscoguttatus.100522-gene	saddlebrown	Rhbdl2	0.402	1.079	0.267	3.459	2.66	2.914	3.41	2.412	4.662	0.677	0.321	0	2.441	2.314	1.071	2.336	2.644	1.863
E.fuscoguttatus.100586-gene	saddlebrown	MAN1C1	19.195	19.526	19.861	2.374	1.675	2.74	12.79	9.971	13.555	16.585	18.009	17.473	0.727	0.56	1.193	14.191	14.456	12.869
E.fuscoguttatus.100648-gene	saddlebrown	AGO3	7.813	5.975	7.478	2.037	1.032	1.396	4.519	4.972	5.341	7.638	9.648	10.159	1.767	2.362	1.757	5.876	5.907	4.586
E.fuscoguttatus.100668-gene	saddlebrown	--	9.635	9.861	9.117	2.303	0.7	1.925	4.645	3.051	2.006	16.55	9.219	10.603	1.721	2.773	1.455	2.8	2.377	2.871
E.fuscoguttatus.100691-gene	saddlebrown	IGLON5	36.784	30.084	33	0.078	0.131	0	4.068	2.299	2.896	30.197	39.951	31.325	0.435	0.406	0.432	5.221	3.069	4.836
E.fuscoguttatus.100704-gene	saddlebrown	Usf2	15.988	11.351	12.796	19.736	17.005	16.094	14.697	12.563	14.392	15	8.195	11.588	16.217	19.185	23.729	15.466	16.761	18.576
E.fuscoguttatus.10079-gene	saddlebrown	Aqp7	3.21	1.686	1.668	0.16	0	0	0	0.279	0.374	1.974	2.003	1.208	0.075	0	0	1.217	0.964	0.97
E.fuscoguttatus.100825-gene	saddlebrown	--	8.472	10.136	11.136	0.08	0.034	0.401	1.446	2.084	2.169	7.297	4.9	8.193	0.149	0.052	0	2.162	2.604	1.863
E.fuscoguttatus.100852-gene	saddlebrown	d215	1.601	1.254	1.861	0.153	0.302	0.039	0	0	0	0.809	1.596	1.156	0.429	0.067	0.237	0	0	0
E.fuscoguttatus.10086-gene	saddlebrown	Rdh12	0.136	0	0.135	0.078	0	0.241	0	0	0	0.411	1.136	0.881	0.218	0.713	0.361	0	0	0
E.fuscoguttatus.100870-gene	saddlebrown	Ethe1	32.318	36.69	25.428	8.296	9.362	7.926	23.559	21.547	21.592	30.417	19.768	28.272	6.801	9.64	7.312	20.95	21.696	17.151
E.fuscoguttatus.10093-gene	saddlebrown	Nop56	33.925	37.447	31.614	122.036	105.623	92.806	60.134	60.576	56.054	42.369	26.818	35.538	121.877	105.605	120.901	56.12	59.478	56.191
E.fuscoguttatus.100962-gene	saddlebrown	--	0.541	0.711	0.481	0	0	0.07	0	0	0	0.203	1.44	0.226	0.181	0.231	0	0	0.156	0
E.fuscoguttatus.100969-gene	saddlebrown	--	2.608	2.415	0.83	0	0	0	0.193	0.333	0.297	3.782	2.991	3.429	0.089	0.125	0.089	0.208	0.494	0.166
E.fuscoguttatus.101008-gene	saddlebrown	Mag	219.142	174.86	198.79	0.077	0.065	0.03	0.233	0	0.06	147.747	160.347	181.99	0.036	0.202	0.179	0.167	0.199	0.2
E.fuscoguttatus.101019-gene	saddlebrown	Lsr	0.072	0.218	0	61.076	50.299	47.16	27.601	30.493	28.554	0.073	0	0	68.795	54.769	52.306	28.815	39.971	28.497
E.fuscoguttatus.101036-gene	saddlebrown	B4galt3	22.12	25.864	24.924	6.153	5.085	3.769	20.161	20.446	21.13	25.284	25.788	24.305	3.353	2.684	3.869	24.764	18.188	22.528
E.fuscoguttatus.101066-gene	saddlebrown	NACAD	125.783	130.03	119.534	0.462	0.095	0.279	75.504	75.751	81.305	115.53	137.344	133.98	0.189	0.442	0.199	77.858	77.429	74.52
E.fuscoguttatus.10107-gene	saddlebrown	Ubap2	35.685	31.844	32.681	10.564	11.532	8.634	11.011	12.6	14.082	31.3	31.379	30.833	6.974	9.538	10.954	11.638	14.89	13.856
E.fuscoguttatus.101085-gene	saddlebrown	STEAP4	2.906	2.194	4.522	0.469	0.264	0.121	0.42	0.817	0.648	4.863	3.258	2.261	0.195	0.273	0.387	2.262	2.24	1.353
E.fuscoguttatus.101151-gene	saddlebrown	Znf804a	6.887	5.913	6.831	0	0	0	0.358	0.337	0.677	6.276	8.707	7.028	0	0.063	0.015	0.7	0.61	0.614
E.fuscoguttatus.101157-gene	saddlebrown	SPBC16D10.01c	8.757	7.985	6.157	50.413	33.026	33.29	18.95	14.321	17.188	11.346	7.516	8.809	26.279	43.471	46.051	17.833	17.484	21.798
E.fuscoguttatus.101185-gene	saddlebrown	ITGA8	3.92	4.033	4.381	0.5	0.084	0.193	2.267	2.003	2.37	2.772	3.698	2.074	0.817	0.948	0.51	2.82	2.406	2.509
E.fuscoguttatus.101216-gene	saddlebrown	Atxn1	17.724	17.894	18.123	1.263	0.711	0.722	8.19	6.136	10.62	25.59	23.08	24.236	1.068	1.26	1.704	6.596	6.623	5.938
E.fuscoguttatus.101238-gene	saddlebrown	Stmn2	409.8	465.454	381.965	0.135	0.114	0	76.614	84.785	75.22	450.121	363.736	365.781	0	0	0.25	68.728	75.078	58.087
E.fuscoguttatus.101260-gene	saddlebrown	RBM12B	23.236	23.846	23.789	2.122	3.174	3.169	8.335	9.282	11.582	19.083	18.863	19.741	4.73	3.996	3.078	12.69	11.72	9.607
E.fuscoguttatus.101264-gene	saddlebrown	Setd2	18.274	17.27	17.465	2.197	1.671	1.014	12.985	14.463	12.624	18.481	21.837	23.835	1.682	3.307	3.257	16.986	18.875	14.839
E.fuscoguttatus.10134-gene	saddlebrown	dcaf12	21.118	25.346	25.888	4.09	3.059	1.843	18.898	16.517	16.507	26.444	22.236	27.449	2.418	1.423	2.548	21.354	21.105	16.585
E.fuscoguttatus.101358-gene	saddlebrown	KIFC3	35.55	26.79	30.935	0.868	0.458	0.147	0.766	0.946	1.054	29.136	26.291	23.998	0.228	0.106	0.101	0.235	0.42	0.282
E.fuscoguttatus.101393-gene	saddlebrown	TPPP	141.387	119.05	116.398	0.44	0	0.17	4.137	5.492	1.709	94.85	128.011	119.858	0	0.192	0.136	5.408	5.671	3.679
E.fuscoguttatus.101430-gene	saddlebrown	nkd2l	7.233	5.46	5.971	1.802	0.737	0.465	1.982	1.428	1.613	6.827	4.098	7.519	1.326	1.929	0.913	1.185	1.033	1.134
E.fuscoguttatus.101478-gene	saddlebrown	ptdss1	93.136	90.187	84.786	30.829	21.829	26.499	28.337	23.286	27.338	80.175	75.413	58.268	25.654	34.195	28.93	24.473	23.893	22.112
E.fuscoguttatus.101492-gene	saddlebrown	NHLRC1	7.789	5.297	4.508	3.261	2.905	2.523	1.096	0.842	0.563	4.573	2.644	1.595	2.82	1.343	2.243	0.655	1.039	0.418
E.fuscoguttatus.10151-gene	saddlebrown	UBE2R2	7.866	5.391	5.667	5.665	2.918	4.977	7.551	5.523	3.136	6.257	4.203	5.434	5.471	3.518	3.745	2.918	5.449	3.99
E.fuscoguttatus.101535-gene	saddlebrown	Rbm24	0	1.677	0.184	32.81	26.441	19.881	12.847	10.181	14.862	0.561	0	0	28.863	22.096	24.85	10.833	15.523	12.87
E.fuscoguttatus.101540-gene	saddlebrown	GRINA	59.576	62.411	55.591	48.099	46.654	55.742	43.374	46.475	40.271	60.439	50.792	47.805	47.986	47.555	45.058	52.887	60.22	47.971
E.fuscoguttatus.101565-gene	saddlebrown	MPP6	22.911	22.184	21.082	2.547	1.843	1.337	14.949	14.35	11.883	22.748	36.314	32.864	1.444	2.917	2.196	13.92	19.477	15.435
E.fuscoguttatus.101578-gene	saddlebrown	GSDME	3.367	2.919	2.795	7.566	7.247	7.182	5.086	7.109	6.008	1.512	1.902	2.531	8.12	6.18	7.425	3.262	4.615	1.951
E.fuscoguttatus.101620-gene	saddlebrown	pde11a	2.887	1.858	2.357	0.109	0.138	0.021	0	0	0	1.434	1.472	2.151	0.152	0.107	0.126	0	0.187	0
E.fuscoguttatus.101641-gene	saddlebrown	Cbx3	21.275	21.415	24.796	15.321	16.002	13.16	14.662	13.128	19.991	20.352	20.843	22.537	14.675	9.856	13.264	12.683	14.292	12.14
E.fuscoguttatus.101646-gene	saddlebrown	snx10a	2.174	2.785	2.362	0.113	0.096	1.141	0.229	0.198	0.353	1.997	0.709	0.428	0	0.445	0	0.985	2.34	1.571
E.fuscoguttatus.10165-gene	saddlebrown	RHOBTB3	7.304	6.176	7.494	0.461	0.495	0.584	0.254	0.657	0.521	6.421	6.203	4.032	1.018	0.823	0.778	0.637	1.153	0.798
E.fuscoguttatus.101690-gene	saddlebrown	tax1bp1b	216.246	210.573	214.019	40.094	25.766	29.106	110.685	108.053	106.351	204.134	196.132	206.549	20.757	31.532	26.105	106.174	105.414	98.125
E.fuscoguttatus.101708-gene	saddlebrown	JAZF1	5.013	6.199	5.42	0.739	0	0.381	4.639	3.867	2.811	4.92	6.852	6.356	0.307	0.108	0.305	3.389	4.098	3.557
E.fuscoguttatus.101714-gene	saddlebrown	CREB5	19.378	21.537	22.437	0.093	0.039	0.108	0.841	0.323	1.081	9.708	11.878	18.615	0	0.121	0.129	0.603	1.195	0.802
E.fuscoguttatus.101741-gene	saddlebrown	CHN2	51.377	45.464	46.532	0.93	0.85	1.319	9.294	8.912	6.385	39.496	33.914	33.907	1.375	1.622	1.403	12.864	15.854	10.999
E.fuscoguttatus.101755-gene	saddlebrown	FKBP14	0.526	0.795	0.786	5.133	7.518	3.154	3.044	5.263	4.695	1.595	0	2.279	6.628	3.556	4.346	2.622	4.414	5.489
E.fuscoguttatus.101760-gene	saddlebrown	plekha8	34.625	26.427	30.773	5.544	5.012	2.736	12.149	12.786	10.931	22.452	28.033	27.429	2.243	3.371	2.838	11.372	11.939	7.635
E.fuscoguttatus.101774-gene	saddlebrown	Colq	2.098	3.456	1.805	0.219	0.416	0.042	0.772	0.572	0.425	3.662	2.281	2.89	0.204	0	0.407	0.475	0	0
E.fuscoguttatus.10181-gene	saddlebrown	Ell2	18.629	18.048	16.022	43.005	33.715	27.516	18.757	22.383	21.159	21.393	18.479	22.435	28.996	33.37	38.009	26.13	31.996	34.296
E.fuscoguttatus.101839-gene	saddlebrown	hdac9b	20.548	25.171	18.986	3.818	1.346	1.405	5.532	7.755	7.61	26.702	37.637	30.634	0.416	1.116	0.792	12.956	11.413	13.094
E.fuscoguttatus.101852-gene	saddlebrown	TWIST2	0.258	0	2.317	0.148	0	0	1.495	0.258	0	1.045	0.618	0.56	0.277	0.194	0	0	0	0
E.fuscoguttatus.101859-gene	saddlebrown	sp8b	3.664	6.309	3.553	0	0	0	0	0.096	0	9.061	7.266	6.784	0	0	0.154	0.48	0.095	0.383
E.fuscoguttatus.101862-gene	saddlebrown	DNAH11	0.726	1.007	1.134	0.174	0.048	0.026	0.159	0.049	0.044	0.634	1.537	1.455	0.084	0.103	0.084	0.147	0.155	0.078
E.fuscoguttatus.101945-gene	saddlebrown	Rapgef5	5.71	5.748	7.109	0.819	0.311	0.127	1.651	2.07	1.083	5.625	5.549	5.64	0.268	0.268	0.38	1.511	1.127	1.56
E.fuscoguttatus.10198-gene	saddlebrown	PCSK1	91.583	95.87	90.208	0.129	0	0.025	67.92	74.027	74.026	88.609	123.943	119.417	0.09	0.042	0.09	59.725	46.988	71.796
E.fuscoguttatus.101998-gene	saddlebrown	rxrba	37.118	35.918	40.034	20.353	16.138	15.429	20.521	14.151	17.107	26.004	25.508	27.524	7.858	5.851	5.299	13.919	15.884	15.278
E.fuscoguttatus.102360-gene	saddlebrown	--	18.132	18.251	17.649	8.629	3.692	23.23	3.575	1.442	5.699	24.982	12.814	20.741	5.189	7.116	5.05	11.547	12.808	10.234
E.fuscoguttatus.102406-gene	saddlebrown	KIRREL3	20.77	20.325	20.745	0.266	0.084	0.103	0.937	1.099	0.826	18.297	20.482	17.284	0.651	0.565	0.123	0.937	2.398	0.977
E.fuscoguttatus.102422-gene	saddlebrown	St14	0.156	0.157	0.31	3.006	2.688	2.533	2.161	1.92	1.481	0.157	0.186	0.168	1.751	1.169	0.995	3.618	3.378	3.04
E.fuscoguttatus.102442-gene	saddlebrown	Aplp2	474.534	467.817	442.383	0.732	0.235	0.297	39.358	43.806	34.419	376.828	411.479	398.358	0.553	1.095	0.421	43.579	40.403	39.166
E.fuscoguttatus.102470-gene	saddlebrown	Igflr1	2.849	6.145	3.783	1.479	0.263	0.361	3.296	5.427	2.905	3.152	5.354	4.258	0.436	0.407	0.65	0.845	2.811	0.943
E.fuscoguttatus.102479-gene	saddlebrown	Kmt2b	17.736	15.816	17.498	0.937	0.368	0.357	9.599	11.106	8.581	15.412	18.15	19.222	0.497	1.058	0.709	11.114	11.531	9.165
E.fuscoguttatus.102576-gene	saddlebrown	Mag	7.989	7.168	8.649	0.448	0.294	0.655	3.617	2.084	1.782	13.161	5.609	7.144	0.512	0.782	0.74	2.704	4.113	2.157
E.fuscoguttatus.102586-gene	saddlebrown	--	4.347	4.039	5.162	0.384	0.182	0.223	0.967	1.798	0.597	10.752	11.748	9.801	0.627	1.789	0.846	3.592	5.238	2.948
E.fuscoguttatus.102736-gene	saddlebrown	KCNN3	3.334	2.151	2.639	0.441	0.041	0.152	0.593	0	0.153	2.85	2.351	4.996	0	0.449	0.046	0.213	0.253	0.34
E.fuscoguttatus.10275-gene	saddlebrown	Ptpra	17.338	15.316	18.248	2.346	1.504	0.942	10.358	8.54	7.573	9.831	14.794	14.117	1.026	3.692	2.316	6.896	8.426	6.375
E.fuscoguttatus.102753-gene	saddlebrown	--	0	0	1.176	0	0.064	0	0	0	0	0.265	0.157	0	0.211	0	0.07	0	0	0
E.fuscoguttatus.102795-gene	saddlebrown	--	26.89	27.629	25.548	6.682	6.871	3.355	10.752	10.844	10.116	19.845	22.009	27.429	4.316	4.28	2.839	12.346	11.493	10.648
E.fuscoguttatus.102802-gene	saddlebrown	--	15.496	13.171	13.898	1.383	1.321	0.474	8.597	10.358	8.112	11.463	19.006	17.757	1.716	2.285	1.601	9.55	9.556	9.935
E.fuscoguttatus.102805-gene	saddlebrown	Zfy1	18.063	16.752	15.793	5.621	4.926	3.287	9.734	10.659	8.408	12.923	17.892	17.608	4.65	5.082	3.606	9.408	9.926	9.064
E.fuscoguttatus.102826-gene	saddlebrown	--	20.498	16.785	20.983	0.933	0.315	0.289	5.928	6.264	6.677	13.561	18.29	17.257	0.436	0.672	0.607	5.47	6.18	5.899
E.fuscoguttatus.102830-gene	saddlebrown	--	15.646	14.431	14.781	8.302	7.837	5.112	9.05	8.999	9.286	10.109	11.244	12.283	9.68	6.353	8.103	7.401	9.21	6.804
E.fuscoguttatus.102833-gene	saddlebrown	--	11.098	9.832	10.209	1.579	1.932	1.435	6.658	7.178	6.137	7.761	10.449	10.126	1.917	2.066	2.272	4.655	5.996	4.1
E.fuscoguttatus.102837-gene	saddlebrown	--	31.634	32.476	33.803	18.629	13.747	10.694	13.209	16.552	15.047	31.116	21.298	26.191	12.349	13.921	10.269	18.133	20.672	17.377
E.fuscoguttatus.102852-gene	saddlebrown	DCBLD1	11.361	12.159	12.876	1.91	4.332	2.232	1.888	3.2	1.806	12.996	10.933	10.954	1.784	3.677	1.913	2.602	3.286	4.281
E.fuscoguttatus.102868-gene	saddlebrown	GMEB1	0.512	0.773	0.51	0.392	0.165	0	0.197	0.597	0.076	1.207	2.449	0.923	0.183	0.448	0.227	0.85	0.758	0.339
E.fuscoguttatus.102908-gene	saddlebrown	mpra	38.855	38.488	36.358	2.627	2.337	1.648	2.577	2.846	2.098	38.383	29.748	32.145	1.326	1.579	1.319	1.849	2.564	2.827
E.fuscoguttatus.102917-gene	saddlebrown	Serinc1	29.025	25.359	24.997	6.869	5.288	4.379	12.301	15.998	11.965	27.293	22.341	25.091	4.158	3.524	2.501	15.627	17.202	13.702
E.fuscoguttatus.102928-gene	saddlebrown	HIVEP3	43.896	39.05	40.311	0.519	0.219	0.22	6.276	6.847	7.779	36.978	40.914	45.345	0.542	0.453	0.585	7.131	8.114	7.635
E.fuscoguttatus.102943-gene	saddlebrown	phactr4b	36.041	39.927	40.141	4.776	4.529	2.739	2.946	3.428	2.272	35.871	38.128	32.438	4.251	3.419	4.748	3.537	4.542	3.892
E.fuscoguttatus.102968-gene	saddlebrown	Oprd1	1.869	3.997	1.512	0	0	0	0	0	0.104	4.248	7.683	4.551	0	0	0	0	0.115	0
E.fuscoguttatus.102997-gene	saddlebrown	ZDHHC14	14.163	15.215	12.566	8.262	8.184	7.924	6.747	4.285	7.646	14.431	14.378	23.962	13.011	7.953	11.922	6.67	6.577	5.793
E.fuscoguttatus.103007-gene	saddlebrown	PIGV	23.474	19.388	22.01	0.937	1.915	0.954	6.665	5.59	7.135	23.457	16.455	20.103	2.166	1.356	2.428	6.104	6.448	6.235
E.fuscoguttatus.103011-gene	saddlebrown	Arid1a	32.162	35.088	33.798	15.801	21.481	12.443	20.261	21.286	22	34.363	38.376	39.546	17.053	12.371	24.649	22.492	25.354	21.63
E.fuscoguttatus.103053-gene	saddlebrown	Tpbg	10.228	13.191	10.93	0.306	0.155	0	5.3	5.434	6.274	14.64	15.291	9.802	0	0.08	0	8.226	6.728	5.609
E.fuscoguttatus.103056-gene	saddlebrown	Tmem222	25.879	21.231	26.819	0.858	1.014	0.73	10.383	9.874	8.141	26.601	23.08	22.668	0.401	0.674	0.159	8.569	11.661	10.55
E.fuscoguttatus.103064-gene	saddlebrown	WDTC1	26.885	25.425	27.297	4.556	5.138	3.41	13.254	15.104	14.81	25.257	22.735	25.296	3.977	3.275	3.33	17.673	18.563	16.554
E.fuscoguttatus.103080-gene	saddlebrown	Ubxn11	1.421	2.145	2.564	0.051	0.129	0	0.103	0.355	0.158	1.076	2.655	0.961	0	0.067	0.237	0	0.263	0
E.fuscoguttatus.10309-gene	saddlebrown	WDR1	38.498	34.902	34.043	10.477	6.573	7.777	13.276	12.957	12.11	39.023	31.434	32.054	9.852	10.747	6.837	15.674	12.297	15.567
E.fuscoguttatus.103095-gene	saddlebrown	Fez2	24.945	48.684	52.945	0	0	0	9.325	9.696	7.969	11.336	13.549	11.908	0	0	0	2.035	1.612	1.839
E.fuscoguttatus.103110-gene	saddlebrown	TRIM35	0.498	0.69	0.838	0.023	0	0.218	0.426	0	0	1.64	1.284	0	0.296	0.935	0.161	0.56	0.726	0.28
E.fuscoguttatus.103156-gene	saddlebrown	DEPTOR	15.174	16.147	13.926	0.435	0.157	0	3.762	3.686	1.837	8.323	12.186	9.855	0.29	0.895	0.173	0.54	1.711	1.615
E.fuscoguttatus.103167-gene	saddlebrown	COL14A1	4.023	3.679	3.297	0.567	0.256	0.439	1.037	1.288	1.641	5.668	6.022	5.549	0.727	1.036	0.845	0.429	0.499	0.046
E.fuscoguttatus.10319-gene	saddlebrown	WDR1	18.615	25.602	22.028	5.498	2.678	2.045	8.316	8.11	6.413	29.237	21.162	23.341	5.827	6.504	4.615	8.952	10.002	11.534
E.fuscoguttatus.103234-gene	saddlebrown	--	7.758	6.111	6.047	4.16	4.574	2.545	3.317	3.711	4.815	4.942	4.034	4.564	3.796	2.406	4.313	2.52	2.33	1.508
E.fuscoguttatus.103264-gene	saddlebrown	clptm1l	13.854	16.57	19.399	0	0	0.253	9.145	11.003	10.106	14.656	22.808	14.378	0.044	0	0.043	8.728	8.845	8.905
E.fuscoguttatus.103286-gene	saddlebrown	PTK2	7.511	7.713	6.76	0.71	0.993	0.643	5.654	5.823	6.406	8.351	9.489	8.424	0.792	0.476	0.852	6.499	6.578	5.664
E.fuscoguttatus.103335-gene	saddlebrown	PTP4A3	0	2.941	0.582	0	0	0	0	0	0.13	1.328	0.874	1.107	0	0	0	0	0	0.29
E.fuscoguttatus.10339-gene	saddlebrown	drd5	4.07	3.095	1.801	0.052	0	0	0	0	0	2.193	2.812	2.839	0	0	0	0	0	0
E.fuscoguttatus.103400-gene	saddlebrown	CCN3	0.62	1.124	1.36	0	0	0	0.144	0.124	0.111	0.627	0.742	1.209	0	0	0.066	0	0	0
E.fuscoguttatus.103406-gene	saddlebrown	scgn	18.333	17.491	15.561	0.549	0.077	0	6.455	5.421	7.396	22.711	18.495	22.259	0	0	0	16.875	11.797	11.244
E.fuscoguttatus.10341-gene	saddlebrown	otop1	2.78	1.62	3.644	0.084	0.035	0.032	0.593	0.512	0.196	0.591	2.713	1.505	0.039	0.33	0	1.002	0.794	0.799
E.fuscoguttatus.103418-gene	saddlebrown	CARMIL1	18.023	14.656	17.304	1.507	1.287	0.645	8.011	6.276	8.467	13.712	15.972	17.366	1.16	0.812	0.889	8.162	8.846	6.909
E.fuscoguttatus.103464-gene	saddlebrown	TNFRSF11B	4.483	3.148	3.634	0.179	0.404	0.139	1.447	0.521	2.511	6.425	3.99	4.401	0.056	0.157	0.167	1.039	0.926	0.828
E.fuscoguttatus.103479-gene	saddlebrown	COLEC12	0.818	0.823	0	0.375	0.317	0	0	0	0	1.488	0.391	1.062	0	0.123	0.087	0	0.161	0.163
E.fuscoguttatus.103484-gene	saddlebrown	MAL2	33.169	19.045	24.661	0	0	0	0.811	2.336	0.417	25.725	23.468	18.457	0	0	0	0.873	2.535	2.32
E.fuscoguttatus.103506-gene	saddlebrown	TMEM65	9.563	9.886	11.971	0.148	0.563	0.115	2.691	2.714	4.266	7.573	15.147	14.128	0.485	0.388	0.138	2.575	4.08	3.081
E.fuscoguttatus.103516-gene	saddlebrown	Mboat1	28.033	26.449	31.254	4.849	6.484	3.046	0.774	1.088	0.747	24.688	23.72	25.814	4.798	3.141	4.77	1.98	1.321	0.831
E.fuscoguttatus.103555-gene	saddlebrown	SOX4	21.63	26.741	23.531	1.145	0.966	0.792	15.184	12.706	15.832	20.37	16.954	18.525	0.731	1.261	0.783	18.307	21.239	13.768
E.fuscoguttatus.103559-gene	saddlebrown	Nrsn1	53.997	57.668	64.713	0	0	0	9.649	10.756	13.121	66.756	72.458	64.861	0	0	0	12.574	13.428	11.992
E.fuscoguttatus.103576-gene	saddlebrown	SLC6A3	1.345	4.384	1.595	0.073	0.124	0.085	0	0	0	2.783	6.052	5.061	0.034	0.144	0.034	0	0.126	0.254
E.fuscoguttatus.103593-gene	saddlebrown	lpcat1	12.399	10.686	11.623	1.069	0.471	0.252	5.625	7.132	7.23	7.124	9.402	11.052	0.565	0.669	0.389	6.358	7.596	6.118
E.fuscoguttatus.103617-gene	saddlebrown	irx2	8.736	6.867	8.535	0	0	0	0	0.083	0	6.809	7.563	7.024	0	0.062	0.044	0.311	0.164	0
E.fuscoguttatus.103622-gene	saddlebrown	irx1	17.279	13.597	11.706	0.302	0.467	0.311	0	0.088	0	10.369	10.805	14.241	0	0.132	0.047	0	0	0
E.fuscoguttatus.10365-gene	saddlebrown	Synpr	15.842	13.16	14.094	0	0.074	0	0.534	0	0.137	16.783	16.556	9.656	0	0.346	0	0.192	0	0.458
E.fuscoguttatus.103667-gene	saddlebrown	ADCY2	38.742	32.615	34.958	0.402	0.814	0.435	1.783	1.717	2.188	25.199	27.776	22.028	2.121	1.841	1.418	4.493	6.256	6.089
E.fuscoguttatus.10378-gene	saddlebrown	DNAJC11	17.052	18.026	14.347	3.484	2.866	2.73	6.576	5.139	5.141	18.094	14.528	11.125	3.213	2.748	3.734	4.848	4.533	4.95
E.fuscoguttatus.103782-gene	saddlebrown	trio	23.937	26.782	25.481	0.31	0.141	0.172	1.953	2.269	2.284	23.584	30.763	25.744	0.2	0.426	0.251	2.602	2.771	1.938
E.fuscoguttatus.103918-gene	saddlebrown	RBMS3	7.247	9.858	7.901	0.112	0.095	0.043	1.926	3.428	2.709	4.156	8.434	7.421	0.262	0.441	0.209	2.927	4.155	2.821
E.fuscoguttatus.103939-gene	saddlebrown	eomes	23.219	23.518	25.222	0.167	0.07	0.097	0.084	0	0.065	23.533	22.477	26.074	0.117	0.054	0.039	0.09	0.215	0.072
E.fuscoguttatus.103946-gene	saddlebrown	ankib1	108.793	98.587	116.572	0.736	0.339	0.552	13.949	16.96	16.831	70.898	79.365	89.17	0.625	0.964	0.642	15.016	16.657	15.146
E.fuscoguttatus.10395-gene	saddlebrown	Camta1	88.491	77.652	88.11	0.348	0.253	0.171	10.196	10.714	10.714	58.994	78.991	76.077	0.251	0.414	0.22	9.707	8.995	10.314
E.fuscoguttatus.103977-gene	saddlebrown	CSMD3	6.95	5.539	6.322	0.277	0.205	0.193	2.778	3.053	2.487	6.193	7.779	6.374	0.647	0.489	0.424	3.997	5.179	3.704
E.fuscoguttatus.104071-gene	saddlebrown	EXT1	13.151	11.642	12.105	2.088	1.45	1.407	6.113	6.576	6.233	9.017	12.499	12.138	2.077	1.19	1.439	5.849	6.546	5.774
E.fuscoguttatus.104083-gene	saddlebrown	washc5	30.737	31.503	33.103	25.594	21.117	17.054	12.601	13.206	12.048	31.772	26.189	30.039	18.73	17.785	15.959	13.797	17.446	15.785
E.fuscoguttatus.104122-gene	saddlebrown	klhl38	0.861	0.722	1.715	0.165	0	0.032	0.083	0.143	0.192	0.145	0.172	0.932	0	0	0.038	0.089	0.425	0
E.fuscoguttatus.104138-gene	saddlebrown	prelid3a	9.761	13.51	9.965	0	0	0	1.412	1.952	0.871	9.123	10.215	5.018	0.131	0	0	0.608	0.482	2.182
E.fuscoguttatus.104145-gene	saddlebrown	ELOVL4	127.964	132.979	122.619	0.543	0.401	0.158	10.819	8.169	8.555	118.409	119.069	106.347	0.127	0.089	0.189	11.646	10.045	9.054
E.fuscoguttatus.104154-gene	saddlebrown	SOGA3	31.436	30.763	28.799	0.089	0	0.046	17.142	13.944	12.853	24.536	34.029	33.859	0.028	0	0.027	17.556	16.55	17.837
E.fuscoguttatus.104165-gene	saddlebrown	MTCL1	37.046	44.221	41.149	1.893	0.92	1.035	24.976	28.657	23.389	35.873	44.523	43.98	1.038	1.723	0.86	28.985	28.521	29.248
E.fuscoguttatus.10418-gene	saddlebrown	HIPK1	25.293	23.443	27.828	17.096	14.154	12.259	16.679	16.851	20.555	22.808	26.314	25.595	13.19	17.701	15.229	14.836	18.744	16.276
E.fuscoguttatus.104180-gene	saddlebrown	rnf146	36.57	40.901	36.986	21.044	25.143	20.791	12.927	15.803	15.307	35.467	26.324	29.809	28.67	11.102	16.297	12.51	14.589	11.773
E.fuscoguttatus.104184-gene	saddlebrown	rspo3	0.662	1.199	0.659	0.228	0	0.235	0	0	0	0.936	0.633	0.287	0	0	0.282	0	0.131	0
E.fuscoguttatus.104206-gene	saddlebrown	Abra	1.456	0.489	0.242	0.139	0	0	0	0	0	0.49	0.58	0	0	0.182	0.129	0.302	0	0.241
E.fuscoguttatus.104208-gene	saddlebrown	hint3	33.776	45.503	30.606	10.635	14.266	8.454	6.757	7.619	7.251	27.712	27.64	27.213	9.254	9.343	7.036	1.265	4.26	5.55
E.fuscoguttatus.104236-gene	saddlebrown	CMTM8	0.775	1.275	1.03	0	0.125	0	0.897	0.517	0	0.261	0	0	0.277	0	0	0.322	0.255	0.77
E.fuscoguttatus.104296-gene	saddlebrown	TRAK1	0.21	0.634	0.209	0.843	0.61	0.746	0.729	2.31	0.375	0	0	0.455	1.238	1.577	2.462	0.262	1.036	1.252
E.fuscoguttatus.104302-gene	saddlebrown	Trak1	18.457	17.108	16.119	2.857	3.434	2.042	8.579	11.638	8.789	15.094	22.982	22.38	4.38	3.495	5.912	11.324	10.842	13.066
E.fuscoguttatus.104319-gene	saddlebrown	cck	78.019	97.341	68.151	0	0.122	0.112	0	0	0.901	80.36	62.813	76.522	0.271	0	0	0	0	0
E.fuscoguttatus.104325-gene	saddlebrown	MROH1	25.991	20.826	26.48	1.498	0.939	0.964	12.057	11.639	11.537	21.27	23.322	24.745	1.178	1.786	1.144	14.719	13.958	13.667
E.fuscoguttatus.104372-gene	saddlebrown	HMCN1	64.496	46.158	69.498	0.143	0.211	0.028	2.66	1.429	2.55	32.834	55.662	52.862	0.1	0	0	4.101	2.514	2.901
E.fuscoguttatus.104389-gene	saddlebrown	Sult2b1	4.823	4.3	6.588	1.028	0.334	0.795	2.072	2.205	1.352	6.822	4.779	4.922	0.074	0	0.367	3.604	2.311	3.696
E.fuscoguttatus.104397-gene	saddlebrown	tmem147	19.521	24.124	15.208	14.082	14.788	10.552	14.087	10.245	9.484	18.357	7.628	10.042	10.15	6.966	9.268	9.387	11.252	15.743
E.fuscoguttatus.104409-gene	saddlebrown	gapdh-2	1864.23	1809.26	1766.66	41.988	21.594	27.005	683.244	749.914	696.969	1858.49	1429.07	1400.66	32.047	47.731	32	800.423	882.398	764.241
E.fuscoguttatus.104424-gene	saddlebrown	Cd22	0.812	1.321	1.743	0.143	0.061	0.028	0.289	0.75	0.167	1.831	0.747	1.285	0.033	0	0.033	0.233	0.74	0.124
E.fuscoguttatus.104469-gene	saddlebrown	Cd22	2.956	3.747	2.29	0	0	0	0.633	0.547	0.977	2.876	2.75	4.977	0	0.082	0.058	0.682	1.62	0.435
E.fuscoguttatus.104493-gene	saddlebrown	Fxyd1	23.558	43.969	30.308	0.282	0	1.525	21.008	10.308	14.012	48.597	21.132	16.468	1.578	1.106	1.046	31.172	30.025	32.177
E.fuscoguttatus.104505-gene	saddlebrown	sdha	245.835	223.75	213.206	23.927	30.455	24.294	47.565	54.342	49.184	154.802	142.41	120.335	29.048	17.436	30.177	38.013	41.737	36.137
E.fuscoguttatus.104567-gene	saddlebrown	ZHX1	14.671	11.909	14.706	0.57	0.344	0.21	3.723	3.218	2.998	9.707	11.603	10.962	0.482	0.355	0.882	3.477	3.455	3.949
E.fuscoguttatus.104590-gene	saddlebrown	fam83a	3.562	1.234	2.327	0.034	0.028	0	0.068	0.058	0.261	1.475	2.864	1.327	0.031	0.044	0.093	0	0	0.232
E.fuscoguttatus.104663-gene	saddlebrown	ZNF407	6.567	5.941	6.002	2.48	1.469	1.273	3.798	2.619	2.818	4.829	4.722	6.028	0.512	0.843	1.063	2.433	3.24	3.055
E.fuscoguttatus.104671-gene	saddlebrown	tshz1	76.633	82.299	72.133	0.966	0.319	0.244	17.663	18.126	17.51	66.627	76.372	68.006	0.353	0.66	0.351	20.154	19.111	15.821
E.fuscoguttatus.104674-gene	saddlebrown	Znf516	2.536	3.867	3.099	0.132	0.037	0.119	1.6	0.461	0.994	3.299	2.987	3.992	0.124	0.288	0.102	1.005	1.099	0.992
E.fuscoguttatus.104679-gene	saddlebrown	ZNF236	8.271	8.396	8.823	2.049	1.206	1.564	4.322	4.183	4.256	7.645	8.628	8.622	1.838	1.5	1.139	5.209	6.005	4.061
E.fuscoguttatus.104712-gene	saddlebrown	MBP	258.178	269.889	248.657	0	0	0	0.411	0.355	0	214.212	154.181	147.604	0.19	0.267	0	0.442	1.051	0
E.fuscoguttatus.104738-gene	saddlebrown	Sall3	33.103	32.006	28.687	0.073	0	0	7.667	9.145	7.561	38.951	33.038	38.348	0.034	0.072	0.085	8.689	9.871	8.165
E.fuscoguttatus.104744-gene	saddlebrown	NFATC1	2.341	1.6	1.408	0.836	0.364	0.569	0.307	0.133	0.276	2.588	1.321	1.482	0.899	1.459	1.247	0.55	0.392	0.439
E.fuscoguttatus.104760-gene	saddlebrown	Macf1	17.848	13.957	18.167	0.13	0.11	0.101	3.437	3.178	2.559	9.757	14.782	14.695	0.144	0.279	0.264	4.779	4.744	3.853
E.fuscoguttatus.104828-gene	saddlebrown	Plec	1.89	1.057	2.719	0.241	0	0	1.215	2.31	0.749	1.485	1.507	3.637	0	0	0.112	2.615	1.036	1.669
E.fuscoguttatus.104845-gene	saddlebrown	Rspo2	5.697	4.142	3.468	0	0	0	0.549	0.158	0.424	6.076	4.164	4.625	0.339	0.119	0	0.394	0.625	1.729
E.fuscoguttatus.104851-gene	saddlebrown	eif3ea	155.918	189.282	202.118	358.52	331.379	365.382	482.1	482.192	460.846	245.212	157.315	178.729	285.881	343.482	296.648	411.764	426.653	383.121
E.fuscoguttatus.104865-gene	saddlebrown	emc2	120.195	123.644	116.357	61.47	62.252	55.758	47.65	49.841	37.141	122.48	98.175	101.223	53.335	57.009	69.349	49.469	43.968	36.401
E.fuscoguttatus.104936-gene	saddlebrown	IBTK	45.725	50.763	46.027	6.516	4.447	4.221	36.679	34.662	38.682	46.659	38.853	42.151	7.548	7.212	5.861	28.654	30.932	27.852
E.fuscoguttatus.104965-gene	saddlebrown	TPBG	9.081	11.224	7.671	1.846	1.893	2.041	6.516	4.368	6.769	8.711	10.449	7.341	5.421	3.625	4.593	6.299	7.146	5.823
E.fuscoguttatus.10497-gene	saddlebrown	camk2n2	22.649	22.256	18.262	8.044	9.401	3.59	1.872	2.157	5.774	16.346	23.219	15.176	5.202	4.859	4.022	1.343	4.789	2.143
E.fuscoguttatus.104978-gene	saddlebrown	DOP1A	15.659	15.127	15.562	6.981	8.186	5.962	10.305	9.47	9.512	14.546	14.534	13.229	8.204	7.742	10.305	10.089	11.748	8.187
E.fuscoguttatus.105015-gene	saddlebrown	Snap91	101.254	85.652	94.152	0.077	0.086	0.099	10.302	14.472	12.156	81.295	101.664	97.933	0.024	0.033	0.047	12.477	15.992	14.552
E.fuscoguttatus.105044-gene	saddlebrown	Prss35	5.52	5.939	7.298	0.382	0.415	0.127	0.22	0.19	0.255	5.577	5.919	5.253	1.071	1.215	1.166	0.474	0.282	0.095
E.fuscoguttatus.105085-gene	saddlebrown	usp45	23.752	21.632	21.941	1.947	1.956	1.721	10.779	10.073	9.467	12.952	20.034	19.996	1.79	1.456	1.464	9.927	9.672	8.507
E.fuscoguttatus.105103-gene	saddlebrown	PNISR	183.628	147.647	168.269	95.004	64.511	68.754	86.102	93.677	75.626	104.39	166.24	161.29	35.226	69.812	52.928	77.636	78.773	66.455
E.fuscoguttatus.105114-gene	saddlebrown	COQ3	10.061	10.127	9.64	6.356	8.202	6.896	7.514	7.514	4.886	8.878	6.854	6.616	9.077	5.163	8.413	4.758	4.775	5.44
E.fuscoguttatus.10512-gene	saddlebrown	CDA	1.316	1.059	1.31	0	0	0	0	0.263	0	0.532	0.629	0.285	0	0	0	0	0.26	0.261
E.fuscoguttatus.105121-gene	saddlebrown	Faxc	14.539	18.228	15.579	0.186	0.063	0.029	6.608	6.231	5.154	11.804	10.713	11.732	0.07	0.049	0.035	7.275	6.724	7.157
E.fuscoguttatus.105135-gene	saddlebrown	FBXL4	5.843	7.244	7.026	1.635	1.553	1.423	7.089	6.841	5.913	7.992	8.096	8.33	0.802	0.963	1.708	5.591	5.414	7.999
E.fuscoguttatus.105144-gene	saddlebrown	pou3f2	6.403	7.942	4.1	0.459	0.332	0.406	0	0	0	4.968	8.479	8.169	0.245	0.944	0.122	0	0.113	0
E.fuscoguttatus.105146-gene	saddlebrown	Pcsk5	1.513	0.683	1.351	0.509	0.404	0.162	0.06	0	0	2.215	1.685	2.259	0.364	0.47	0.945	0.065	0.051	0.104
E.fuscoguttatus.10517-gene	saddlebrown	DNAJC16	26.576	22.556	25.015	6.583	7.916	5.814	8.14	9.744	8.258	21.602	22.14	19.275	5.395	3.089	3.576	8.021	6.462	7.044
E.fuscoguttatus.105193-gene	saddlebrown	KLHL32	6.612	8.921	6.305	0.242	0.034	0.125	1.465	1.477	1.004	6.609	9.506	4.644	0.075	0.106	0.075	0.964	1.943	1.467
E.fuscoguttatus.105212-gene	saddlebrown	CTHRC1	8.356	9.75	6.62	0	0	0	2.636	3.419	4.744	9.019	3.861	4.934	0.611	0.285	0.304	3.548	5.434	3.773
E.fuscoguttatus.105217-gene	saddlebrown	SLC25A32	14.695	15.335	14.233	8.353	11.229	6.642	7.018	8.494	9.021	13.485	12.9	11.382	5.78	5.162	6.105	7.387	4.124	6.428
E.fuscoguttatus.105246-gene	saddlebrown	RIMS2	9.929	8.736	8.395	0.43	0.225	0.428	3.884	3.143	3.346	6.748	9.868	8.002	0.172	0.241	0.609	3.647	3.172	3.087
E.fuscoguttatus.105271-gene	saddlebrown	RIMS2	56.072	43.969	57.545	0.178	0	0.206	10.393	8.675	11.47	28.64	39.831	42.417	0	0.233	0.413	10.609	5.349	7.386
E.fuscoguttatus.105292-gene	saddlebrown	Zfpm2	53.01	44.445	43.121	0.148	0.167	0.153	0.846	0.903	0.959	41.658	46.433	39.927	0.092	0.291	0.137	0.482	1.018	0.512
E.fuscoguttatus.105308-gene	saddlebrown	Oxr1	175.899	171.816	193.435	2.152	1.302	1.193	40.815	41.444	44.967	155.601	158.806	166.206	2.521	2.355	2.417	21.41	22.213	21.473
E.fuscoguttatus.105336-gene	saddlebrown	XYLA	14.196	15.089	11.569	15.491	17.932	11.237	13.322	16.679	13.817	12.939	9.736	13.217	18.301	15.877	16.926	20.152	20.277	19.329
E.fuscoguttatus.105351-gene	saddlebrown	RNF144B	3.549	4.946	2.991	0.861	0.331	0.303	1.895	3.003	1.827	3.862	5.714	3.989	0.439	0.512	0.582	4.25	4.31	3.661
E.fuscoguttatus.105359-gene	saddlebrown	--	2.583	2.261	2.125	0.966	0.598	0.449	1.689	1.572	1.403	1.361	1.612	1.458	1.023	1.096	0.179	1.259	0.776	0.446
E.fuscoguttatus.105371-gene	saddlebrown	spire1	28.152	30.304	28.339	0.172	0.024	0.044	4.694	6.813	5.05	23.181	32.472	27.869	0	0.038	0	7.299	7.513	7.812
E.fuscoguttatus.105390-gene	saddlebrown	atp6v1c1a	136.843	128.357	131.085	48.747	52.056	41.302	21.45	12.969	13.6	103.784	90.609	93.697	43.707	31.345	35.151	16.574	16.275	12.995
E.fuscoguttatus.105403-gene	saddlebrown	AZIN1	119.278	127.538	125.812	31.531	42.819	35.396	20.637	18.322	19.185	119.834	102.411	97.795	56.737	34.1	49.063	18.853	20.17	17.145
E.fuscoguttatus.105418-gene	saddlebrown	Ubr5	30.949	31.898	31.378	8.418	11.681	7.183	21.219	20.84	20.132	31.224	32.039	35.435	11.456	8.46	10.979	22.17	25.611	21.986
E.fuscoguttatus.10545-gene	saddlebrown	mapk14a	22.202	19.555	23.916	5.538	3.389	5.249	11.447	11.947	12.488	14.874	18.184	16.718	2.974	4.258	3.6	9.467	13.93	14.743
E.fuscoguttatus.105477-gene	saddlebrown	MTDH	69.662	74.534	67.443	55.94	63.065	38.273	60.019	58.949	53.387	63.33	59.915	66.701	63.306	32.797	67.006	70.778	68.496	63.553
E.fuscoguttatus.105491-gene	saddlebrown	LAPTM4B	11.93	9.491	12.841	0	0	0	8.014	6.735	4.979	7.971	8.285	9.997	0.103	0.289	0	4.553	3.038	6.117
E.fuscoguttatus.105513-gene	saddlebrown	RIDA	6.696	13.159	10.48	0.366	2.162	0.708	4.426	0	0	11.919	6.101	8.973	1.025	2.633	1.019	1.191	2.202	1.584
E.fuscoguttatus.105549-gene	saddlebrown	Kcns2	9.895	14.447	9.678	0	0	0	4.331	1.694	3.818	10.808	10.449	9.166	0.048	0.134	0.095	4.108	1.935	2.568
E.fuscoguttatus.105555-gene	saddlebrown	VPS13B	6.1	7.73	7.269	1.187	1.108	0.556	4.6	4.63	5.005	6.934	7.817	6.544	1.167	1.513	1.045	4.07	5.374	4.112
E.fuscoguttatus.105573-gene	saddlebrown	VPS13B	10.279	10.764	10.844	2.042	1.818	1.144	6.755	6.292	6.33	9.313	9.987	10.117	2.061	1.691	2.807	6.481	7.358	6.07
E.fuscoguttatus.105627-gene	saddlebrown	RGS22	1.005	0.831	0.858	0.103	0.139	0.064	0.332	0.215	0.576	0.907	0.601	0.738	0.115	0.081	0.038	0.358	0.46	0.071
E.fuscoguttatus.105679-gene	saddlebrown	RNF19A	11.98	12.929	12.923	5.434	4.733	4.204	10.157	10.337	9.261	12.541	13.5	13.997	5.748	4.546	4.562	11.741	13.015	12.115
E.fuscoguttatus.105731-gene	saddlebrown	ncalda	69.799	134.399	84.545	1.421	0.763	0.8	8.335	10.358	5.826	80.533	95.33	79.205	0.724	0.507	1.2	8.132	7.776	8.499
E.fuscoguttatus.105735-gene	saddlebrown	id4	69.889	79.144	72.287	0.129	0.542	0.199	1.555	2.688	1.199	65.183	44.206	39.521	0	0	0	2.511	2.873	3.56
E.fuscoguttatus.10578-gene	saddlebrown	KIF21B	8.036	9.733	9.966	0.402	0.188	0.219	4.828	5.704	5.643	9.534	11.689	10.606	0.181	0.409	0.124	3.648	4.527	3.27
E.fuscoguttatus.105829-gene	saddlebrown	zgc:113036	37.528	28.487	31.71	16.059	16.386	10.104	17.259	18.766	16.879	26.729	22.259	25.471	3.874	4.504	5.326	18.005	18.06	21.542
E.fuscoguttatus.105836-gene	saddlebrown	MC5R	4.265	5.073	3.604	0	0.125	0	0	0	0	2.742	7.265	3.497	0	0	0.069	0	0	0
E.fuscoguttatus.105846-gene	saddlebrown	zdhhc3a	14.031	16.788	17.666	11.922	8.91	9.577	9.647	10.723	8.385	14.043	12.507	11.175	11.066	13.218	14.669	9.231	12.538	9.073
E.fuscoguttatus.105853-gene	saddlebrown	--	3.182	3.494	1.729	0.996	0.42	0.128	2.008	2.025	0.516	4.384	3.46	0.626	0.775	0.217	0.462	1.801	1.998	2.586
E.fuscoguttatus.105857-gene	saddlebrown	RCJMB04_19n18	52.417	63.688	68.028	5.164	3.974	2.585	10.107	7.148	9.212	38.517	42.111	56.162	3.263	5.963	7.475	11.869	13.322	8.415
E.fuscoguttatus.105878-gene	saddlebrown	taf2	16.803	15.538	15.087	9.536	8.939	6.101	5.286	7.305	5.682	14.215	18.031	18.577	13.381	11.698	14.627	7.349	8.414	7.935
E.fuscoguttatus.105906-gene	saddlebrown	Enpp2	1.094	1.469	1.544	0.732	0.287	0.02	0.105	0.41	0.081	1.152	0.982	0.888	0.22	0.548	0.632	0.227	0.36	0
E.fuscoguttatus.105950-gene	saddlebrown	fzd1	12.931	11.032	11.23	3.483	3.284	1.89	1.642	1.892	2.181	13.463	10.75	8.022	3.211	1.539	3.151	2.357	1.945	0.862
E.fuscoguttatus.105952-gene	saddlebrown	Cdk14	90.675	70.754	85.212	0.864	0.146	0.401	6.505	5.624	4.032	51.033	78.545	72.821	0.43	0.528	0.321	8.253	4.657	4.987
E.fuscoguttatus.105976-gene	saddlebrown	TSNARE1	44.361	46.845	42.828	4.528	7.644	8.516	13.381	10.479	15.54	38.635	32.225	33.434	10.063	10.319	8.41	8.134	10.473	9.868
E.fuscoguttatus.105989-gene	saddlebrown	Adgrb1	22.484	24.672	23.349	2.907	2.294	1.447	4.467	5.012	3.299	25.18	25.81	22.765	0.616	0.946	0.846	4.161	4.459	3.455
E.fuscoguttatus.106097-gene	saddlebrown	GRIK2	4.964	8.244	9.146	0	0	0.11	1.148	1.489	0.664	5.266	7.124	4.298	0	0	0	0.927	0.245	0
E.fuscoguttatus.106101-gene	saddlebrown	GRIK2	11.404	15.271	12.922	0.33	0.101	0.023	3.329	2.982	2.66	11.681	18.582	13.08	0.168	0.118	0.028	0.847	0.516	0.52
E.fuscoguttatus.106122-gene	saddlebrown	hace1	8.205	8.988	8.797	2.547	1.449	1.628	7.761	6.903	4.522	7.754	10.102	9.769	3.13	3.479	3.189	5.35	5.858	5.61
E.fuscoguttatus.10613-gene	saddlebrown	CPNE5	8.31	8.503	8.346	0.079	0.1	0.061	5.085	6.456	5.576	6.87	8.871	7.731	0.037	0.155	0	6.757	10.639	6.004
E.fuscoguttatus.106161-gene	saddlebrown	Stx12	51.933	57.591	53.15	3.093	0.799	1.319	11.71	7.262	10.406	56.919	51.059	50.733	0.472	0.661	0.234	7.262	7.817	9.509
E.fuscoguttatus.106189-gene	saddlebrown	TCAIM	13.113	13.378	12.266	1.067	0.687	1.494	6.56	9.304	6.403	9.221	10.809	10.741	0.712	0.998	0.378	5.186	6.032	5.105
E.fuscoguttatus.106200-gene	saddlebrown	Tgfbr2	1.784	3.392	2.567	0.569	0.032	0.088	0.917	2.115	0.649	2.604	2.924	1.86	0.814	0.496	0.493	1.893	2.282	1.116
E.fuscoguttatus.106215-gene	saddlebrown	GASK1A	0.063	0.255	3.031	0	0	1.238	1.173	1.331	1.358	0.064	0.076	0.137	0.136	0.095	0	0.868	1.001	0.756
E.fuscoguttatus.106229-gene	saddlebrown	pomgnt2	15.032	15.012	15.441	0.812	0.742	0.576	6.206	5.718	5.049	11.674	13.537	13.335	0.537	0.885	0.565	5.799	4.537	5.563
E.fuscoguttatus.106235-gene	saddlebrown	SNRK	12.579	10.575	13.079	6.106	6.426	5.154	7.196	4.838	7.153	9.916	11.077	10.623	3.926	7.576	4.198	6.025	7.229	9.063
E.fuscoguttatus.106239-gene	saddlebrown	ano10	11.525	11.537	12.494	6.539	4.687	4.89	6.924	8.915	8.01	10.101	7.692	9.787	10.817	8.223	9.567	11.736	11.435	8.033
E.fuscoguttatus.106288-gene	saddlebrown	--	0	0.637	2.732	0	0	0	0.244	0.211	0.188	0	0.252	0.228	0	0	0	0	0.416	1.048
E.fuscoguttatus.106299-gene	saddlebrown	calhm5.1	0.843	0.141	1.399	0	0	0.062	0.487	0.702	0	1.561	1.848	1.368	0.151	0	0.449	0.875	0.693	0.558
E.fuscoguttatus.106358-gene	saddlebrown	FCGBP	0.548	1.286	1.182	0.079	0.066	0.122	0.37	0.32	0.081	1.015	1.201	0.84	0.098	0.206	0.049	0.284	0.135	0.635
E.fuscoguttatus.106392-gene	saddlebrown	ALDH2	119.848	123.18	134.877	66.341	48.908	60.37	83.929	91.577	79.22	156.043	105.896	110.957	43.343	52.007	42.734	109.319	94.588	114.454
E.fuscoguttatus.10640-gene	saddlebrown	ADORA1	4.625	2.069	2.431	0	0	0	0	0	0	1.947	3.38	1.669	0	0.193	0	0	0	0.128
E.fuscoguttatus.106422-gene	saddlebrown	PPOX	16.709	14.443	14.562	7.658	9.543	8.949	8.615	10.535	7.292	16.975	13.685	13.073	6.618	5.046	5.225	10.518	9.767	9.562
E.fuscoguttatus.106436-gene	saddlebrown	Dyrk1a	37.897	35.721	33.845	0.899	0.292	0.241	13.801	13.979	13.439	37.134	35.453	38.606	0.71	1.221	0.803	20.033	20.272	17.237
E.fuscoguttatus.106481-gene	saddlebrown	Slc6a20a	5.864	7.123	7.292	0.159	0.104	0.122	0.063	0.491	0.097	8.806	5.613	5.909	0.029	0.17	0.495	0	0	0.054
E.fuscoguttatus.106502-gene	saddlebrown	kpna5	25.541	26.529	27.06	3.313	3.348	3.574	13.927	12.284	13.426	24.985	26.268	23.156	4.446	2.138	3.034	16.816	22.393	12.524
E.fuscoguttatus.106529-gene	saddlebrown	wdr26	8.959	11.443	11.384	0.354	0.03	0.055	1.215	1.112	0.441	7.616	6.355	7.958	0.166	0.278	0.165	2.154	1.28	1.841
E.fuscoguttatus.106552-gene	saddlebrown	GCAT	1.228	1.236	0.408	0	0.149	0	0.473	0.409	0.183	0.62	2.447	1.55	0.11	0	0	1.401	0.908	0.406
E.fuscoguttatus.106595-gene	saddlebrown	TGFB2	2.032	2.922	2.168	0	0.211	0	0.336	0.435	0.259	3.226	2.43	3.299	0	0	0	0.181	0	0.288
E.fuscoguttatus.106608-gene	saddlebrown	rrp15	25.238	28.01	25.62	45.755	36.9	30.734	45.854	45.302	33.198	23.375	26.896	26.442	55.746	64.136	70.938	40.093	34.001	30.213
E.fuscoguttatus.106630-gene	saddlebrown	slc25a48	1.516	1.942	1.647	0.079	0	0	0	0.276	0	0.418	1.154	0	0	0	0	0	0	0
E.fuscoguttatus.106640-gene	saddlebrown	glra1	12.023	7.994	8.35	0.063	0.053	0	0.638	0.11	0.197	5.015	4.749	7.641	0	0	0	0.137	0.98	0.438
E.fuscoguttatus.106649-gene	saddlebrown	glra1	0.809	2.714	0.806	0	0	0	0.312	0	0.481	2.179	1.29	0.876	0	0	0	0.336	0	0
E.fuscoguttatus.106667-gene	saddlebrown	SPARC	190.385	255.404	210.077	17.671	14.411	12.591	115.359	127.05	123.747	225.418	205.851	180.265	30.496	32.013	24.293	127.434	153.34	138.296
E.fuscoguttatus.106683-gene	saddlebrown	Slc36a1	22.249	26.601	23.245	2.136	2.111	1.854	15.233	17.256	15.475	22.939	20.854	21.821	3.017	2.727	2.226	9.839	12.814	12.088
E.fuscoguttatus.106698-gene	saddlebrown	Fat2	67.957	61.578	73.529	0.353	0.118	0.109	1.498	1.793	1.333	45.726	56.326	55.767	0.184	0.517	0.261	2.007	2.734	1.799
E.fuscoguttatus.106789-gene	saddlebrown	TBC1D9B	16.452	18.73	18.712	0.742	0.435	0.526	7.439	6.718	6.057	14.736	16.842	15.669	0.693	0.432	0.861	6.755	6.593	6.601
E.fuscoguttatus.106826-gene	saddlebrown	Tbc1d2	1.731	2.064	1.883	1.62	1.599	1.218	1.51	1.145	1.616	2.664	4.046	2.998	2.655	2.2	3.463	2.056	2.129	2.196
E.fuscoguttatus.106850-gene	saddlebrown	SLC44A1	10.877	9.906	13.241	2.608	3.177	3.449	5.859	4.95	5.032	11.048	11.357	11.15	1.172	1.426	1.901	5.662	5.849	6.003
E.fuscoguttatus.106889-gene	saddlebrown	Nipsnap3b	21.499	21.984	24.812	40.623	36.109	38.02	30.793	30.204	28.772	36.204	20.408	19.946	49.376	32.412	40.273	35.911	34.85	33.729
E.fuscoguttatus.10692-gene	saddlebrown	Camk1	19.158	18.822	18.471	1.495	1.781	0.748	3.192	2.299	2.872	7.433	8.799	9.456	0.657	0.115	0.49	1.145	1.059	2.436
E.fuscoguttatus.106952-gene	saddlebrown	TGFBI	4.516	7.923	7.776	2.073	0.406	1.546	3.284	3.033	2.763	13.625	12.193	9.428	3.25	5.087	3.369	4.66	9.168	6.025
E.fuscoguttatus.106978-gene	saddlebrown	B4GALT7	9.508	9.016	7.274	5.533	5.405	4.71	5.42	3.307	4.303	3.62	3.791	5.518	5.169	4.656	4.185	3.775	5.846	3.285
E.fuscoguttatus.106998-gene	saddlebrown	TMED4	12.6	9.724	13.177	17.107	14.543	14.821	21.622	16.592	17.05	19.521	11.051	14.548	47.266	19.552	25.287	39.491	35.433	30.665
E.fuscoguttatus.107005-gene	saddlebrown	PCDH1	10.417	10.009	12.655	1.245	0.611	0.613	7.578	9.116	7.604	11.482	14.3	11.446	0.74	1.304	0.631	5.7	7.281	4.978
E.fuscoguttatus.107017-gene	saddlebrown	PCDH12	7.348	6.425	8.834	0.745	0.306	0.28	4.079	3.749	4.304	6.487	7.413	5.664	1.313	0.808	0.692	4.021	5.859	4.24
E.fuscoguttatus.107023-gene	saddlebrown	Gm2a	5.987	5.803	5.3	1.781	1.074	1.673	2.822	3.991	0.791	5.377	3.182	8.4	1.069	1.998	2.008	4.97	2.625	8.149
E.fuscoguttatus.107039-gene	saddlebrown	Igfbp7	19.1	23.071	19.189	3.144	3.056	4.202	4.611	6.976	3.408	18.627	18.474	14.382	5.607	7.607	5.752	7.446	8.849	6.434
E.fuscoguttatus.107082-gene	saddlebrown	ARAP3	5.586	4.583	4.878	1.214	1.311	1.191	1.196	1.107	1.054	5.694	6.063	5.301	1.583	1.349	2.491	1.502	2.355	0.856
E.fuscoguttatus.10711-gene	saddlebrown	PER3	42.963	38.262	35.58	1.332	0.81	1.152	21.493	26.197	23.767	43.789	52.366	38.297	0.952	2.077	0.892	20.117	25.847	16.25
E.fuscoguttatus.107131-gene	saddlebrown	Maml1	4.694	4.044	4.759	0.97	0.512	0.244	3.033	2.791	3.282	3.247	4.349	5.035	0.657	0.54	0.518	4.371	4.131	3.444
E.fuscoguttatus.107172-gene	saddlebrown	Dgkq	15.621	13.143	14.234	1.144	1.242	0.843	2.636	2.896	2.245	8.059	15.843	13.721	0.636	0.392	0.759	4.198	4.263	4.575
E.fuscoguttatus.107228-gene	saddlebrown	EBF3	2.412	0.27	2.669	0.307	0	0	0	0	0	2.437	1.923	0.29	0	0.201	0.143	0	0	0.266
E.fuscoguttatus.107244-gene	saddlebrown	coe3	3.776	1.014	2.884	0.433	0.061	0.447	0	0	0	1.145	2.409	2.861	0.202	0.473	0.604	0	0	0
E.fuscoguttatus.107277-gene	saddlebrown	MATR3	47.24	40.269	44.238	6.459	5.134	3.727	20.455	21.668	20.297	32.798	40.027	40.872	2.239	4.009	3.999	23.272	24.241	23.444
E.fuscoguttatus.107312-gene	saddlebrown	Nlrc3	6.098	2.934	5.365	0.614	0.107	0.115	2.222	2.583	2.469	6.486	6.669	9.706	0.415	0.886	0.373	4.686	3.532	6.277
E.fuscoguttatus.107367-gene	saddlebrown	Ppargc1b	12.162	10.84	11.142	2.956	3.17	2.205	1.665	1.95	1.491	6.894	10.937	8.742	1.02	1.987	0.791	1.619	2.244	1.614
E.fuscoguttatus.107463-gene	saddlebrown	CPLX1	353.031	317.297	317.205	0	0.158	0	72.028	55.746	43.916	196.627	207.803	177.475	0	0.245	0	72.26	63.042	90.343
E.fuscoguttatus.107467-gene	saddlebrown	PCGF3	8.387	6.156	6.613	1.504	0.508	1.086	3.234	3.844	5.3	4.237	7.314	5.863	2.154	2.624	1.769	4.352	6.034	5.207
E.fuscoguttatus.107477-gene	saddlebrown	slc49a3	5.932	5.609	5.998	1.341	1.219	1.157	3.223	3.416	3.689	5.176	6.772	7.491	0.915	0.877	1.149	5.373	5.942	4.196
E.fuscoguttatus.107522-gene	saddlebrown	SEC24B	12.027	13.534	12.517	11.338	9.259	9.402	8.637	8.987	7.806	14.029	11.111	14.553	6.047	10.349	10.691	6.9	8.467	5.671
E.fuscoguttatus.10756-gene	saddlebrown	sort1	15.87	10.755	14.45	3.485	2.638	2.185	3.817	3.509	5.187	8.837	9.396	7.143	2.049	3.893	2.79	2.152	3.462	2.497
E.fuscoguttatus.107567-gene	saddlebrown	SRP72	69.536	67.892	66.072	109.337	83.283	85.466	95.023	99.841	89.769	66.234	59.818	62.969	65.395	64.711	62.513	83.589	74.797	82.89
E.fuscoguttatus.107587-gene	saddlebrown	LEPROTL1	4.411	6.965	5.772	0.149	0.126	0.115	1.701	1.99	2.547	4.981	2.276	4.119	0.185	0.065	0.046	0.323	0.341	0.086
E.fuscoguttatus.107601-gene	saddlebrown	FAT4	4.348	4.243	4.833	0.373	0.282	0.2	0.675	0.384	0.39	4.541	5.692	4.563	0.469	0.567	0.494	0.825	0.889	0.645
E.fuscoguttatus.107619-gene	saddlebrown	FAT4	1.947	2.127	2.246	0.191	0.046	0.137	0.137	0.119	0.275	1.895	2.527	2.261	0.114	0.356	0.139	0.503	0.515	0.189
E.fuscoguttatus.107648-gene	saddlebrown	ANKRD50	36.151	37.93	39.451	1.616	0.504	0.299	16.502	16.072	17.069	28.546	38.075	33.397	1.263	1.034	1.647	17.192	14.951	15.751
E.fuscoguttatus.107677-gene	saddlebrown	Nudt6	2.06	2.627	2.189	1.655	1.264	1.219	0.953	2.473	1.593	3.47	1.314	1.635	1.546	0.825	1.171	1.026	1.355	1.364
E.fuscoguttatus.107730-gene	saddlebrown	npm1	43.542	41.168	44.337	3.033	1.145	1.358	17.863	17.808	17.624	21.927	34.607	36.89	1.491	3.656	1.334	22.348	12.491	14.924
E.fuscoguttatus.10777-gene	saddlebrown	mdm4	75.204	72.465	65.216	10.163	9.462	7.632	20.695	25.012	16.425	63.262	87.037	82.152	9.121	6.977	8.189	29.091	26.82	26.655
E.fuscoguttatus.107776-gene	saddlebrown	LIMCH1	17.156	17.464	18.342	1.891	0.814	1.033	14.315	12.957	13.807	15.212	23.533	18.324	1.091	1.965	0.826	18.87	18.139	17.427
E.fuscoguttatus.107806-gene	saddlebrown	PHOX2B	1.222	0.461	0.304	0.088	0	0	0	0	0	1.235	0.731	1.157	0	0	0	0	0	0
E.fuscoguttatus.107867-gene	saddlebrown	--	0.414	3.126	3.711	0.594	0.702	0.551	0.958	0	0.185	1.464	1.486	0.672	0.777	0.311	0.331	0.773	0	0
E.fuscoguttatus.107869-gene	saddlebrown	--	1.03	2.696	3.694	0	0	0	0.477	0	0.551	1.457	0.739	2.23	0.11	0.155	0	0	0	0
E.fuscoguttatus.107896-gene	saddlebrown	tapt1	9.357	10.186	10.079	5.864	4.556	5.282	6.353	7.323	6.76	10.687	11.312	15.081	5.505	6.987	5.446	5.573	7.426	5.859
E.fuscoguttatus.107913-gene	saddlebrown	LDB2	12.867	14.202	14.052	0.712	0.383	0.1	1.567	1.355	2.115	12.202	15.524	13.194	0.363	1.017	0.842	0.984	1.114	1.682
E.fuscoguttatus.107931-gene	saddlebrown	FSTL5	55.309	50.33	56.397	2.639	1.959	1.459	6.96	7.028	6.495	47.097	47.104	47.936	0.921	1.253	1.051	8.059	6.934	7.483
E.fuscoguttatus.10794-gene	saddlebrown	PPFIA4	37.002	35.379	37.493	0.097	0.016	0.015	1.366	1.147	1.505	27.741	31.951	30.595	0.108	0.101	0.162	0.462	0.666	0.503
E.fuscoguttatus.107949-gene	saddlebrown	RAPGEF2	28.148	27.825	27.236	0.563	0.403	0.542	9.363	12.201	10.433	25.254	33.773	31.176	0.925	0.827	0.491	8.263	13.094	8.838
E.fuscoguttatus.107974-gene	saddlebrown	RAPGEF6	5.903	7.13	4.507	0.113	0.095	0	2.504	2.952	2.809	5.566	8.943	6.602	0.211	0.148	0.105	2.695	2.718	2.541
E.fuscoguttatus.108012-gene	saddlebrown	Rxfp1	2.569	1.379	2.104	1.572	0.802	1.064	0.595	1.028	0.713	1.846	1.707	2.04	1.255	0.857	0.426	0.711	1.465	0.681
E.fuscoguttatus.108050-gene	saddlebrown	GASK1B	2.498	1.734	2.231	1.384	0.417	0.344	0.698	0.689	0.999	0.435	1.546	1.772	0.416	1.811	0.964	0.644	1.615	0.171
E.fuscoguttatus.108055-gene	saddlebrown	GRIA2	328.237	295.442	346.111	0.893	0.683	0.734	27.63	26.609	27.992	226.617	348.715	299.999	0.365	0.073	0.13	27.683	28.845	23.87
E.fuscoguttatus.108072-gene	saddlebrown	GLRB	98.399	74.857	71.886	1.527	0.265	0.347	16.754	18.711	14.248	59.004	61.606	61.345	0.671	0.588	0.5	15.11	16.066	16.641
E.fuscoguttatus.108111-gene	saddlebrown	tenm3	18.569	15.971	19.722	1.45	0.806	0.809	5.699	6.158	5.237	19.215	22.63	17.883	1.251	1.753	1.176	5.577	5.382	4.973
E.fuscoguttatus.108164-gene	saddlebrown	ASB5	1.312	2.245	3.136	0	0	0	0.152	0	0.117	1.325	0.941	1.704	0	0	0	0	0	0
E.fuscoguttatus.108179-gene	saddlebrown	Gpm6a	459.195	494.057	398.104	0.18	0	0.069	21.553	24.739	19.137	380.281	338.364	322.992	0.336	0	0.167	16.573	26.107	20.062
E.fuscoguttatus.108192-gene	saddlebrown	EGF	1.767	2.862	2.678	0.022	0	0	0	0	0	2.523	4.319	3.742	0	0	0	0	0.038	0.153
E.fuscoguttatus.108215-gene	saddlebrown	elovl6	50.037	32.977	39.935	15.521	15.628	11.358	7.165	7.009	6.544	33.43	30.995	31.931	13.8	7.587	12.071	9.946	7.398	7.771
E.fuscoguttatus.108220-gene	saddlebrown	pitx2	12.721	14.193	10.686	0.264	0	0	0	0	0	11.614	8.249	9.622	0.082	0.345	0	0.191	0	0
E.fuscoguttatus.108236-gene	saddlebrown	gar1	6.94	8.629	8.132	26.815	19.472	18.483	13.224	16.331	12.566	11.549	3.906	5.523	13.673	21.609	24.469	13.218	9.466	12.166
E.fuscoguttatus.108243-gene	saddlebrown	ADH5	71.025	60.763	56.777	45.664	40.005	37.234	54.152	50.521	47.345	72.113	64.438	72.362	26.575	28.795	30.927	63.777	55.676	54.67
E.fuscoguttatus.108264-gene	saddlebrown	LINGO2	37.132	33.801	31.918	0.679	0.27	0.618	1.128	1.463	1.367	24.777	26.996	26.241	0.971	1.308	0.594	2.95	2.475	1.868
E.fuscoguttatus.108267-gene	saddlebrown	Cxcl14	17.472	20.226	20.448	1.002	0.635	0.194	1.011	0	0.39	12.358	14.628	7.092	2.575	0.984	0.233	0	0.862	0.434
E.fuscoguttatus.108272-gene	saddlebrown	FAM13B	65.207	56.826	64.321	1.922	1.805	1.357	11.919	15.078	9.005	43.584	64.615	58.567	1.145	1.761	1.383	12.517	13.926	12.148
E.fuscoguttatus.108331-gene	saddlebrown	Ctbp1	52.436	51.495	53.795	1.637	0.858	0.611	11.836	10.232	13.254	40.953	38.829	38.761	1.213	1.773	0.996	14.947	12.911	11.629
E.fuscoguttatus.10844-gene	saddlebrown	FOXP4	3.626	2.268	3.667	0.473	0.08	0.024	0.953	2.528	2.206	1.999	3.746	2.736	0.088	0.206	0.059	2.053	1.789	1.801
E.fuscoguttatus.10862-gene	saddlebrown	Fam72a	6.989	9.38	7.831	0.668	0.846	0	3.032	1.456	1.559	6.767	3.831	4.728	0	0.219	0.465	0.725	2.299	2.893
E.fuscoguttatus.10867-gene	saddlebrown	srgap2	35.913	33.17	36.153	1.61	1.527	1.109	8.007	6.576	6.484	28.128	29.341	30.299	1.978	1.184	1.004	7.901	10.509	7.601
E.fuscoguttatus.108686-gene	saddlebrown	GPC6	11.202	19.373	13.029	6.211	5.316	3.904	0.261	0.15	0.067	12.61	9.621	15.624	4.392	5.532	5.848	0.094	0.223	0.224
E.fuscoguttatus.108776-gene	saddlebrown	Bod1l	10.059	7.814	8.602	1.489	1.861	0.709	3.725	4.343	2.695	6.834	8.598	7.214	0.722	2.23	1.862	3.326	4.064	2.678
E.fuscoguttatus.108809-gene	saddlebrown	Rab28	24.792	23.965	25.477	1.693	1.715	1.834	10.015	13.381	12.815	23.657	28.946	22.149	1.16	1.625	0.839	16.907	11.843	8.209
E.fuscoguttatus.108840-gene	saddlebrown	ZNF518B	21.655	20.629	19.728	3.879	3.939	2.602	7.027	7.923	8.954	18.038	14.34	17.551	5.151	4.442	3.686	6.972	6.254	5.089
E.fuscoguttatus.108842-gene	saddlebrown	Gsr	17.542	27.36	21.45	27.649	27.293	29.719	30.942	31.699	26.808	24.304	18.176	17.389	25.456	24.125	28.779	35.796	35.902	40.113
E.fuscoguttatus.108856-gene	saddlebrown	slc30a9	27.68	24.809	24.095	3.872	3.305	2.121	16.318	15.244	17.253	19.692	22.947	22.162	3.536	1.31	2.222	14.072	13.469	13.484
E.fuscoguttatus.108879-gene	saddlebrown	ATP8A1	51.562	61.457	56.275	2.411	1.798	1.71	48.831	47.643	50.473	64.202	70.384	60.663	2.14	2.525	2.202	51.693	52.432	50.037
E.fuscoguttatus.10891-gene	saddlebrown	IKBKE	1.27	1.705	1.567	5.97	3.897	2.739	7.209	6.413	6.693	2.751	1.592	2.292	7.197	2.907	5.125	7.61	7.701	6.491
E.fuscoguttatus.108919-gene	saddlebrown	Shisa3	1.375	1.384	1.673	0.263	0.074	0	0.177	0.611	0.136	3.395	3.105	0.827	0.246	0.115	0.244	0.761	0.603	0.91
E.fuscoguttatus.108929-gene	saddlebrown	Rab11fip5	15.503	12.848	14.362	0.242	3.528	3.447	3.935	3.402	4.351	12.167	16.994	14.109	0.161	0.475	0.353	4.049	4.901	3.17
E.fuscoguttatus.108936-gene	saddlebrown	Sfxn5	38.857	34.123	41.371	0.307	0.519	0.892	4.185	5.36	5.021	33.574	29.327	28.716	0.718	0.402	0.214	6.007	8.594	3.86
E.fuscoguttatus.108965-gene	saddlebrown	GFRA4	7.247	7.193	8.521	0	0	0	3.377	3.12	3.322	9.051	9.028	7.408	0	0.076	0	0.752	1.788	1.2
E.fuscoguttatus.108974-gene	saddlebrown	SLC4A11	3.925	11.133	9.595	2.895	1.629	1.335	3.066	3.67	3.092	11.639	15.301	10.372	1.448	2.181	1.466	6.094	7.996	5.266
E.fuscoguttatus.109057-gene	saddlebrown	med12	20.343	22.48	20.682	14.438	16.987	11.564	12.999	15.158	13.236	21.874	21.349	22.693	13.12	10.64	16.322	16.372	17.415	15.176
E.fuscoguttatus.10912-gene	saddlebrown	RASSF5	39.249	41.42	33.418	0.545	0.383	0.492	2.38	2.849	2.965	33.74	52.433	45.567	0.509	0.475	0.253	3.942	4.685	5.502
E.fuscoguttatus.109132-gene	saddlebrown	rpl36a	276.93	394.569	317.054	920.46	1031.37	1021.13	737.843	602.444	531.596	450.283	213.412	266.063	762.211	659.577	680.991	509.489	533.54	597.541
E.fuscoguttatus.109147-gene	saddlebrown	Glra4	8.366	5.319	4.737	0	0.043	0	0.102	0.088	0	5.962	6.636	5.529	0	0.066	0.141	0	0.348	0
E.fuscoguttatus.109158-gene	saddlebrown	DIAPH2	6.296	6.615	5.487	0.542	0.686	0.314	2.64	2.834	2.317	3.539	5.318	6.73	0.169	0.945	0.231	2.548	1.864	2.932
E.fuscoguttatus.10918-gene	saddlebrown	DYRK2	16.009	16.115	15.945	30.004	28.379	23.054	19.358	17.821	20.035	12.808	11.783	12.075	31.016	19.798	23.736	21.921	23.587	25.329
E.fuscoguttatus.109187-gene	saddlebrown	Pcdh19	47.892	40.254	45.743	1.358	1.068	0.694	4.269	3.891	3.614	35.907	46.247	37.12	0.967	1.385	0.662	5.295	7.757	3.785
E.fuscoguttatus.109217-gene	saddlebrown	Nkrf	30.649	24.975	29.333	15.191	15.6	12.309	16.221	15.587	13.905	26.386	23.753	29.395	13.827	14.637	21.134	15.904	13.681	13.721
E.fuscoguttatus.109222-gene	saddlebrown	SEPTIN6	134.308	156.972	132.755	5.738	5.14	5.255	26.801	25.312	22.127	116.935	125.97	121.844	4.922	4.981	3.426	28.724	25.88	26.46
E.fuscoguttatus.109239-gene	saddlebrown	Sowahd	2.39	1.47	1.851	0.152	0.129	0.354	0.614	0	1.066	0.939	1.27	1.581	0.285	0.498	0	0.165	0.262	0
E.fuscoguttatus.109256-gene	saddlebrown	Nkapl	58.346	54.377	49.601	23.788	23.81	19.763	21.727	18.149	16.474	30.809	41.896	43.853	18.545	23.766	23.16	21.943	20.301	20.857
E.fuscoguttatus.109265-gene	saddlebrown	--	0.824	0	1.642	0	0	0.183	0.477	0.412	0.368	1.249	0.493	0.446	0	0.309	0	0	0	0.409
E.fuscoguttatus.109267-gene	saddlebrown	TMEM255A	22.729	21.857	23.397	3.424	2.583	2.085	5.729	6.857	7.59	21.81	12.909	16.355	3.47	2.097	2.368	7.274	6.39	5.802
E.fuscoguttatus.109278-gene	saddlebrown	ATP1B4	857.147	765.309	822.744	0.459	0.388	0.254	6.085	7.433	6.019	710.883	634.988	656.715	0.184	0.515	0.183	9.114	9.59	4.544
E.fuscoguttatus.109327-gene	saddlebrown	--	2.232	0	0	0	0	0	0	0	0	2.899	1.144	1.035	0	0.239	0	0	0	0
E.fuscoguttatus.109333-gene	saddlebrown	CLIC2	55.448	55.813	49.011	3.068	1.813	2.532	6.6	5.527	3.818	67.372	61.839	50.946	5.159	5.488	4.37	8.881	10.027	7.438
E.fuscoguttatus.109340-gene	saddlebrown	Eva1c	64.799	44.976	54.244	0.255	0.592	1.135	0	0	0	44.359	52.908	45.114	0.298	0.668	0.415	0.138	0.11	0
E.fuscoguttatus.109348-gene	saddlebrown	Ocrl	22.906	22.744	24.715	13.548	13.951	10.305	22.031	24.017	19.565	24.624	23.361	24.937	18.698	13.299	17.573	24.103	23.171	23.195
E.fuscoguttatus.109373-gene	saddlebrown	--	2.569	1.125	1.78	0.128	0.325	0	0.129	0.223	0.498	0.226	0.802	1.209	0.12	0	0	0	0.22	0.333
E.fuscoguttatus.109384-gene	saddlebrown	XPNPEP2	4.336	5.928	4.641	0.445	0.282	0.115	0.15	0.065	0.058	4.773	3.251	3.292	0.312	0.486	0.345	0.242	0	0.193
E.fuscoguttatus.109415-gene	saddlebrown	ZDHHC9	39.503	39.381	36.129	3.051	4.506	5.058	3.955	3.609	4.914	24.562	29.302	22.406	7.022	7.272	7.387	1.892	4.497	6.037
E.fuscoguttatus.109429-gene	saddlebrown	SYTL4	3.388	4.279	5.584	66.27	53.911	50.727	21.881	16.944	25.34	4.606	6.411	5.001	71.346	78.314	81.011	27.774	41.641	16.463
E.fuscoguttatus.109467-gene	saddlebrown	Bcor	18.059	16.939	17.856	1.757	0.989	0.813	5.813	5.68	5.954	14.015	18.28	16.884	1.346	1.533	1.088	6.095	5.965	4.992
E.fuscoguttatus.10949-gene	saddlebrown	LUM	5.876	4.799	5.852	0.382	0.161	0.049	0.257	0.222	0.593	6.721	6.232	6.96	0.119	0.416	0.118	0	0.656	1.101
E.fuscoguttatus.109509-gene	saddlebrown	XK	8.252	10.924	10.274	4.425	3.866	3.344	4.669	2.87	3.121	7.522	6.007	4.369	6.393	1.684	4.922	1.34	3.717	2.406
E.fuscoguttatus.109513-gene	saddlebrown	tmem35a	24.628	17.574	20.695	1.98	1.189	1.355	3.609	3.917	5.567	18.244	16.038	14.371	0.747	2.193	1.132	2.397	3.93	4.682
E.fuscoguttatus.109549-gene	saddlebrown	DRP2	5.827	6.379	6.143	0.195	0.288	0.076	1.476	1.914	2.467	5.286	8.444	6.813	0.296	0.192	0.453	5.085	4.7	5.788
E.fuscoguttatus.109599-gene	saddlebrown	SLC9A6	10.307	11.451	9.452	0.613	0.122	0.474	6.108	7.228	4.71	12.256	8.419	10.272	0.64	0.661	0.368	7.123	8.372	6.056
E.fuscoguttatus.109623-gene	saddlebrown	Map7	36.599	29.984	35.483	12.778	8.639	7.295	32.333	30.601	32.46	33.374	34.592	41.253	6.837	9.417	8.727	28.545	28.911	30.986
E.fuscoguttatus.109687-gene	saddlebrown	Opn3	0.334	0.785	0	0	0.108	0	0	0	0	0.225	0.267	1.206	0	0	0.059	0	0	0
E.fuscoguttatus.109692-gene	saddlebrown	FASLG	1.115	0.187	0.185	0.107	0.09	0.33	0.215	0	0	1.502	1.334	0.402	0	0.14	0	0	0.917	0
E.fuscoguttatus.109697-gene	saddlebrown	ARHGEF6	30.023	23.177	24.058	1.23	1.039	0.927	7.704	7.619	7.905	19.387	16.672	18.325	1.058	1.441	1.052	8.153	9.411	8.185
E.fuscoguttatus.109731-gene	saddlebrown	TM9SF2	77.276	77.517	75.836	15.097	14.361	12.333	66.527	68.265	62.212	75.042	55.119	59.063	12.885	7.823	8.825	53.649	47.054	55.864
E.fuscoguttatus.109749-gene	saddlebrown	GPR101	12.188	10.403	11.848	0	0.047	0	0	0	0	8.374	9.213	8.021	0.052	0	0	0	0	0
E.fuscoguttatus.109751-gene	saddlebrown	zic3	169.826	114.95	122.519	0.056	0.379	0.043	0	0	0	74.909	101.675	93.499	0	0.147	0.104	0.488	0.097	0
E.fuscoguttatus.109755-gene	saddlebrown	zic4	59.978	40.388	33.948	0.237	0.401	0.073	0.096	0	0	35.859	28.892	27.132	0.665	0.373	0.661	0	0	0
E.fuscoguttatus.109758-gene	saddlebrown	Fgf13	12.025	24.566	18.671	0	0	0	3.683	2.299	3.945	13.222	17.344	12.251	0.095	0	0	4.184	3.839	4.04
E.fuscoguttatus.109773-gene	saddlebrown	MCF2	11.909	7.059	10.301	0.022	0.19	0.07	7.07	8.384	5.977	7.521	8.715	8.989	0.567	0.206	0.355	7.025	8.156	5.254
E.fuscoguttatus.109804-gene	saddlebrown	ATP11C	17.177	10.687	12.652	0.587	0.331	0.337	2.632	2.92	2.537	8.812	18.049	14.734	0.325	0.911	0.586	3.353	2.918	3.277
E.fuscoguttatus.109834-gene	saddlebrown	sox3	10.449	18.698	16.477	15.069	15.32	12.045	7.387	7.547	9.193	25.953	20.828	17.592	13.609	7.627	8.892	8.675	13.746	12.686
E.fuscoguttatus.109836-gene	saddlebrown	P2ry4	5.229	4.954	4.698	3.706	1.539	1.229	1.423	0.82	1.464	6.941	5.151	5.882	1.923	4.927	2.786	2.171	2.327	1.019
E.fuscoguttatus.109840-gene	saddlebrown	inppl1b	23.842	14.896	23.925	5.27	8.465	6.108	4.962	5.827	4.561	15.855	17.87	20.699	17.221	7.407	11.008	3.962	4.973	4.687
E.fuscoguttatus.109882-gene	saddlebrown	RAB6A	224.378	268.375	233.538	2.009	0.998	1.555	10.488	8.036	10.846	191.109	158.701	155.22	0.11	1.856	0.22	6.928	8.742	9.21
E.fuscoguttatus.109898-gene	saddlebrown	pdzd11	31.897	30.471	24.08	4.196	3.542	3.246	15.042	9.956	6.163	26.275	23.327	18.472	0.327	1.831	0.649	11.133	6.415	8.678
E.fuscoguttatus.109907-gene	saddlebrown	GDPD2	102.03	83.016	85.632	0.187	0	0.181	0.189	0.082	0	99.055	83.141	67.126	0.262	0.245	0.261	0	0.161	0.162
E.fuscoguttatus.109923-gene	saddlebrown	Dlg3	65.503	70.141	63.89	1.434	0.778	0.666	23.262	21.146	21.573	63.404	71.637	63.362	1.225	1.18	1.009	22.818	22.167	22.21
E.fuscoguttatus.109979-gene	saddlebrown	kdrl	17.546	15.852	17.575	0.936	0.403	0.281	7.973	12.186	9.654	14.431	18.078	15.676	0.321	0.675	0.603	9.868	10.479	6.813
E.fuscoguttatus.110021-gene	saddlebrown	Lnx2	0.627	1.009	1.935	6.328	6.737	4.84	6.525	7.96	7.492	1.9	1.424	1.289	6.549	7.717	5.676	8.273	10.512	8.466
E.fuscoguttatus.110038-gene	saddlebrown	SLC25A6	155.877	141.023	138.23	57.744	83.55	74.895	50.533	51.282	50.702	153.067	118.115	99.303	78.757	42.12	67.016	53.852	53.046	59.208
E.fuscoguttatus.11006-gene	saddlebrown	LRRN2	47.114	69.069	52.252	0.097	0	0.05	3.647	3.828	4.52	55.623	69.882	59.891	0.03	0	0.03	6.379	7.776	6.486
E.fuscoguttatus.110065-gene	saddlebrown	TMEM121	2.461	2.477	2.328	0.071	0.06	0	0.569	0.861	0.549	1.741	1.03	1.731	0	0	0	0.46	1.214	0.244
E.fuscoguttatus.110073-gene	saddlebrown	npas4a	32.62	9.677	28.911	0.027	0.045	0.021	1.026	1.447	0.375	88.928	107.389	93.852	0	0	0	16.04	22.885	17.013
E.fuscoguttatus.11008-gene	saddlebrown	Elmo2	49.945	52.944	50.42	0.324	0.082	0.05	8.944	11.344	9.768	36.835	52.851	46.547	0.03	0.297	0.15	9.769	10.135	9.362
E.fuscoguttatus.110082-gene	saddlebrown	ccdc85b	21.514	22.312	19.264	0	0.21	0.096	12.068	13.257	11.827	17.346	24.692	12.467	0	0.49	0.116	9.202	8.148	11.873
E.fuscoguttatus.110089-gene	saddlebrown	yif1a	18.517	19.595	13.832	38.814	46.904	43.045	32.956	31.22	30.923	23.506	18.172	15.289	46.689	43.224	43.763	28.381	36.541	30.892
E.fuscoguttatus.110099-gene	saddlebrown	foxn3	1.72	1.385	1.37	0	0	0.051	1.326	0.917	0.511	1.853	1.645	1.861	0	0.172	0	2.427	0.792	0.456
E.fuscoguttatus.110119-gene	saddlebrown	Cfl2	598.269	721.034	583.448	249.245	175.266	177.497	268.304	236.883	187.668	443.968	417.013	426.079	90.845	138.019	115.532	188.125	167.013	216.436
E.fuscoguttatus.110124-gene	saddlebrown	Prss23	1.483	2.755	2.272	1.309	0.497	0.658	1.056	1.141	1.119	2.42	1.637	1.481	0.856	0.599	0.425	0.852	1.125	1.926
E.fuscoguttatus.110126-gene	saddlebrown	UBL3	13.696	17.886	11.43	5.734	5.916	3.451	5.139	1.481	3.963	18.327	8.412	7.212	2.38	2.224	3.55	5.532	3.653	3.309
E.fuscoguttatus.110132-gene	saddlebrown	Foxo4	10.406	7.873	11.025	1.483	0.963	0.765	4.754	7.292	5.204	5.492	6.184	6.887	0.995	1.194	0.989	3.962	5.886	5.004
E.fuscoguttatus.110135-gene	saddlebrown	Sesn3	89.619	90.506	93.66	25.397	19.727	18.561	29.184	32.788	26.01	69.722	71.614	62.685	17.096	17.172	17.938	38.506	33.608	38.028
E.fuscoguttatus.110154-gene	saddlebrown	mbnl3	10.192	9.649	10.997	0.209	0.059	0.108	6.176	6.067	4.114	9.93	13.786	11.032	0	0	0.065	6.498	9.338	7.352
E.fuscoguttatus.110161-gene	saddlebrown	hs6st2	14.902	17.531	14.749	0.748	1.804	1.406	5.28	3.633	5.069	14.868	12.699	12.097	1.148	0.629	1.092	5.915	5.881	5.273
E.fuscoguttatus.110184-gene	saddlebrown	VEGFA	8.669	7.888	9.631	0.574	0	0.222	0	1.167	1.041	6.57	10.768	8.842	0.536	0.376	0.266	1.246	1.481	0.497
E.fuscoguttatus.110227-gene	saddlebrown	Kcnk2	0.416	0.837	1.381	0.04	0.034	0.031	0.08	0.208	0	0.56	0.498	0.675	0	0.052	0.037	0.432	0.479	0.413
E.fuscoguttatus.110247-gene	saddlebrown	atg2a	18.767	20.895	21.796	2.608	1.771	1.71	11.544	11.408	11.085	20.536	21.798	24.928	2.424	2.86	2.952	11.349	12.58	10.794
E.fuscoguttatus.11032-gene	saddlebrown	Arfgap1	29.706	23.975	28.187	9.378	6.64	8.895	20.132	20.304	14.193	17.938	25.649	25.495	11.068	14.584	20.838	18.279	18.211	17.723
E.fuscoguttatus.110365-gene	saddlebrown	FLRT1	24.194	19.855	20.358	0	0	0	2.758	5.245	2.552	11.32	18.745	18.254	0	0.089	0	1.41	1.882	1.421
E.fuscoguttatus.110367-gene	saddlebrown	macrod2	8.919	8.057	9.111	3.28	1.993	4.974	5.556	7.319	7.141	9.936	7.385	7.921	3.922	3.949	3.412	4.272	6.77	5.907
E.fuscoguttatus.110376-gene	saddlebrown	CCDC88C	3.405	3.671	3.232	1.077	0.948	1.345	0.838	1.046	0.766	4.795	4.265	5.224	1.078	1.691	1.929	1.536	2.011	1.172
E.fuscoguttatus.110411-gene	saddlebrown	SCYL1	28.332	26.493	27.116	1.646	1.389	0.692	18.921	18.269	15.625	27.508	28.529	27.834	1.672	1.096	1.528	19.177	17.528	20.046
E.fuscoguttatus.110440-gene	saddlebrown	GANAB	32.079	35.837	35.647	41.36	34.368	29.521	43.252	43.778	42.701	34.216	35.728	32.435	43.368	43.094	48.197	47.086	45.139	50.996
E.fuscoguttatus.110504-gene	saddlebrown	dact2	7.593	14.2	8.757	0.459	0.639	0.497	3.884	5.116	5.455	10.175	17.303	13.712	0.15	0.33	0.17	8.013	9.07	8.019
E.fuscoguttatus.110518-gene	saddlebrown	Dpf2	17.879	17.027	13.542	9.397	8.192	7.841	9.041	6.638	6.686	16.334	14.341	10.893	11.933	11.093	9.982	8.4	7.289	6.7
E.fuscoguttatus.110595-gene	saddlebrown	--	0.101	0	0	1.563	0.879	1.925	0.584	1.412	0.63	0.102	0	0	0.324	1.288	0.86	0.377	0.896	0.902
E.fuscoguttatus.11066-gene	saddlebrown	Nrn1	20.88	27.782	15.777	0	0	0	0	0	0.857	20.855	23.251	20.782	0	0	0	0	0	0
E.fuscoguttatus.110681-gene	saddlebrown	Mid2	25.042	18.521	19.801	0.658	0.255	0.276	7.077	6.5	6.055	19.701	27.265	20.226	0.307	0.323	0.255	7.38	7.12	6.551
E.fuscoguttatus.110695-gene	saddlebrown	Tsc22d3	37.441	52.088	46.69	3.842	3.243	2.972	7.923	7.458	6.654	66.278	50.605	49.421	4.812	2.971	2.433	29.379	27.482	26.911
E.fuscoguttatus.110703-gene	saddlebrown	PCDH11X	37.112	30.744	33.88	1.176	0.993	1.411	5.808	7.197	5.599	30.606	36.63	32.154	1.143	2.073	0.713	10.16	12.22	8.686
E.fuscoguttatus.110707-gene	saddlebrown	KLHL4	10.994	9.452	13.614	0.648	0.576	0.317	8.869	9.807	8.802	10.808	9.88	9.199	0.191	0.268	0.253	5.403	7.682	4.959
E.fuscoguttatus.110723-gene	saddlebrown	eef1g	605.944	724.681	645.738	2703.49	2994.43	3381.35	2332.7	2328.53	2426.66	808.521	529.589	590.023	3187.06	2464.09	2573.81	2044.01	2163.47	1948.61
E.fuscoguttatus.110743-gene	saddlebrown	--	4.314	4.885	4.655	10.415	10.272	11.569	11.645	10.247	10.104	4.904	4.085	4.864	10.693	8.638	9.96	8.507	5.321	7.142
E.fuscoguttatus.110749-gene	saddlebrown	CHRNA7	4.449	2.768	2.981	1.392	2.272	1.58	0.094	0	0	4.822	5.418	4.115	0.564	0.364	0.474	0	0	0
E.fuscoguttatus.110759-gene	saddlebrown	CHRNB3	0.379	1.716	0.754	0.326	0.52	0.168	0	0	0	0.893	1.359	0.478	0	0.142	0.101	0	0	0
E.fuscoguttatus.110769-gene	saddlebrown	chrna3	3.957	6.817	3.108	1.222	0.848	0.844	0.616	0.304	0.475	5.075	5.279	3.459	1.223	0.514	1.095	0.758	0.225	0.529
E.fuscoguttatus.110819-gene	saddlebrown	Ankrd13d	66.214	67.977	66.917	7.876	8.73	7.509	26.871	32.035	30.25	52.401	52.492	52.833	9.475	7.809	8.312	18.737	25.586	20.662
E.fuscoguttatus.110836-gene	saddlebrown	KDM2A	16.642	18.49	15.351	4.307	3.024	1.873	8.108	7.973	6.55	16.143	13.349	17.977	2.866	4.115	3.734	10.259	10.16	9.14
E.fuscoguttatus.110879-gene	saddlebrown	NDUFS8	20.266	20.796	23.517	0.903	0	0.262	6.829	4.723	4.213	17.693	11.296	11.5	0.633	0.591	0.314	6.616	6.213	8.991
E.fuscoguttatus.110945-gene	saddlebrown	Slc43a1	2.184	2.591	2.02	0.134	0.189	0.069	0.902	1.092	0.626	2.601	3.638	3.546	2.592	2.577	1.953	0.971	1.693	0.852
E.fuscoguttatus.110982-gene	saddlebrown	Zdhhc5	11.744	12.726	11.041	1.237	0.696	0.213	7.001	6.472	3.528	6.417	10.463	7.847	0.45	0.45	0.319	3.656	4.493	1.786
E.fuscoguttatus.111003-gene	saddlebrown	RTN4RL2	3.331	17.817	5.118	0.218	0.369	0.042	0	0.095	0.255	41.346	72.958	88.791	0.051	0.429	0.051	0.474	0.47	0.189
E.fuscoguttatus.111008-gene	saddlebrown	SLC43A3	2.601	6.952	6.7	0.051	0.087	0.04	0	0	0	3.806	7.617	4.757	0.096	0	0.335	0	0	0
E.fuscoguttatus.111058-gene	saddlebrown	Ctnnd1	42.27	44.311	43.894	27.04	20.917	22.023	27.742	29.139	31.985	41.382	46.251	43.752	20.488	23.703	20.137	35.68	36.669	34.307
E.fuscoguttatus.111119-gene	saddlebrown	--	8.997	9.333	9.098	1.3	0.698	0.701	7.23	5.083	5.086	10.756	11.664	10.63	1.362	1.547	1.098	5.388	6.641	6.072
E.fuscoguttatus.111127-gene	saddlebrown	--	15.022	11.378	13.364	10.793	12.077	7.898	6.918	7.658	7.352	9.873	16.659	12.708	3.048	3.449	3.613	5.903	8.203	6.882
E.fuscoguttatus.111137-gene	saddlebrown	PPP2R2C	45.513	46.298	43.218	0.111	0.233	0.214	16.398	18.129	15.83	51.928	56.51	54.377	0.052	0.434	0.051	27.379	26.831	25.191
E.fuscoguttatus.111169-gene	saddlebrown	--	17.262	16.562	14.583	0.281	0.19	0.076	4.844	4.334	3.583	16.798	25.917	25.786	0.171	0.496	0.17	3.629	4.059	2.578
E.fuscoguttatus.111188-gene	saddlebrown	Kcnip1	43.074	39.287	40.283	1.16	1.861	1.705	6.083	3.236	4.871	32.896	45.471	38.743	1.517	0.456	2.909	3.526	5.188	5.826
E.fuscoguttatus.111197-gene	saddlebrown	TLX3	47.385	43.969	46.427	0.266	0.972	0.274	0	0	0	25.42	25.291	32.578	0.083	0	0.164	0	0	0
E.fuscoguttatus.111234-gene	saddlebrown	INSYN2B	2.697	2.516	3.473	0	0	0	0.304	0.395	0	2.592	3.777	2.279	0.035	0.049	0.035	1.72	0.714	2.875
E.fuscoguttatus.111279-gene	saddlebrown	Diaph1	2.573	2.421	1.95	4.203	4.604	3.476	3.041	3.3	3.094	4.238	3.01	2.966	5.155	7.601	6.407	4.458	5.739	4.611
E.fuscoguttatus.111298-gene	saddlebrown	Diaph1	3.714	3.17	3.94	8.94	7.077	5.949	4.857	4.36	4.538	6.363	3.38	7.166	8.394	11.882	9.937	7.642	7.568	7.218
E.fuscoguttatus.111311-gene	saddlebrown	PCDHGC5	45.17	46.194	42.967	2.278	1.377	1.062	11.694	10.38	10.347	46.095	60.824	51.627	2.926	1.525	1.947	14.723	16.207	12.461
E.fuscoguttatus.111316-gene	saddlebrown	PCDHGC5	6.167	8.732	6.722	0	0.019	0.017	2.25	1.591	1.079	9.535	9.828	8.13	0	0	0	1.088	1.321	1.253
E.fuscoguttatus.111321-gene	saddlebrown	PCDHGC5	22.526	19.572	20.987	0	0	0	4.744	5.07	4.196	11.643	13.896	14.574	0	0	0	4.162	2.94	4.088
E.fuscoguttatus.111324-gene	saddlebrown	PCDHGC5	29.878	17.067	19.495	0	0	0	0.821	3.997	4.184	24.374	37.314	32.093	0.03	0	0	4.399	3.945	3.72
E.fuscoguttatus.111329-gene	saddlebrown	PCDHGC5	7.433	8.452	7.354	0	0	0	1.64	2.105	1.532	12.497	6.629	12.941	0	0	0	2.352	1.487	3.955
E.fuscoguttatus.111331-gene	saddlebrown	PCDHGC5	10.831	8.698	12.2	0	0	0	1.167	2.25	2.885	8.986	7.874	4.526	0	0.042	0	2.115	3.176	1.536
E.fuscoguttatus.111334-gene	saddlebrown	PCDHGC5	29.212	30.76	34.448	0	0	0	4.189	5.397	4.651	28.208	31.898	26.406	0	0	0.114	7.097	7.823	6.048
E.fuscoguttatus.111336-gene	saddlebrown	PCDHGC5	7.469	17.288	18.406	0	0	0	0.247	0.344	0.194	8.68	13.275	15.759	0.034	0	0	1.262	1.444	1.383
E.fuscoguttatus.111338-gene	saddlebrown	PCDHGA12	1.835	2.296	2.967	0	0	0.022	0.785	1.061	1.024	1.671	2.196	3.203	0	0	0	1.57	0.692	0.876
E.fuscoguttatus.111343-gene	saddlebrown	PCDHGA9	17.448	14.145	18.176	0.112	0.031	0.01	5.522	4.049	5.065	13.922	18.724	13.919	0.031	0.024	0.045	6.884	5.564	4.629
E.fuscoguttatus.111353-gene	saddlebrown	PCDHGA2	20.919	25.334	23.228	0.061	0.006	0	6.892	6.21	6.34	27.149	31.263	28.706	0	0.125	0.183	5.828	7.153	8.843
E.fuscoguttatus.111356-gene	saddlebrown	PCDHGA6	12.282	9.757	7.347	0	0	0	2.377	3.069	3.355	10.849	18.87	12.677	0.259	0	0	6.184	6.363	4.134
E.fuscoguttatus.111361-gene	saddlebrown	PCDHB12	1.324	0.888	0.879	0	0	0	0	0	0	0.223	0.792	1.719	0	0	0	0	0.435	0
E.fuscoguttatus.111365-gene	saddlebrown	Pcdha10	0	1.137	0	0	0	0	0	0	0	0.761	0.901	2.038	0	0	0	0	0	0
E.fuscoguttatus.111367-gene	saddlebrown	PCDHGA9	7.635	5.804	10.036	0	0	0	0.572	0.541	0.395	7.345	9.013	9.174	0	0.089	0.12	0	0.89	1.306
E.fuscoguttatus.111369-gene	saddlebrown	PCDHGA3	5.093	12.105	4.583	0	0	0	0.59	0.863	0.491	4.646	2.611	4.548	0	0	0	1.304	0.561	0.324
E.fuscoguttatus.111371-gene	saddlebrown	PCDHGA12	13.382	13.937	10.624	0.044	0.028	0	1.536	1.914	1.835	14.145	13.535	12.378	0	0.043	0.035	2.016	1.926	1.775
E.fuscoguttatus.111374-gene	saddlebrown	PCDHGA8	7.354	5.642	6.376	0.04	0	0	1.193	0.731	0.842	6.913	6.329	7.265	0	0	0	0.617	1.394	1.338
E.fuscoguttatus.111379-gene	saddlebrown	PCDHGA2	25.25	20.141	28.293	0	0	0	5.673	4.735	5.883	20.9	21.706	17.204	0	0.042	0	5.194	4.505	4.143
E.fuscoguttatus.111381-gene	saddlebrown	Pcdhga4	7.497	6.125	6.35	0.081	0	0.025	2.212	2.325	1.659	8.145	11.032	8.836	0.137	0	0	5.612	6.676	4.767
E.fuscoguttatus.111383-gene	saddlebrown	Pcdhga4	10.987	14.985	12.243	0	0.088	0.073	6.298	4.167	4.735	13.318	21.102	13.05	0	0	0.058	7.205	6.735	6.247
E.fuscoguttatus.111385-gene	saddlebrown	Pcdhga4	21.679	14.724	16.017	0.123	0	0	3.41	5.657	4.9	6.494	12.09	11.402	0.079	0	0	4.51	3.433	3.185
E.fuscoguttatus.111387-gene	saddlebrown	--	2.453	8.861	8.344	0	0.091	0	2.332	0.991	0.814	5.805	6.236	7.365	0	0.137	0	3.368	3.965	5.299
E.fuscoguttatus.111389-gene	saddlebrown	PCDHGA11	1.055	3.112	3.79	0	0	0	0.508	0.599	0.402	3.118	1.343	2.355	0	0	0	0.281	0.298	0.074
E.fuscoguttatus.111391-gene	saddlebrown	Pcdhga4	4.619	4.233	3.866	0	0	0	0.977	0.662	0.631	5.581	6.005	6.605	0.032	0.175	0	2.469	1.394	1.191
E.fuscoguttatus.111393-gene	saddlebrown	Pcdhga4	3.964	7.341	9.144	0	0	0	1.631	1.23	1.687	13.603	10.828	12.692	0	0.047	0.028	3.327	2.719	1.9
E.fuscoguttatus.111395-gene	saddlebrown	Pcdhga4	34.952	26.405	30.301	0	0	0	3.513	3.848	7.034	23.811	14.709	18.6	0	0	0	3.821	3.652	4.726
E.fuscoguttatus.111398-gene	saddlebrown	PCDHGA12	10.785	5.818	7.608	0.042	0	0	2.41	2.883	2.353	10.349	12.278	13.191	0.078	0.06	0	3.321	2.802	3.46
E.fuscoguttatus.11140-gene	saddlebrown	INPP1	6.587	7.095	5.64	0.796	1.175	0.769	3.743	4.738	3.093	10.275	12.715	10.882	2.229	1.735	1.847	5.037	7.639	4.936
E.fuscoguttatus.111400-gene	saddlebrown	Pcdhga4	4.202	0.728	2.533	0	0	0	1.008	0.252	0.205	1.922	8.675	4.9	0	0	0	0.817	1.741	2.441
E.fuscoguttatus.111403-gene	saddlebrown	Pcdhga4	2.372	4.225	3.709	0	0	0	0.294	0.325	0	7.266	0.705	1.028	0	0	0	0	0	0
E.fuscoguttatus.111405-gene	saddlebrown	--	0.317	1.29	1.901	0	0	0	1.994	1.92	0.303	1.931	0	0	0	0	0	0	0	0
E.fuscoguttatus.111407-gene	saddlebrown	PCDHGA11	6.142	6.495	8.144	0.04	0	0	1.339	1.244	0.317	7.446	5.372	6.953	0.037	0	0	1.212	0.86	0.803
E.fuscoguttatus.111409-gene	saddlebrown	PCDHB15	3.303	9.733	10.016	0	0.052	0	1.6	1.09	1.76	10.587	3.05	2.618	0.049	0	0	1.708	1.655	1.809
E.fuscoguttatus.111414-gene	saddlebrown	PCDHGA11	2.602	2.322	2.962	0	0	0	0.453	0.145	1.108	2.052	1.21	2.912	0.149	0	0	0.534	0.406	1.112
E.fuscoguttatus.111416-gene	saddlebrown	--	0.293	2.384	3.513	0	0	0	0	0.814	0.484	2.201	0	0	0	0	0	0	0	0
E.fuscoguttatus.111418-gene	saddlebrown	Pcdhga4	1.998	3.55	3.472	0	0	0	0.855	0.363	0.574	4.372	4.001	2.977	0.036	0	0	0.679	0.512	0.788
E.fuscoguttatus.111420-gene	saddlebrown	Pcdhga4	3.414	4.3	4.615	0	0	0	1.106	0.857	0.317	3.987	1.817	2.002	0	0	0	0.363	0.387	0.714
E.fuscoguttatus.111424-gene	saddlebrown	Pcdhga4	10.943	4.789	5.663	0.031	0.026	0.048	2.024	1.003	1.428	6.493	8.715	8.636	0.03	0.088	0	1.498	0.473	1.061
E.fuscoguttatus.111426-gene	saddlebrown	PCDHAC2	103.969	113.227	94.945	0.17	0.041	0.038	29.114	29.49	27.292	89.938	107.881	94.146	0.295	0.064	0.09	31.288	32.649	27.987
E.fuscoguttatus.111432-gene	saddlebrown	PCDHA3	8.336	6.892	6.547	0.024	0.02	0.04	1.896	1.983	2.272	6.377	7.907	7.795	0	0.029	0	2.123	2.039	1.825
E.fuscoguttatus.111437-gene	saddlebrown	PCDHA2	5.932	4.942	4.807	0.016	0	0	1.244	0.943	1.062	3.239	5.48	3.941	0.023	0.062	0.032	1.349	1.476	1.107
E.fuscoguttatus.111443-gene	saddlebrown	PCDHA3	5.88	6.262	5.841	0.047	0.017	0	2.406	3.007	2.84	4.805	7.371	7.793	0.035	0.127	0.048	2.985	3.402	2.905
E.fuscoguttatus.111448-gene	saddlebrown	PCDHA8	2.926	1.701	2.006	0.013	0	0	1.946	1.906	1.169	7.426	8.262	9.387	0	0.069	0.021	5.425	5.245	4.1
E.fuscoguttatus.11146-gene	saddlebrown	Dnajc14	11.883	9.793	10.34	1.348	0.601	0.348	6.118	6.007	6.233	6.795	9.996	7.35	0.77	1.373	0.696	7.562	7.924	5.383
E.fuscoguttatus.111460-gene	saddlebrown	PCDHA3	13.711	9.933	9.679	0.087	0	0.035	3.719	3.225	3.931	7.201	7.145	6.824	0.141	0	0.023	2.651	1.614	1.826
E.fuscoguttatus.111463-gene	saddlebrown	PCDHA8	2.476	3.092	1.461	0	0	0	1.01	1.115	0.284	4.553	3.588	2.142	0.036	0	0	1.328	0.613	1.149
E.fuscoguttatus.111465-gene	saddlebrown	PCDHA10	3.192	3.53	3.69	0.085	0.026	0.073	0.195	0.564	0.522	2.385	1.876	3.537	0	0	0	1.186	0.152	0.724
E.fuscoguttatus.111467-gene	saddlebrown	Pcdha9	4.408	4.437	4.237	0	0.011	0	0.695	0.94	0.649	3.061	3.314	3.294	0.061	0	0	0.77	0.525	0.803
E.fuscoguttatus.111478-gene	saddlebrown	Pcdha9	3.257	5.728	3.627	0	0	0.043	0.332	0.862	0.94	6.194	4.988	8.285	0.051	0	0	1.074	1.229	1.237
E.fuscoguttatus.111480-gene	saddlebrown	PCDHA3	1.916	3.567	4.249	0.1	0	0	1.128	0.285	0.346	5.102	2.568	6.408	0.047	0	0.061	0.592	0.614	1.383
E.fuscoguttatus.111484-gene	saddlebrown	PCDHA10	9.673	8.483	9.728	0.099	0	0	1.214	1.384	1.069	6.924	6.024	7.936	0	0	0	0.807	0.365	0.481
E.fuscoguttatus.111487-gene	saddlebrown	PCDHA10	7.861	13.01	10.261	0.033	0.063	0.155	2.935	2.961	1.757	5.948	4.77	8.433	0.034	0.108	0.049	2.677	1.475	1.905
E.fuscoguttatus.111489-gene	saddlebrown	PCDHA10	26.578	23.11	20.751	0.342	0	0.073	5.008	5.739	9.56	9.202	21.662	12.895	0.093	0.39	0	2.461	6.157	6.008
E.fuscoguttatus.111491-gene	saddlebrown	PCDHA10	3.536	1.786	3.557	0	0.07	0	0.288	0.618	0.565	2.214	2.25	3.508	0.024	0	0.077	0.408	0	0.758
E.fuscoguttatus.111498-gene	saddlebrown	PCDHA3	6.46	7.579	8.237	0.046	0	0.056	0.799	2.193	0.715	8.301	8.695	4.963	0	0.183	0	0.812	0.693	0.672
E.fuscoguttatus.111500-gene	saddlebrown	PCDHA3	5.946	3.222	3.44	0	0	0	0.465	0.656	0.68	4.76	6.595	4.547	0	0	0	1.304	1.981	1.649
E.fuscoguttatus.111503-gene	saddlebrown	PCDHA8	3.977	2.615	2.228	0	0	0	0.708	0.591	0.55	2.961	2.602	2.858	0	0	0	0.531	0.993	0.771
E.fuscoguttatus.111506-gene	saddlebrown	PCDHA8	3.333	0.465	0.876	0	0	0	0	0.136	0.43	2.231	2.991	2.885	0.03	0	0	0.942	0.422	0.894
E.fuscoguttatus.111508-gene	saddlebrown	PCDHA8	0.807	1.623	1.221	0	0	0	0.391	0.526	0.297	1.152	1.153	1.557	0	0.042	0	0.297	0.087	0.178
E.fuscoguttatus.111510-gene	saddlebrown	PCDHA3	7.46	6.798	5.902	0	0	0	2.617	1.483	1.564	3.571	5.229	4.247	0	0	0	1.622	1.314	0.998
E.fuscoguttatus.111512-gene	saddlebrown	PCDHA3	2.507	1.68	1.39	0	0	0	0.966	0.621	0.302	1.413	4.387	2.841	0	0	0	1.273	1.976	0.967
E.fuscoguttatus.111516-gene	saddlebrown	PCDHA8	2.726	2.069	1.652	0	0	0	0.754	1.022	0.91	1.85	3.385	2.842	0	0	0	1.796	2.328	1.501
E.fuscoguttatus.111519-gene	saddlebrown	PCDHA3	2.365	2.019	2.201	0	0	0	0.607	0.261	0.241	2.649	3.361	1.768	0	0	0	2.09	1.357	1.779
E.fuscoguttatus.111522-gene	saddlebrown	PCDHA3	3.115	2.371	2.158	0	0	0	0.106	0.308	0.101	2.701	1.482	1.62	0	0	0	1.771	1.042	0.452
E.fuscoguttatus.111524-gene	saddlebrown	PCDHA8	10.659	14.52	13.453	0	0	0.025	4.043	5.615	3.448	8.852	6.994	5.856	0	0	0.03	4.447	3.036	2.721
E.fuscoguttatus.111527-gene	saddlebrown	PCDHA3	4.854	3.581	4.148	0	0	0	1.673	2.09	1.751	3.738	5.373	3.913	0	0	0	4.379	3.029	2.85
E.fuscoguttatus.11153-gene	saddlebrown	NAB2	3.591	6.271	5.256	0.168	0.035	0.098	7.885	6.597	11.966	12.737	19.986	18.959	0.118	0.055	0.195	9.766	7.159	9.828
E.fuscoguttatus.111530-gene	saddlebrown	PCDHA3	2.231	6.771	3.899	0	0	0	1.698	1.238	0.327	4.697	7.658	4.926	0	0	0	1.805	1.193	0.956
E.fuscoguttatus.111532-gene	saddlebrown	PCDHA8	3.076	4.546	2.652	0	0	0	0.907	0.587	0.369	2.459	2.15	5.365	0	0	0	1.068	0.145	0.818
E.fuscoguttatus.111534-gene	saddlebrown	PCDHA8	3.698	5.106	6.057	0	0	0	2.025	2.161	1.022	4.103	6.545	2.974	0	0	0	2.611	2.698	1.695
E.fuscoguttatus.111539-gene	saddlebrown	PCDHA8	2.823	1.679	3.237	0	0.04	0	0.564	1.079	1.475	2.067	4.364	3.375	0	0	0	2.038	2.624	1.228
E.fuscoguttatus.111546-gene	saddlebrown	PCDHA8	2.68	3.022	2.614	0	0	0	0.794	0.57	0.76	3.424	4.635	2.978	0	0	0	0.697	0.747	0.501
E.fuscoguttatus.111548-gene	saddlebrown	PCDHA8	2.933	3.644	4.741	0	0.027	0	1.512	1.183	1.846	6.664	6.127	8.03	0	0	0	5.312	3.876	4.626
E.fuscoguttatus.111550-gene	saddlebrown	PCDHA3	3.291	2.45	3.36	0	0	0	0.225	0.389	0.258	2.031	1.266	1.039	0	0	0	0.6	0	0.19
E.fuscoguttatus.111554-gene	saddlebrown	PCDHA8	4.7	5.009	3.44	0	0	0	1.126	2.44	2.221	5.895	4.601	7.036	0	0	0	3.085	2.525	1.228
E.fuscoguttatus.111556-gene	saddlebrown	PCDHA3	2.727	1.347	1.329	0	0	0	0.607	0.075	0.071	4.28	6.236	7.435	0	0	0	1.259	1.154	1.441
E.fuscoguttatus.111558-gene	saddlebrown	PCDHA3	5.605	3.836	3.762	0	0	0	0.525	0.392	0.157	3.415	6.448	3.95	0	0	0	0.718	1.549	0.802
E.fuscoguttatus.111561-gene	saddlebrown	PCDHAC2	34.469	35.578	37.852	0.05	0.116	0.17	8.504	12.455	9.522	15.466	28.17	26.809	0.133	0.39	0.144	10.179	8.661	5.269
E.fuscoguttatus.111570-gene	saddlebrown	PCDHAC2	28.726	29.184	28.171	0.095	0	0	7.064	9.046	6.442	40.756	51.881	21.723	0.197	0	0.047	8.426	13.139	4.947
E.fuscoguttatus.111572-gene	saddlebrown	PCDHAC2	57.998	48.71	51.023	0.261	0.301	0.313	16.226	19.093	13.977	46.689	68.291	66.153	0.735	0	0.265	23.365	26.346	18
E.fuscoguttatus.111576-gene	saddlebrown	PCDHGA8	9.191	5.085	8.54	0	0	0	1.982	2.768	2.074	19.72	26.024	14.915	0	0	0	7.434	9.377	3.943
E.fuscoguttatus.111578-gene	saddlebrown	PCDHAC2	31.446	25.603	27.702	0.053	0	0.065	9.783	12.576	9.408	21.354	26.312	31.036	0	0	0.118	8.826	8.006	10.757
E.fuscoguttatus.111581-gene	saddlebrown	PCDHAC2	51.848	36.744	49.216	0	0	0.059	13.902	14.145	9.518	31.937	35.138	41.445	0.037	0	0	13.151	11.641	13.803
E.fuscoguttatus.111583-gene	saddlebrown	PCDHAC2	25.294	41.612	32.882	0	0.26	0	12.535	12.129	7.682	17.711	27.831	16.021	0	0	0	7.61	11.099	5.724
E.fuscoguttatus.111586-gene	saddlebrown	PCDH10	21.909	25.489	19.817	0.253	0	0	7.116	8.751	4.53	2.955	2.745	2.88	0.225	0.096	0	1.415	3.186	2.27
E.fuscoguttatus.111590-gene	saddlebrown	Pcdhb18	21.301	23.763	21.672	0	0.035	0.032	6.471	5.909	3.151	11.08	13.504	15.062	0.096	0.245	0.137	4.257	4.713	3.554
E.fuscoguttatus.111595-gene	saddlebrown	PCDHAC2	24.44	11.123	17.61	0.149	0	0	0	0	0.348	15.762	13.216	12.101	0	0	0.069	1.619	1.668	2.97
E.fuscoguttatus.111597-gene	saddlebrown	PCDH10	21.385	16.024	19.96	0	0.021	0.019	5.57	4.772	8.205	17.882	18.573	16.761	0	0	0.069	5.294	4.622	3.576
E.fuscoguttatus.111608-gene	saddlebrown	Fbxw11	76.855	81.858	72.51	36.449	36.256	34.297	48.044	47.821	47.386	84.423	70.746	71.098	27.708	25.219	26.226	49.865	51.834	42.487
E.fuscoguttatus.111621-gene	saddlebrown	etf1	66.603	67.934	66.729	87.762	71.843	78.558	86.611	91.501	75.925	64.71	50.831	45.895	75.127	69.951	63.423	80.616	69.213	69.386
E.fuscoguttatus.111648-gene	saddlebrown	--	0	0.567	0.982	0.162	0	0.313	0.489	0.282	0.126	0.854	0.506	1.068	0	0.106	0.075	0.351	0	0
E.fuscoguttatus.111651-gene	saddlebrown	Spock1	163.029	142.119	148.246	0.543	0.291	0.191	20.989	22.1	18.028	161.072	141.304	131.601	1.797	2.518	1.237	17.454	16.799	11.275
E.fuscoguttatus.111665-gene	saddlebrown	BICC1	4.057	5.223	6.108	1.164	0.708	0.712	0.546	0.189	0.295	6.244	6.939	6.127	0.986	1.806	1.382	0.411	0.372	0.562
E.fuscoguttatus.111686-gene	saddlebrown	APBB2	36.447	33.904	31.628	5.223	4.855	3.905	14.701	15.725	12.908	33.552	37.379	40.357	4.685	3.208	3.155	13.356	14.22	14.898
E.fuscoguttatus.111742-gene	saddlebrown	KLB	9.878	9.062	8.261	0.191	0.061	0	1.639	2.084	0.744	1.685	1.446	3.384	0.022	0.219	0.111	2.907	1.686	3.602
E.fuscoguttatus.111749-gene	saddlebrown	TLR1	2.941	3.673	3.092	0.344	0.132	0.604	1.449	1.906	1.847	5.173	2.931	3.478	0.379	0.532	0.261	3.595	3.171	1.894
E.fuscoguttatus.111753-gene	saddlebrown	FRMPD1	53.978	43.193	50.361	0.192	0.037	0.125	13.368	11.685	12.67	37.518	46.653	43.833	0.248	0.154	0.068	12.728	12.289	12.703
E.fuscoguttatus.111769-gene	saddlebrown	Zbtb5	10.726	10.537	9.718	0.074	0.407	0.172	2.093	3.166	2.537	8.422	9.815	8.463	0.242	0.146	0.31	1.368	1.466	1.605
E.fuscoguttatus.111771-gene	saddlebrown	Grhpr	18.986	15.503	16.53	8.302	5.979	6.482	3.533	3.187	3.435	14.89	8.892	15.52	5.621	7.875	6.791	4.464	3.537	4.88
E.fuscoguttatus.111873-gene	saddlebrown	Rnf20	26.498	23.162	23.384	16.641	17.136	10.006	12.006	14.122	12.826	22.518	26.452	25.688	9.915	16.51	15.273	13.348	12.674	9.717
E.fuscoguttatus.111906-gene	saddlebrown	--	7.837	8.872	6.574	1.114	0.376	0.689	1.572	1.942	2.598	14.209	9.436	7.775	1.352	3.498	1.241	3.143	7.088	2.507
E.fuscoguttatus.111914-gene	saddlebrown	--	3.448	3.686	1.538	0	0.427	0.294	2.042	1.103	0	5.252	5.108	6.208	0.118	1.325	0	3.572	6.095	1.534
E.fuscoguttatus.111999-gene	saddlebrown	--	0.615	3.961	3.332	0.226	0.238	0.087	0.683	0.984	1.053	4.075	2.118	5.644	0.309	0.443	0.419	2.45	1.553	1.564
E.fuscoguttatus.112011-gene	saddlebrown	pdgfrb	28.813	28.346	32.601	1.102	0.558	0.648	9.689	12.064	10.9	30.471	33.818	27.278	1.462	1.5	1.167	11.435	14.253	10.342
E.fuscoguttatus.112035-gene	saddlebrown	csf1r1	7.503	9.531	9.075	0.359	0.303	0.317	2.428	2.01	2.192	8.348	8.547	6.768	0.191	0.537	0.428	2.225	2.6	1.42
E.fuscoguttatus.112057-gene	saddlebrown	HMGXB3	5.354	6.276	5.468	1.711	0.985	0.737	2.744	2.61	2.026	4.725	5.39	5.318	1.108	0.662	0.903	3.207	3.377	2.491
E.fuscoguttatus.112149-gene	saddlebrown	Gyc88E	0.513	247.933	68.577	0	0.028	0.076	0.461	0	1.372	188.678	80.851	78.47	0.031	0	0	2.057	4.833	0.057
E.fuscoguttatus.112168-gene	saddlebrown	ARL3	2.955	8.923	3.071	0.074	0.062	0.228	0.743	0.514	0.344	4.543	1.69	2.503	0.069	0.096	0	0	0.127	0.383
E.fuscoguttatus.112177-gene	saddlebrown	--	0.82	0	0.409	0.588	0	0	0	0	0	0.207	0.736	1.11	0	0.154	0	0	0	0
E.fuscoguttatus.112218-gene	saddlebrown	adra2db	13.908	14.725	15.802	0.059	0	0	0.119	0.103	0.092	12.491	13.43	12.489	0.166	0	0.11	0.385	0	0.512
E.fuscoguttatus.112232-gene	saddlebrown	ADAMTS2	1.342	2.334	1.944	0.07	0	0	0.565	2.196	0.653	2.219	1.167	2.377	0	0.092	0.13	1.064	3.01	1.333
E.fuscoguttatus.112237-gene	saddlebrown	ADAMTS2	4.452	5.661	4.901	0.296	0.045	0.042	2.386	4.265	2.551	5.162	6.446	6.087	0.075	0.106	0.15	3.794	5.596	3.678
E.fuscoguttatus.112277-gene	saddlebrown	p33monox	93.98	100.062	94.131	35.234	24.422	32.725	22.816	25.549	21.612	106.457	88.972	83.957	29.366	32.399	33.569	25.88	26.121	26.297
E.fuscoguttatus.112305-gene	saddlebrown	Mapk9	42.851	43.76	36.996	2.262	2.763	1.151	7.322	6.122	7.406	18.45	22.585	24.819	1.223	1.792	0.884	4.264	3.174	3.607
E.fuscoguttatus.112317-gene	saddlebrown	RASGEF1C	34	48.119	37.674	0.994	0.579	0.53	2.005	3.347	2.079	38.338	46.025	36.155	0.576	1.211	1.273	1.191	1.592	1.84
E.fuscoguttatus.112337-gene	saddlebrown	CLK4	234.958	202.355	220.959	36.953	31.987	28.264	51.576	57.044	50.524	195.002	244.553	219.012	29.776	25.105	30.04	88.996	99.381	71.151
E.fuscoguttatus.112352-gene	saddlebrown	--	0.613	1.234	1.569	0.201	0.042	0.117	0.709	0.088	0.312	0.708	1.361	1.516	0	0.263	0.513	0.436	0.864	0.261
E.fuscoguttatus.112425-gene	saddlebrown	CTBP1	17.041	17.942	17.949	13.147	6.972	8.086	9.404	9.011	9.262	15.833	16.985	14.311	5.878	16.398	6.627	8.294	9.084	6.032
E.fuscoguttatus.112444-gene	saddlebrown	KDM3B	59.449	55.359	57.006	26.385	23.545	20.026	29.109	27.865	28.941	49.789	49.333	50.335	22.456	21.615	21.846	30.669	35.489	28.307
E.fuscoguttatus.112470-gene	saddlebrown	reep2	62.938	70.917	70.171	11.407	12.206	9.799	17.569	16.284	14.667	58.371	60.295	44.568	10.487	9.404	7.841	15.598	17.147	16.952
E.fuscoguttatus.112479-gene	saddlebrown	--	0.501	0.63	0	0.144	0.078	0.111	0.579	0.123	1.117	1.741	1.497	1.478	0	0.564	0.2	0.937	1.33	1.119
E.fuscoguttatus.112491-gene	saddlebrown	egr1	166.21	93.823	160.151	0.444	0.5	1.145	76.595	77.995	94.898	254.292	268.106	185.023	1.428	1.614	0.641	149.379	197.005	166.9
E.fuscoguttatus.112494-gene	saddlebrown	DSCAM	77.07	75.583	77.825	2.449	0.96	2.199	10.142	9.149	14.759	79.719	65.008	63.865	2.329	2.347	1.218	13.101	17.375	10.904
E.fuscoguttatus.112516-gene	saddlebrown	ADRA1B	20.213	30.606	20.729	0.295	0.207	0.038	0.396	1.028	0.611	26.048	25.302	20.673	0.092	0	0.183	0.213	0.254	0.085
E.fuscoguttatus.112580-gene	saddlebrown	C1QTNF2	0.281	1.697	0.839	0.725	0.068	0.312	0.325	0.14	0.376	1.703	2.184	0.912	0.602	1.582	0.973	0.35	0.416	0.279
E.fuscoguttatus.112632-gene	saddlebrown	PPP2CA	109.061	114.46	115.782	16.005	9.348	9.757	14.019	13.105	16.217	87.984	87.128	79.765	4.833	18.937	14.114	12.459	13.903	10.918
E.fuscoguttatus.112640-gene	saddlebrown	SFXN1	19.219	14.824	15.289	3.938	2.236	3.102	5.198	8.238	6.681	13.619	14.628	15.67	3.612	6.372	7.314	6.217	5.788	6.819
E.fuscoguttatus.112705-gene	saddlebrown	GABRB2	275.429	248.544	242.792	0.19	0	0.037	11.315	10.362	9.244	203.084	257.251	214.238	0.311	0.124	0.044	23.947	18.32	22.807
E.fuscoguttatus.112739-gene	saddlebrown	sept8a	290.625	254.133	273.06	10.094	7.183	4.586	12.544	11.254	12.23	152.144	195.759	218.239	6.469	10.139	6.431	8.281	8.58	7.52
E.fuscoguttatus.112750-gene	saddlebrown	Sowaha	10.856	9.207	9.195	1.618	0.248	0.645	1.483	2.736	2.746	4.923	7.361	6.199	0.458	2.246	1.366	3.513	2.193	2.378
E.fuscoguttatus.112788-gene	saddlebrown	ndfip1	191.876	214.423	177.6	50.003	53.027	47.63	47.764	47.873	43.065	199.51	142.655	128.238	54.084	35.492	41.763	48.188	55.302	53.297
E.fuscoguttatus.112796-gene	saddlebrown	fgf1	5.286	4.481	3.325	2.075	0.943	1.729	2.897	2.782	3.227	6.466	5.657	3.011	3.429	3.969	1.927	2.079	2.196	4.422
E.fuscoguttatus.112800-gene	saddlebrown	nr3c1	19.967	19.761	21.725	1.765	1.652	1.043	14.429	13.648	13.922	17.97	18.396	18.161	1.648	2.646	2.265	19.293	19.646	16.556
E.fuscoguttatus.112809-gene	saddlebrown	KCTD16	6.886	5.483	4.914	0	0	0	1.427	0.411	1.009	4.881	5.9	2.892	0	0	0	0.768	1.014	1.634
E.fuscoguttatus.112826-gene	saddlebrown	KIF3A	128.502	124.235	107.192	22.18	17.462	13.146	34.907	33.398	31.233	102.854	115.38	111.526	14.676	18.701	18.552	33.256	26.594	29.419
E.fuscoguttatus.112844-gene	saddlebrown	ATRX	37.994	25.566	31.066	2.822	2.838	1.146	10.696	14.654	10.241	27.355	41.978	40.822	1.44	2.593	2.788	12.774	13.047	11.506
E.fuscoguttatus.112857-gene	saddlebrown	ATRX	68.553	54.391	60.05	6.442	5.428	2.862	46.309	51.349	44.896	51.986	74.075	75.495	4.725	6.877	6.461	57.801	54.623	53.74
E.fuscoguttatus.112895-gene	saddlebrown	zdhhc15b	10.369	10.438	10.199	2.677	3.327	3.625	5.698	7.259	5.898	9.56	8.371	13.047	3.056	1.654	1.45	8.071	6.65	9.013
E.fuscoguttatus.112915-gene	saddlebrown	Abcb7	21.87	18.6	18.113	43.006	36.529	35.896	21.918	26.14	22.381	18.315	16.016	17.152	35.347	31.831	31.093	27.599	27.002	26.081
E.fuscoguttatus.112932-gene	saddlebrown	NEXMIF	42.676	45.317	41.354	0.087	0.118	0.135	16.023	16.378	12.846	38.998	48.202	47.247	0.179	0.32	0.146	14.102	13.005	12.73
E.fuscoguttatus.112935-gene	saddlebrown	rnf12-a	28.965	26.697	22.072	3.437	3.126	2.324	10.564	13.611	12.766	24.33	24.626	23.231	4.239	2.096	3.843	13.11	12.913	12.653
E.fuscoguttatus.112941-gene	saddlebrown	glod5	2.621	4.177	2.61	10.775	8.25	8.531	7.58	6.553	4.287	5.737	1.829	2.837	5.852	14.595	9.775	7.072	6.896	7.376
E.fuscoguttatus.112998-gene	saddlebrown	FRMPD3	9.119	7.495	9.276	0	0.012	0	0.617	0.606	0.584	7.229	11.98	9.844	0.013	0.018	0.013	0.725	0.598	0.65
E.fuscoguttatus.113035-gene	saddlebrown	zgc:66447	22.538	24.232	23.56	7.446	9.428	8.765	6.619	6.909	9.027	23.195	20.947	18.579	9.722	7.125	7.584	6.43	9.019	8.941
E.fuscoguttatus.11304-gene	saddlebrown	KDM5B	34.522	32.947	34.208	1.954	1.166	1.212	17.082	19.141	15.033	31.321	29.633	29.423	1.73	1.675	1.517	19.778	19.523	13.618
E.fuscoguttatus.113044-gene	saddlebrown	znf711	26.55	21.659	23.823	4.583	3.689	3.443	11.645	11.96	10.011	27.199	21.538	25.439	2.326	3.71	2.903	13.283	14.397	11.559
E.fuscoguttatus.113053-gene	saddlebrown	Kctd8	17.693	22.541	18.632	0.37	0.134	0.164	9.275	6.728	8.88	16.574	16.643	11.271	0.494	0.761	0.687	5.853	7.638	6.683
E.fuscoguttatus.113072-gene	saddlebrown	OGT	223.179	175.751	226.101	20.808	12.74	18.055	65.964	72.094	76.768	149.582	205.575	185.33	24.71	20.989	22	75.47	88.516	65.679
E.fuscoguttatus.113113-gene	saddlebrown	CETN1	59.406	72.36	62.897	1.575	0.242	0.111	22.234	25.212	17.148	71.371	55.527	52.683	0.268	0.187	0	23.313	27.338	26.282
E.fuscoguttatus.113161-gene	saddlebrown	fut11	15.018	18.313	15.556	7.139	10.306	5.561	5.758	4.377	6.049	14.22	11.393	11.611	8.416	4.188	7.087	5.237	5.504	3.836
E.fuscoguttatus.113168-gene	saddlebrown	Rab9b	5.353	5.388	7.038	1.72	1.452	0.665	2.973	4.283	2.292	4.543	3.329	3.708	1.721	1.608	2.053	1.867	3.38	3.403
E.fuscoguttatus.113187-gene	saddlebrown	Nlgn3	27.987	24.091	27.419	0.075	0	0.029	5.22	2.812	3.209	22.596	24.323	21.8	0.21	0.196	0.105	5.375	4.516	4.937
E.fuscoguttatus.113192-gene	saddlebrown	Nlgn3	11.791	11.06	11.477	0	0	0	4.03	2.144	0.478	14.35	8.333	12.182	0	0	0	4.338	1.851	2.13
E.fuscoguttatus.113197-gene	saddlebrown	GRIA3	25.598	19.195	23.297	0	0.023	0.021	16.844	19.4	13.703	20.454	26.178	22.165	0.025	0.212	0	14.038	15.618	11.617
E.fuscoguttatus.113214-gene	saddlebrown	EDA	1.057	1.418	2.339	32.132	31.502	26.216	14.399	12.448	17.286	2.017	1.124	1.144	32.91	19.043	25.525	13.161	13.44	14.813
E.fuscoguttatus.113253-gene	saddlebrown	NEURL1B	7.901	6.882	8.096	0.392	0.147	0.27	3.164	3.039	2.914	7.368	8.45	5.92	0.407	0.399	0.324	4.163	7.121	4.679
E.fuscoguttatus.113265-gene	saddlebrown	ergic1	15.311	16.016	16.147	46.243	38.09	36.778	33.341	34.977	35.356	16.683	10.233	11.211	17.938	20.737	18.394	32.153	28.585	38.47
E.fuscoguttatus.113276-gene	saddlebrown	flt4	2.785	4.63	5.547	1.239	1	0.75	0.76	0.814	0.865	4.584	6.025	4.979	2.616	2.49	1.45	1.091	0.864	0.964
E.fuscoguttatus.11335-gene	saddlebrown	ADIPOR1	14.517	15.794	13.42	2.668	3.136	1.466	8.196	9.476	8.337	9.266	10.501	10.538	3.401	1.599	2.941	8.498	8.491	6.994
E.fuscoguttatus.113401-gene	saddlebrown	ANKHD1	39.732	40.877	39.719	11.812	14.354	7.069	24.232	28.392	27.953	40.982	43.439	45.292	7.742	11.31	13.991	28.636	34.73	28.782
E.fuscoguttatus.113441-gene	saddlebrown	HNRNPH1	58.99	54.745	58.328	15.17	11.613	14.256	25.142	24.84	19.581	60.684	49.938	66.516	10.212	19.051	14.659	32.399	31.586	28.927
E.fuscoguttatus.113452-gene	saddlebrown	Rufy1	23.97	25.781	22.723	9.074	8.22	8.614	11.261	11.742	12.918	22.067	18.118	19.03	9.357	13.201	13.257	11.971	13.206	11.724
E.fuscoguttatus.113472-gene	saddlebrown	Rmnd5b	33.429	36.566	35.182	8.566	9.012	9.447	13.02	15.044	12.129	37.942	27.055	29.67	9.256	5.355	7.362	17.069	15.283	15.054
E.fuscoguttatus.113482-gene	saddlebrown	N4BP3	27.057	28.846	24.386	2.354	1.145	1.142	2.334	1.6	0.931	21.364	21.546	21.607	1.454	0.836	1.038	1.473	1.922	2.833
E.fuscoguttatus.113539-gene	saddlebrown	TNIP1	97.315	103.7	94.211	19.131	17.07	14.38	78.696	80.141	70.76	90.574	102.06	117.067	14.779	15.185	16.72	92.61	90.579	85.396
E.fuscoguttatus.11354-gene	saddlebrown	GDF11	8.871	6.556	10.178	0.064	0.381	0.399	2.078	5.053	3.807	9.19	11.281	9.723	0.241	0.337	0.299	7.691	10.747	6.693
E.fuscoguttatus.113564-gene	saddlebrown	DCTN4	104.155	116.228	106.685	67.838	40.241	34.876	33.319	36.81	28.647	87.125	76.7	86.742	53.903	48.28	32.637	33.159	36.833	32.327
E.fuscoguttatus.113579-gene	saddlebrown	SYNPO	12.841	9.755	10.79	3.058	0.972	1.152	1.522	2.631	1.637	12.065	12.668	15.81	1.317	1.871	1.826	4.526	5.464	3.576
E.fuscoguttatus.11358-gene	saddlebrown	--	26.182	25.816	25.944	3.372	2.005	2.49	14.99	12.157	12.395	22.674	33.551	32.387	1.718	2.307	2.135	15.305	18.848	13.004
E.fuscoguttatus.113585-gene	saddlebrown	TSPAN17	14.506	16.549	15.091	4.993	6.869	4.579	8.018	10.155	10.21	14.983	11.567	16.574	5.787	2.662	6.698	12.044	9.383	8.806
E.fuscoguttatus.113605-gene	saddlebrown	LRRTM2	16.609	19.978	18.279	0.048	0	0	2.21	4.402	3.63	16.362	22.645	16.629	0	0	0	2.379	2.622	2.392
E.fuscoguttatus.113619-gene	saddlebrown	--	1203.11	1220.81	1107.53	1.547	0.392	0.838	39.927	34.516	44.986	745.376	785.906	799.958	0.867	1.215	0.144	42.645	43.1	53.569
E.fuscoguttatus.113631-gene	saddlebrown	GPRIN1	39.927	65.781	49.228	0.033	0.028	0	0.132	0.683	0.863	36.204	52.175	47.587	0	0	0	1.558	0.898	1.469
E.fuscoguttatus.113633-gene	saddlebrown	CDHR2	0.847	1.126	1.418	0.019	0	0	0.314	0.305	0.333	0.719	0.811	0.66	0.036	0.025	0.054	0.295	0.334	0.202
E.fuscoguttatus.113665-gene	saddlebrown	rnf44	22.406	25.347	21.907	4.304	2.737	2.828	4.756	4.831	4.402	17.134	17.332	20.358	2.754	4.321	3.997	6.144	5.882	4.492
E.fuscoguttatus.113693-gene	saddlebrown	Nek4	1.073	0.589	1.554	0.112	0.047	0	0.902	0.585	0.348	0.493	0.35	1.161	0.052	0.293	0	0	0	0
E.fuscoguttatus.113696-gene	saddlebrown	d14	1.288	2.475	3.266	0.067	0.113	0	0.271	0.586	0	3.076	1.961	1.394	0	0	0.062	0	0.116	0.116
E.fuscoguttatus.113701-gene	saddlebrown	Cpeb4	25.986	24.394	24.836	1.407	1.131	1.659	9.255	9.636	10.941	19.707	24.585	24.209	1.721	1.008	1.307	10.327	11.236	10.268
E.fuscoguttatus.113713-gene	saddlebrown	Stc2	7.178	4.612	8.671	0.964	0.592	0.678	0	0	0	6.79	4.384	4.629	0.246	1.376	0.244	0	0	0.303
E.fuscoguttatus.113728-gene	saddlebrown	RPL26	785.741	1036.48	957.898	2377.22	2644.6	2891.72	2286.09	2217.94	2182.65	1259.5	665.414	876.745	1882.49	1997.91	1691.42	1978.04	1929.42	2000.53
E.fuscoguttatus.113734-gene	saddlebrown	ppp2r2b	39.007	39.264	42.244	0.251	0.063	0.078	5.559	5.941	6.547	39.677	35.943	31.914	0.07	0.066	0.256	5.657	9.353	6.031
E.fuscoguttatus.113747-gene	saddlebrown	Adam19	11.792	9.329	10.008	0.658	0.267	0.265	1.486	1.468	1.392	11.822	7.957	10.926	0.123	0.448	0.318	2.857	2.943	2.37
E.fuscoguttatus.113797-gene	saddlebrown	EBF1	8.696	7.345	8.96	3.842	3.001	2.396	1.041	0.3	0.892	8.584	8.129	6.491	0.964	2.477	0.746	1.743	3.057	1.489
E.fuscoguttatus.113809-gene	saddlebrown	ebf1a	3.667	3.53	2.382	0.549	0.232	0.495	0.553	0.159	0.142	1.772	1.525	2.416	0.598	0.239	0.17	0.794	0.629	0.792
E.fuscoguttatus.113828-gene	saddlebrown	adrb2	2.68	1.699	2.769	0.171	0.048	0.088	0.23	0.099	0.089	4.815	2.612	2.257	0.106	0.149	0.317	0.865	1.175	0.592
E.fuscoguttatus.113837-gene	saddlebrown	Sh3tc2	5.579	6.124	6.171	0.402	0.285	0.261	1.849	1.626	2.026	5.949	7.813	6.767	0.165	0.211	0.403	2.758	3.984	2.813
E.fuscoguttatus.11385-gene	saddlebrown	olfml3a	11.403	13.977	16.487	0.211	0.045	0	1.702	0.828	0.656	10.128	10.119	11.646	0.246	0.138	3.038	0.916	0.817	0.731
E.fuscoguttatus.113860-gene	saddlebrown	ABLIM3	6.016	5.867	5.493	0.18	0	0.028	0.508	0.376	0	5.382	5.172	5.087	0.134	0.423	0.167	0.468	0.68	0.498
E.fuscoguttatus.113884-gene	saddlebrown	afap1l1	6.693	6.912	7.644	4.932	5.924	4.328	1.469	0.923	1.287	11.31	10.628	8.681	6.401	2.34	5.626	2.803	2.164	1.433
E.fuscoguttatus.113904-gene	saddlebrown	GABRP	2.289	1.936	2.28	0.053	0.044	0	0.318	0.275	0.654	2.128	1.971	1.487	0	0	0	1.939	0.994	2.547
E.fuscoguttatus.113950-gene	saddlebrown	tmsb	9.196	13.885	9.732	0	0	0	1.33	0	4.102	7.549	8.249	6.221	0	0	0	2.147	0.567	0.571
E.fuscoguttatus.113955-gene	saddlebrown	GRIA1	28.061	37.479	25.552	0.234	0.154	0.181	10.086	11.171	9.115	26.563	40.024	33.912	0.073	0.068	0.073	10.122	12.186	7.262
E.fuscoguttatus.114005-gene	saddlebrown	CYFIP2	61.773	68.181	55.52	0.84	0.608	0.433	14.599	15.445	13.188	64.563	72.215	67.844	0.579	0.654	0.557	15.238	15.582	13.332
E.fuscoguttatus.114060-gene	saddlebrown	TENM2	0.211	0.425	1.471	0	0	0	0	0	0	0.426	0	0.914	0	0	0.112	0	0	0
E.fuscoguttatus.114064-gene	saddlebrown	TENM2	38.408	37.217	38.587	0.077	0.089	0.067	1.197	1.468	1.786	34.93	37.317	35.396	0.179	0.225	0.133	1.371	2.074	1.293
E.fuscoguttatus.11410-gene	saddlebrown	prph	34.076	33.836	38.723	0	0.045	0.041	0.962	0.462	0.247	42.175	34.792	37.284	0.049	0.139	0	4.025	4.829	2.385
E.fuscoguttatus.114106-gene	saddlebrown	Acsl4	79.03	84.916	73.283	6.115	5.014	4.242	34.515	38.476	36.949	72.608	75.837	72.08	8.109	7.13	7.54	36.392	29.741	40.895
E.fuscoguttatus.114132-gene	saddlebrown	Xiap	11.44	13.697	13.725	25.059	25.476	24.005	20.554	19.329	14.846	15.675	10.988	11.914	20.807	21.539	10.99	18.24	16.761	19.285
E.fuscoguttatus.114142-gene	saddlebrown	Stag2	41.416	39.34	36.534	5.63	3.29	3.412	17.823	17.192	17.205	37.79	36.443	45.534	5.075	8.863	4.954	21.58	22.413	19.429
E.fuscoguttatus.114176-gene	saddlebrown	EFNB1	2.569	10.022	8.637	0.553	0	0	2.973	1.927	2.579	7.464	2.689	4.519	0.516	0.965	0.513	6	2.535	3.19
E.fuscoguttatus.114180-gene	saddlebrown	EFNB1	8.245	8.476	9.959	1.006	0.595	0.934	5.682	5.263	5.008	9.926	7.553	9.304	1.692	1.712	1.776	4.151	9.693	5.576
E.fuscoguttatus.114222-gene	saddlebrown	ARHGEF9	25.243	20.786	23.973	0.25	0.065	0.015	5.003	4.392	4.845	19.578	25.701	27.214	0.108	0.302	0.232	5.302	4.333	5.661
E.fuscoguttatus.114239-gene	saddlebrown	Tenm1	26.012	35.65	27.343	0.618	0.613	0.583	1.484	1.552	1.61	33.401	40.087	38.249	0.645	0.547	0.641	2.721	2.468	2.076
E.fuscoguttatus.114295-gene	saddlebrown	Cnksr2	10.013	6.465	9.496	0.092	0.135	0.035	3.923	3.989	3.168	8.101	10.544	9.283	0.021	0.06	0	3.676	5.707	4.161
E.fuscoguttatus.114331-gene	saddlebrown	rps6ka6	28.14	25.367	26.414	5.129	5.55	3.782	20.13	22.502	22.484	30.797	33.728	35.784	5.756	3.649	5.243	21.968	19.36	24.735
E.fuscoguttatus.114354-gene	saddlebrown	Pou3f4	17.448	18.653	18.337	0.138	0.117	0.214	0	0	0	17.872	13.529	15.109	0.258	0.181	0.064	0	0	0
E.fuscoguttatus.114377-gene	saddlebrown	--	2.768	3.406	1.226	0.088	0.074	0.341	1.246	1.384	1.509	4.507	4.415	6.326	0.412	0.808	0.492	0.958	2.883	1.681
E.fuscoguttatus.114385-gene	saddlebrown	--	68.641	121.138	81.685	57.533	37.341	41.151	77.346	49.479	37.779	101.779	48.512	50.174	16.72	36.143	25.885	58.283	55.854	49.589
E.fuscoguttatus.114396-gene	saddlebrown	chmp1b	19.776	24.719	30.086	1.247	0.21	0.096	2.765	4.129	3.684	20.64	24.952	21.876	0.582	1.305	0.695	1.894	1.715	1.943
E.fuscoguttatus.114414-gene	saddlebrown	Itm2a	480.838	498.135	444.496	23.348	20.303	18.999	206.393	198.948	229.605	515.253	418.365	393.616	22.468	15.147	16.73	188.535	205.288	200.921
E.fuscoguttatus.114421-gene	saddlebrown	Gpr174	0.251	1.516	1.125	0.216	0.122	0.167	0.581	0.126	0.784	1.141	0.901	1.223	0.067	0.188	0	0.782	1.115	0.125
E.fuscoguttatus.114428-gene	saddlebrown	Lpar4	8.736	5.078	8.701	0.353	0.06	0	1.85	2.584	2.086	6.962	7.947	5.86	0.462	0	0.066	0.613	2.307	1.467
E.fuscoguttatus.114447-gene	saddlebrown	Vamp7	31.046	43.242	37.933	12.633	15.908	9.214	11.694	13.358	16.104	35.016	23.747	22.858	16.54	14.094	10.578	15.51	13.357	15.599
E.fuscoguttatus.114457-gene	saddlebrown	PDGFRL	7.141	15.096	10.788	2.048	0.922	0.898	3.029	3.452	4.566	12.988	8.683	8.76	0.893	2.502	1.459	2.816	2.349	2.719
E.fuscoguttatus.114464-gene	saddlebrown	slc7a2	8.495	7.702	7.021	0.035	0	0.053	0.488	0.542	0.591	7.305	6.197	7.304	0.323	0.271	0.193	0	0.773	0.18
E.fuscoguttatus.114477-gene	saddlebrown	MTMR7	12.243	10.899	13.358	5.682	4.737	3.495	2.989	3.322	2.47	8.516	8.168	7.059	8.935	4.204	6.228	1.609	1.639	2.261
E.fuscoguttatus.11450-gene	saddlebrown	tmem198	21.267	14.357	16.616	0.365	0.308	0.283	7.661	6.495	7.158	17.628	12.947	19.711	0.341	0.574	0.475	6.661	11.058	9.361
E.fuscoguttatus.114501-gene	saddlebrown	Zdhhc2	13.175	13.74	16.433	0.136	0.115	0.053	2.197	1.306	1.165	14.631	12.493	12.334	0.191	0.178	0.316	3.991	2.342	3.419
E.fuscoguttatus.114514-gene	saddlebrown	MICU3	17.26	16.403	16.711	1.383	1.868	1.027	6.358	7.522	6.108	15.686	11.302	12.42	0.672	1.303	0.873	6.124	7.231	4.789
E.fuscoguttatus.114570-gene	saddlebrown	Mospd1	15.358	13.251	12.913	1.144	0.483	0.885	9.691	9.575	8.186	11.89	6.679	11.658	0.321	2.097	0.956	8.445	9.447	9.708
E.fuscoguttatus.114607-gene	saddlebrown	gpc3	1.033	2.971	2.205	0	0.143	0	0.171	0.295	0.263	2.684	1.235	0.958	0	0	0	0.735	0.146	0.147
E.fuscoguttatus.114615-gene	saddlebrown	gpc3	13.817	15.524	18.468	7.16	5.137	4.471	1.444	1.605	0.795	14.771	14.287	13.894	11.991	5.288	9.357	1.665	2.903	1.505
E.fuscoguttatus.114623-gene	saddlebrown	GPC4	7.203	9.589	10.105	6.976	3.901	3.541	6.899	6.739	7.463	9.938	8.151	9.137	6.433	8.083	5.942	7.427	7.718	7.232
E.fuscoguttatus.114633-gene	saddlebrown	Brd8	31.215	29.21	29.564	5.598	3.513	2.789	13.889	13.233	13.264	24.261	27.985	27.262	2.875	3.337	2.477	17.942	17.996	13.855
E.fuscoguttatus.11465-gene	saddlebrown	SUOX	5.443	7.305	5.768	2.562	2.805	1.642	4.198	4.536	4.856	3.173	2.504	4.003	3.926	2.305	2.64	2.607	3.443	2.426
E.fuscoguttatus.114665-gene	saddlebrown	PPP3CA	117.213	145.827	121.364	0.435	0.163	0.075	13.17	14.927	12.564	109.995	128.994	100.674	0.316	0	0.27	14.807	17.223	10.219
E.fuscoguttatus.114680-gene	saddlebrown	UBE2D2	61.389	62.388	50.267	56.382	39.018	40.742	36.192	31.583	26.069	71.867	40.241	38.974	23.408	49.195	31.292	29.404	39.314	34.888
E.fuscoguttatus.114692-gene	saddlebrown	--	25.798	24.935	23.359	1.682	1.633	1.952	20.179	17.298	19.224	22.659	17.531	17.611	0.471	1.651	0.859	14.968	16.488	12.522
E.fuscoguttatus.114694-gene	saddlebrown	Psd2	6.55	8.3	9.715	0.189	0.297	0.063	6.596	5.089	6.138	8.808	9.243	9.282	0.177	0.248	0.351	4.049	4.835	3.417
E.fuscoguttatus.114709-gene	saddlebrown	Pura	28.191	28.689	31.01	0.267	0.3	0.206	16.486	18.744	17.828	22.537	30.568	27.328	0.166	0.582	0.083	13.696	17.423	19.541
E.fuscoguttatus.114711-gene	saddlebrown	Nrg2	2.299	2.893	3.435	0	0	0	1.33	0.192	0.513	1.549	4.354	2.488	0	0	0.102	0.954	0.756	0.381
E.fuscoguttatus.114714-gene	saddlebrown	Nrg2	11.126	7.95	6.704	0.236	0.1	0.274	2.145	1.305	1.226	7.425	8.543	7.731	0.184	0.206	0.073	1.711	2.304	1.774
E.fuscoguttatus.114735-gene	saddlebrown	Ctsf	440.761	450.425	434.97	15.194	10.866	12.409	41.703	49.57	43.812	476.463	432.024	374.553	11.137	14.983	13.474	50.848	52.809	46.679
E.fuscoguttatus.114793-gene	saddlebrown	Slitrk4	41.658	41.526	38.269	0	0	0.067	6.317	5.663	7.758	39.128	44.383	41.588	0	0.038	0	3.463	4.19	2.26
E.fuscoguttatus.114865-gene	saddlebrown	St3gal5	32.04	33.756	34.996	1.103	1.707	0.901	13.467	14.312	11.434	26.114	20.693	21.964	2.518	0.882	1.821	9.576	12.119	11.67
E.fuscoguttatus.114952-gene	saddlebrown	Cnga2	3.661	2.986	2.578	0.072	0.031	0.056	0.876	0.442	0.113	1.467	1.736	1.571	0.034	0.047	0.034	0.943	0.561	0.815
E.fuscoguttatus.114974-gene	saddlebrown	SNX25	36.751	31.143	35.357	6.079	6.387	6.073	9.465	10.999	10.132	28.504	28.715	31.262	8.434	7.956	7.956	10.412	11.161	11.947
E.fuscoguttatus.115025-gene	saddlebrown	IL1RAPL2	7.108	7.277	7.866	0.732	0.53	0.512	0.843	0.79	0.542	6.261	10.681	7.562	1.237	1.095	0.874	0.378	0.42	0.241
E.fuscoguttatus.115047-gene	saddlebrown	Tnik	6.686	6.592	7.649	0.905	0.216	0.304	1.468	1.269	1.04	5.681	7.135	8.424	0.331	0.386	0.347	2.306	2.402	2.418
E.fuscoguttatus.11505-gene	saddlebrown	MARCHF9	9.765	13.284	9.858	0.076	0	0	4.427	4.487	5.887	9.867	9.944	10.57	0.071	0	0.141	3.451	3.386	5.244
E.fuscoguttatus.11510-gene	saddlebrown	cdk4	4.114	3.776	5.785	13.605	11.953	13.051	15.398	13.069	13.278	3.545	2.605	4.584	26.391	14.082	19.985	15.219	12.894	13.702
E.fuscoguttatus.115138-gene	saddlebrown	fmr1	16.534	14.244	15.605	2.775	1.643	0.801	9.355	7.726	6.377	12.912	15.975	15.864	1.857	2.765	3.501	10.43	10.615	8.75
E.fuscoguttatus.115154-gene	saddlebrown	AFF2	9.635	8.715	8.29	0.336	0.068	0.05	2.423	2.793	2.168	7.139	9.253	9.069	0.12	0.377	0.208	1.6	2.563	2.996
E.fuscoguttatus.11520-gene	saddlebrown	AGAP2	23.303	22.99	22.109	0	0	0	0.165	0.357	0.382	19.723	24.628	23.022	0.019	0.027	0	0.133	0.704	0.213
E.fuscoguttatus.115207-gene	saddlebrown	KIAA1211L	9.526	11.756	12.542	7.505	6.208	3.794	4.944	3.752	3.958	12.064	17.167	16.066	6.014	7.079	7.526	3.981	4.539	2.981
E.fuscoguttatus.115224-gene	saddlebrown	LONRF3	8.109	5.6	8.135	0.068	0	0.079	9.244	5.446	7.182	7.715	7.433	17.618	0.159	0.356	0.694	5.233	5.315	2.94
E.fuscoguttatus.115245-gene	saddlebrown	fam199x	105.451	101.039	103.931	16.579	19.978	14.443	39.941	43.353	42.515	99.748	84.829	79.754	16.906	9.193	9.403	43.408	50.283	39.117
E.fuscoguttatus.115254-gene	saddlebrown	smim19	6.593	10.785	6.567	8.747	4.191	8.414	0.477	0.412	4.044	7.911	7.393	10.259	3.754	2.166	2.196	4.619	0.813	1.637
E.fuscoguttatus.115305-gene	saddlebrown	CFAP100	9.172	6.66	8.761	0.906	0.437	0.434	0.783	0.451	0.335	4.938	12.319	8.138	0.725	1.016	0.681	0.655	0.89	0.373
E.fuscoguttatus.115321-gene	saddlebrown	GABRA4	2.735	2.218	3.329	0.131	0	0.034	0	0	0	2.149	5.815	2.631	0.081	0	0	0	0	0
E.fuscoguttatus.115332-gene	saddlebrown	GABRA2	11.303	16.681	12.689	0.11	0.464	0.128	5.873	8.718	5.983	12.098	15.123	15.138	0.257	0.144	0.357	5.13	1.985	5.234
E.fuscoguttatus.115387-gene	saddlebrown	RAB33B	11.684	9.047	7.878	1.341	1.567	0.479	4.159	5.034	4.811	5.085	7.31	6.032	1.445	0.54	0.67	4.925	4.966	4.643
E.fuscoguttatus.115397-gene	saddlebrown	setd7	21.899	20.266	19.935	6.079	6.044	5.331	4.359	6.829	7.983	17.011	15.49	18.479	6.309	3.182	3.764	6.745	6.854	7.602
E.fuscoguttatus.115411-gene	saddlebrown	scoca	13.625	20.573	16.764	0.46	0.582	0.356	3.245	3.206	3.218	14.576	8.627	9.976	1.503	0.301	0.641	3.992	4.745	4.777
E.fuscoguttatus.115467-gene	saddlebrown	Rell2	9.418	10.08	12.076	0.559	0.105	0.072	0.25	0.271	0.58	14	11.588	19.92	0.145	0.772	0.75	0.607	0.641	0.591
E.fuscoguttatus.115473-gene	saddlebrown	trappc11	41.388	48.467	45.441	25.638	30.995	24.184	30.347	30.742	27.148	43.035	32.815	37.226	32.821	26.231	30.209	32.232	31.328	29.879
E.fuscoguttatus.115525-gene	saddlebrown	SIL1	6.897	4.45	6.429	9.435	12.46	8.438	14.219	13.353	11.912	11.346	6.98	6.508	6.823	6.174	13.851	13.985	10.993	13.439
E.fuscoguttatus.115539-gene	saddlebrown	uvssa	12.504	15.059	11.366	6.077	4.019	3.684	7.517	9.665	6.576	10.537	11.755	13.475	1.112	3.977	3.2	8.772	8.943	8.678
E.fuscoguttatus.115568-gene	saddlebrown	hvcn1	4.426	5.036	3.833	2.539	1.864	1.623	0.223	0.385	1.202	3.888	1.841	2.708	1.444	0.722	0.923	2.157	0.759	2.485
E.fuscoguttatus.115574-gene	saddlebrown	zgc:153146	1.776	3.932	3.183	0.407	0.573	0.315	0	0.118	0	1.555	2.69	2.563	0.317	0.178	0.189	0	0	0
E.fuscoguttatus.115584-gene	saddlebrown	GFRA4	2.79	2.421	3.354	0.938	0.466	0.384	1.781	1.924	1.373	2.722	2.532	3.749	0.155	0.433	2.614	1.198	1.424	1.338
E.fuscoguttatus.115599-gene	saddlebrown	hars	95.573	100.123	92.324	33.315	37.591	28.106	55.625	52.404	53.322	102.552	70.063	77.333	34.477	18.496	33.33	71.792	58.386	76.27
E.fuscoguttatus.115645-gene	saddlebrown	PCDH10	46.898	44.242	38.587	0.182	0.197	0.06	2.621	2.356	2.668	37.816	33.709	30.604	0.219	0.17	0.048	1.636	2.235	2.161
E.fuscoguttatus.115663-gene	saddlebrown	PCDH18	11.38	8.929	10.841	0.162	0.068	0.188	0.286	0.212	1.45	9.641	10.06	9.448	0.568	0.451	0.282	0.44	0.558	0.667
E.fuscoguttatus.115668-gene	saddlebrown	Slc7a11	7.441	7.313	13.078	0.653	0.678	0.194	0.304	0	0	8.402	7.119	3.979	0.844	0.197	0.56	0.218	0.432	0.087
E.fuscoguttatus.11567-gene	saddlebrown	LIMA1	3.988	3.211	4.277	35.336	28.907	28.429	12.065	12.21	12.808	3.471	3.082	3.453	26.005	17.135	21.802	16.044	16.344	17.917
E.fuscoguttatus.115685-gene	saddlebrown	Elf2	20.687	19.739	19.685	10.147	7.746	6.759	9.875	12.152	9.263	24.165	18.763	20.31	8.366	6.582	9.874	13.121	15.328	13.369
E.fuscoguttatus.115727-gene	saddlebrown	Immt	104.263	105.697	100.32	22.602	20.434	16.981	55.553	58.189	52.523	80.884	75.258	83.62	10.954	13.204	13.811	53.473	52.171	52.296
E.fuscoguttatus.115778-gene	saddlebrown	Stox2	21.581	18.83	20.509	1.108	1.164	1.129	7.196	9.472	7.736	15.711	25.192	25.144	1.338	1.238	1.13	6.69	9.02	4.774
E.fuscoguttatus.11579-gene	saddlebrown	ZNF740	37.881	38.313	35.804	1.802	1.17	2.253	12.93	10.211	11.535	28.934	35.479	28.577	2.817	5.988	4.185	11.286	13.234	9.662
E.fuscoguttatus.115796-gene	saddlebrown	CSNK1A1	220.279	231.173	220.6	153.12	148.2	129.475	123.697	122.745	131.38	210.382	187.819	192.309	151.864	143.259	158.911	145.005	144.108	142.55
E.fuscoguttatus.115828-gene	saddlebrown	magt1	7.966	8.82	9.389	20.26	16.909	18.033	14.592	16.332	15.873	11.402	6.987	8.479	18.926	13.557	13.299	20.833	19.651	18.596
E.fuscoguttatus.115843-gene	saddlebrown	Abhd18	9.037	10.045	10.595	9.289	7.613	7.73	6.425	5.743	6.635	9.892	10.696	11.412	6.356	5.937	7.824	9.848	8.081	6.265
E.fuscoguttatus.115857-gene	saddlebrown	RNF103	18.318	15.17	18	1.406	1.632	1.006	7.867	7.168	8.199	16.589	14.361	13.594	1.543	0.874	0.816	7.553	7.979	8.642
E.fuscoguttatus.115865-gene	saddlebrown	atoh8	2.722	4.566	5.035	0.744	0.753	0.345	2.549	2.333	2.544	4.453	2.015	5.472	0.347	0.876	1.036	2.26	2.046	2.06
E.fuscoguttatus.115912-gene	saddlebrown	--	2.67	1.462	1.694	0.146	0.062	0.114	0.428	0.505	0.931	0.793	0	1.174	0.069	0	0	0.659	1.064	0.919
E.fuscoguttatus.115964-gene	saddlebrown	Slitrk2	26.775	25.968	23.651	0	0.071	0	4.635	4.007	4.403	23.252	25.187	23.164	0.052	0.073	0.026	6.693	6.749	5.533
E.fuscoguttatus.115966-gene	saddlebrown	--	0.832	0.209	0.829	0	0	0	0.241	0	1.299	1.051	2.488	1.126	0	0	0	0	1.026	0.62
E.fuscoguttatus.115971-gene	saddlebrown	--	0.111	0	0.111	0	0	0	0	0	0	2.808	2.925	1.907	0	0.083	0	0.969	0.219	0.442
E.fuscoguttatus.11602-gene	saddlebrown	SMUG1	9.622	9.378	6.997	0.876	0.814	0.542	3.18	3.513	4.088	6.327	6.576	4.133	0.327	1.261	0.325	2.853	3.466	1.062
E.fuscoguttatus.116049-gene	saddlebrown	cdh2	11.565	9.787	9.831	0.042	0	0.033	6.902	4.346	4.403	6.624	10.131	6.857	0.118	0	0.078	3.761	3.634	4.829
E.fuscoguttatus.116071-gene	saddlebrown	--	0	0.966	0.504	0	0	0	0.278	0.24	0	0.242	0.287	1.039	0	0	0	0.299	0.237	0.238
E.fuscoguttatus.116073-gene	saddlebrown	KCTD1	4.952	6.845	9.643	0	0	0	0.428	0.739	0.066	6.945	9.459	8	0	0	0	0.184	0.219	0.22
E.fuscoguttatus.116076-gene	saddlebrown	--	0.263	0.265	0	0	0	0	0	0	0.117	0.399	1.259	1.282	0	0.099	0.07	0.164	0	0.523
E.fuscoguttatus.116085-gene	saddlebrown	Kctd1	0.824	0.968	1.094	0	0	0	0	0	0	1.388	0.657	1.041	0.074	0.103	0	0	0	0
E.fuscoguttatus.116113-gene	saddlebrown	KDM4A	19.279	15.089	17.917	3.774	3.892	3.087	9.345	7.288	9.288	14.305	19.075	21.544	3.972	3.814	4.992	9.334	12.162	9.39
E.fuscoguttatus.116171-gene	saddlebrown	Klf4	8.315	7.522	7.129	0.845	0.357	0.981	1.826	0.842	0.563	16.165	18.128	19.026	1.523	2.45	1.458	5.112	6.854	3.555
E.fuscoguttatus.116175-gene	saddlebrown	EPS15L1	12.033	9.601	10.816	3.957	3.458	2.432	7.866	9.343	9.034	13.196	16.732	13.13	1.468	2.424	2.085	8.406	10.666	7.094
E.fuscoguttatus.11619-gene	saddlebrown	rarga	1.435	1.264	1.161	0.154	0.087	0	0.415	0.269	0.24	0.997	2.146	1.747	0.24	0.269	0.143	0.112	1.151	0.445
E.fuscoguttatus.116201-gene	saddlebrown	Eps15l1	3.725	2.045	2.361	0.777	0.82	0.451	2.742	3.725	1.813	3.421	2.835	4.765	0.907	0.763	0	0.843	3.341	3.364
E.fuscoguttatus.116209-gene	saddlebrown	Rad23b	18.734	16.43	20.044	1.596	0.719	0.947	9.012	9.924	10.757	17.897	17.858	20.277	0.398	1.044	0.84	11.78	12.537	11.147
E.fuscoguttatus.116229-gene	saddlebrown	ARHGAP39	6.24	5.417	5.816	0.131	0.028	0	2.252	3.206	3.014	4.512	7.669	9.171	0.031	0.129	0.092	2.567	1.695	2.957
E.fuscoguttatus.116256-gene	saddlebrown	DSG2	0.037	0.037	0.037	1.149	2.227	1.992	6.906	6.49	4.698	0	0.089	0.281	2.921	8.631	6.618	10.021	10.647	9.945
E.fuscoguttatus.11628-gene	saddlebrown	Nr1d1	65.485	67.065	64.727	2.085	2.208	0.664	24.813	24.728	31.025	66.741	63.152	61.857	1.871	1.552	1.67	45.08	47.67	48.416
E.fuscoguttatus.116283-gene	saddlebrown	MCF2L2	10.393	9.684	8.673	0.161	0.068	0.062	8.612	8.217	6.391	8.16	11.675	9.349	0	0.105	0.075	7.784	8.246	9.418
E.fuscoguttatus.116302-gene	saddlebrown	Mcf2l	10.823	11.547	9.037	0.149	0.282	0.23	6.523	6.611	6.881	7.268	10.619	10.522	0.313	0.487	0.414	6.618	6.011	8.755
E.fuscoguttatus.116382-gene	saddlebrown	Nlgn1	2.616	2.106	3.908	0	0	0	0.908	1.569	0.7	2.643	2.503	3.964	0	0	0	0	0	0.52
E.fuscoguttatus.116384-gene	saddlebrown	NLGN1	8.432	8.424	7.262	0.036	0	0.197	4.841	4.058	4.638	7.751	10.843	9.195	0.034	0.238	0.068	4.184	2.565	2.078
E.fuscoguttatus.116418-gene	saddlebrown	Tbl1xr1	32.93	32.295	28.245	17.046	16.725	15.781	9.206	11.26	10.196	23.093	29.868	28.771	12.158	15.381	15.65	12.756	13.866	10.595
E.fuscoguttatus.116483-gene	saddlebrown	IFIT2	4.459	3.287	4.437	0.28	0.314	0.247	0.807	0.278	0.662	6.101	1.459	9.573	0.745	1.031	0.752	0.41	0.102	0.349
E.fuscoguttatus.116490-gene	saddlebrown	--	10.448	1.996	10.271	0.74	0.357	0.713	0.426	0.184	1.316	11.333	1.763	6.372	0.296	1.746	0.687	0.973	1.091	1.062
E.fuscoguttatus.116492-gene	saddlebrown	IFIT2	2.837	0	1.138	0	0	0	0	0	0.428	2.173	0.583	2.982	0	0	0.128	0.732	0	0
E.fuscoguttatus.116512-gene	saddlebrown	KIFAP3	17.438	16.247	13.659	2.072	0.984	0.626	4.309	4.459	3.525	12.659	19.439	14.355	2.419	3.093	2.436	5.482	4.288	3.98
E.fuscoguttatus.116550-gene	saddlebrown	Pde4dip	11.09	10.195	10.055	0.276	0.209	0.228	4.814	5.388	5.384	10.736	13.185	12.094	0.115	0.137	0.132	4.294	4.367	4.232
E.fuscoguttatus.116596-gene	saddlebrown	MAST2	8.102	7.042	7.472	0.344	0.091	0.125	2.105	3.282	2.895	9.949	11.238	13.297	0.302	0.282	0.23	4.718	5.903	4.863
E.fuscoguttatus.116634-gene	saddlebrown	PIK3R3	122.84	90.349	111.06	1.216	0.893	0.491	26.546	22.948	28.366	54.749	85.309	79.398	0.741	1.591	0.736	34.773	27.006	37.257
E.fuscoguttatus.116644-gene	saddlebrown	Pik3r1	2.089	1.721	0.946	0	0	0	0	0.38	0.169	1.919	2.953	1.233	0	0	0	0	0.187	0
E.fuscoguttatus.116664-gene	saddlebrown	POMGNT1	12.824	12.236	9.446	1.149	1.294	0.593	4.404	5.878	5.78	6.883	9.107	7.302	1.253	2.006	1.281	5.157	6.524	3.914
E.fuscoguttatus.11671-gene	saddlebrown	LRP1	49.395	44.741	56.149	1.584	0.399	0.638	7.498	7.268	7.647	40.627	51.441	46.885	0.647	1.253	0.787	7.236	9.347	5.638
E.fuscoguttatus.116717-gene	saddlebrown	atpaf1	68.881	63.135	70.279	28.753	32.339	27.778	26.886	32.483	21.484	61.109	50.234	46.522	32.111	18.711	29.762	19.702	21.964	16.967
E.fuscoguttatus.116727-gene	saddlebrown	mafaa	2.8	0.705	1.952	0	0	0	0.162	0	0	1.697	1.674	1.364	0	0	0	0	0	0
E.fuscoguttatus.116772-gene	saddlebrown	ADCYAP1R1	65.812	72.988	67.193	0.056	0	0.043	10.668	14.076	7.361	46.586	69.425	50.011	0	0	0	21.759	21.359	17.742
E.fuscoguttatus.116818-gene	saddlebrown	Plcg1	13.074	11.654	10.471	1.737	1.063	0.546	8.736	8.85	7.895	9.277	12.215	11.199	0.713	1.074	0.78	8.866	10.34	7.964
E.fuscoguttatus.116873-gene	saddlebrown	Phlpp1	11.679	11.934	11.128	5.786	5.888	4.107	7.194	7.609	6.676	9.808	13.031	13.024	5.811	4.081	4.848	8.689	10.052	9.667
E.fuscoguttatus.116891-gene	saddlebrown	TNS3	4.578	4.64	4.688	1.461	0.718	0.73	2.424	2.708	2.589	5.342	5.436	6.35	0.881	1.065	0.584	3.131	3.658	4.547
E.fuscoguttatus.116929-gene	saddlebrown	ADCY1	8.443	10.746	7.471	0.06	0.017	0.031	0.081	0.105	0.031	11.668	14.521	10.763	0.093	0.131	0.112	0.043	0.034	0.347
E.fuscoguttatus.116952-gene	saddlebrown	sirt5	56.288	47.943	54.414	10.374	6.722	6.614	38.747	47.632	46.471	41.432	35.641	41.628	6.347	7.267	5.632	36.794	32.796	34.156
E.fuscoguttatus.116963-gene	saddlebrown	phactr1	25.432	24.862	21.972	4.877	3.798	4.131	7.292	7.11	6.081	21.697	21.301	19.356	1.335	1.431	1.64	8.214	8.316	8.591
E.fuscoguttatus.116977-gene	saddlebrown	tbc1d7	13.03	14.607	14.305	9.769	8.963	7.361	7.537	9.625	7.134	10.622	10.98	10.578	8.094	5.114	6.785	10.511	10.665	10.59
E.fuscoguttatus.116985-gene	saddlebrown	DSP	3.625	3.097	3.488	0.103	0.081	0.06	0.116	0.067	0.02	0.984	1.659	1.368	0.132	0.202	0.173	0.056	0.055	0.022
E.fuscoguttatus.117012-gene	saddlebrown	SLC22A23	17.966	14.84	16.323	0.157	0	0.03	0	0	0.306	17.806	15.009	19.075	0.037	0	0	0.171	0.203	0.272
E.fuscoguttatus.117080-gene	saddlebrown	Foxq1	0.44	1.033	1.46	0	0	0	0.17	0.147	0.131	1.185	1.227	1.269	0	0.11	0	0.365	0.145	0.291
E.fuscoguttatus.117085-gene	saddlebrown	foxc1a	3.996	7.297	6.202	0.32	0.36	0.124	0.323	0.465	0.166	8.921	5.669	4.527	0.299	0.768	0.594	0.463	0.55	0.739
E.fuscoguttatus.117087-gene	saddlebrown	Gmds	15.147	15.365	16.724	17.11	12.453	16.209	29.749	26.657	19.695	24.203	12.78	16.268	26.743	27.507	27.714	27.638	21.898	23.328
E.fuscoguttatus.117126-gene	saddlebrown	TSTA3	13.832	15.145	9.064	20.395	25.442	19.981	19.652	21.235	19.811	12.75	9.288	10.638	19.181	12.025	16.291	27.954	18.677	21.334
E.fuscoguttatus.117188-gene	saddlebrown	FETUB	3.52	3.997	4.854	0.155	0.044	0	0	0	0	4.286	3.67	3.224	0.048	0	0	0	0	0.09
E.fuscoguttatus.117224-gene	saddlebrown	rgs8	41.933	37.687	35.551	0	0	0.443	2.888	3.495	2.004	21.184	32.242	24.315	0.268	0	0	1.243	0.246	4.711
E.fuscoguttatus.117235-gene	saddlebrown	BRINP3	28.327	23.039	24.433	0.39	0	0.025	0.524	0.68	0.505	23.584	22.971	23.302	0	0	0	0.423	0.727	0.338
E.fuscoguttatus.117243-gene	saddlebrown	BRINP3	31.397	25.018	28.07	0	0.028	0	0	0.287	0.051	26.91	28.627	23.236	0.031	0	0	0	0.396	0.171
E.fuscoguttatus.117300-gene	saddlebrown	RGS1	11.446	23.042	12.331	1.34	0.113	0.518	4.864	5.139	4.168	15.341	20.394	21.996	1.627	3.157	1.245	5.527	4.61	3.248
E.fuscoguttatus.11733-gene	saddlebrown	Esyt1	17.934	18.388	18.93	3.621	2.007	2.072	16.587	16.126	14.875	32.968	20.766	31.863	2.897	4.006	2.957	21.089	20.775	16.751
E.fuscoguttatus.117347-gene	saddlebrown	Svep1	2.855	5.538	4.455	2.183	0.691	0.874	0.881	1.047	0.255	4.519	4.78	4.015	3.213	3.144	2.839	2.963	3.099	2.552
E.fuscoguttatus.117456-gene	saddlebrown	FNBP1L	54.136	52.076	58.162	26.036	25.503	23.686	11.558	11.773	10.088	34.196	47.056	39.651	16.933	31.866	22.571	11.767	11.157	14.079
E.fuscoguttatus.117544-gene	saddlebrown	TTC14	39.171	30.297	37.391	5.673	4.762	3.497	21.872	24.939	18.032	26.349	46.2	43.575	9.491	16.806	13.634	29.905	26.589	23.26
E.fuscoguttatus.117557-gene	saddlebrown	Fxr1	19.648	18.459	18.435	7.874	6.646	5.03	7.84	7.005	7.672	18.01	16.075	21.76	6.592	8.808	7.191	11.773	9.159	9.278
E.fuscoguttatus.117584-gene	saddlebrown	sox2	25.559	32.398	25.053	0	0	0	14.237	16.365	12.548	27.601	26.526	19.614	0	0	0	10.273	13.744	10.21
E.fuscoguttatus.117646-gene	saddlebrown	--	0.526	0.662	0.917	0.075	0.064	0	0.609	0.132	0.352	0.665	1.102	1.709	0	0	0.07	0.492	0.389	0.653
E.fuscoguttatus.117654-gene	saddlebrown	PIK3CA	10.174	6.293	6.512	0.422	0.218	0.272	2.647	2.983	2.588	6.482	9.041	8.271	0.504	0.307	0.261	2.799	3.75	2.72
E.fuscoguttatus.117679-gene	saddlebrown	ZMAT3	6.341	2.393	3.245	0.202	0.085	0	0.102	0.088	0.157	4.004	5.056	4.004	0	0	0.047	0.11	0.434	0.35
E.fuscoguttatus.117694-gene	saddlebrown	ANKMY1	1.182	1.189	1.936	0.503	0.111	0.135	1.102	0.953	1.224	2.195	1.413	2.31	0.837	0.687	0.325	1.329	1.542	1.022
E.fuscoguttatus.117828-gene	saddlebrown	FAM102B	27.243	27.538	29.767	0.659	0.557	0.306	7.314	6.898	6.256	20.673	29.834	28.617	0.246	0.259	0.674	8.732	6.465	4.682
E.fuscoguttatus.11786-gene	saddlebrown	ZC3H10	8.642	10.834	8.138	3.651	4.679	3.557	5.635	4.086	4.696	9.843	6.671	7.228	6.231	2.536	3.683	5.479	6.046	4.37
E.fuscoguttatus.117875-gene	saddlebrown	Tm4sf1	9.756	12.499	11.705	0.636	0.215	0.295	2.309	3.77	1.385	12.994	26.254	23.76	0.475	0.999	1.063	2.485	1.969	2.863
E.fuscoguttatus.117905-gene	saddlebrown	CNTNAP4	7.698	5.433	7.608	0.338	0.257	0.497	0.546	0.501	0.447	7.152	8.219	5.459	1.249	0.908	0.393	0.22	0.116	0.879
E.fuscoguttatus.11792-gene	saddlebrown	--	1.771	3.209	1.881	1.219	0.515	0.681	1.093	1.653	1.159	5.368	1.694	3.45	0.127	0.62	0.566	1.323	0.699	0.352
E.fuscoguttatus.117996-gene	saddlebrown	B4GALT6	20.187	18.827	16.925	2.944	2.099	2.481	6.729	8.098	3.663	23.738	21.961	25.677	1.528	3.083	2.674	7.954	7.54	6.571
E.fuscoguttatus.118006-gene	saddlebrown	LMNB2	10.486	9.416	10.595	2.077	2.996	2.009	3.753	2.942	3.298	7.318	7.489	8.737	1.455	1.756	1.447	3.194	2.903	2.098
E.fuscoguttatus.11807-gene	saddlebrown	Lrrn1	34.713	37.889	30.928	0.105	0	0	4.305	8.176	4.681	32.546	25.611	27.404	0.196	0.275	0.293	14.435	15.169	11.151
E.fuscoguttatus.118094-gene	saddlebrown	rpl36	429.818	556.116	492.489	1006.96	1090.13	1154.78	1163.46	806.936	939.688	601.989	273.754	304.102	844.558	695.814	802.069	820.752	774.078	887.597
E.fuscoguttatus.118100-gene	saddlebrown	PDE6D	12.439	21.548	13.83	4.315	3.642	2.825	7.697	4.918	5.42	23.09	14.531	10.02	2.48	1.086	2.004	3.602	8.278	7.184
E.fuscoguttatus.118118-gene	saddlebrown	--	32.142	51.85	42.685	4.492	1.397	2.195	27.173	9.891	9.559	35.391	22.179	26.316	2.208	1.856	3.952	15.909	12.198	8.596
E.fuscoguttatus.118144-gene	saddlebrown	NFIC	17.456	14.906	16.562	0.19	0.12	0	7.178	5.874	6.495	12.538	14.743	13.79	0.31	0.497	0.397	6.8	8	5.424
E.fuscoguttatus.118183-gene	saddlebrown	Lrrc24	8.989	8.695	7.554	0.04	0	0.031	2.6	4.706	2.882	5.322	7.307	4.561	0	0	0	2.186	3.257	3
E.fuscoguttatus.118253-gene	saddlebrown	dlg1l	194.858	173.913	184.052	0.186	0.157	0.072	15.968	18.026	14.343	102.542	124.685	118.462	0	0.244	0.087	17.796	14.901	16.614
E.fuscoguttatus.118263-gene	saddlebrown	dlg1l	58.538	51.092	51.909	0.134	0.045	0.166	10.464	11.859	11.039	32.816	46.301	46.316	0	0.211	0.05	13.132	10.498	12.663
E.fuscoguttatus.118277-gene	saddlebrown	dlg1l	9.74	8.913	6.467	0	0	0	0.341	0.59	0.527	6.262	4.236	4.153	0	0	0	0	0	0
E.fuscoguttatus.118281-gene	saddlebrown	LRRC7	30.95	38.338	33.092	0.165	0.051	0	11.098	11.712	11.964	31.192	41.238	35.339	0.056	0.098	0.056	10.32	10.833	10.179
E.fuscoguttatus.118329-gene	saddlebrown	GPC5	27.508	23.445	26.09	0.555	0.167	0.184	0.08	0.207	0.185	15.433	18.021	15.71	0.259	0.259	0.11	0.172	0.205	0.069
E.fuscoguttatus.118341-gene	saddlebrown	gpc1	8.462	10.627	8.027	0.092	0.234	0	0.559	1.29	1.294	6.514	9.446	8.898	0.043	0.061	0	1.004	1.511	0.801
E.fuscoguttatus.118352-gene	saddlebrown	EPHB1	15.6	11.324	12.299	0.252	0.106	0	0.407	0.527	0.51	7.637	12.036	9.989	0.118	0.792	0.164	0.383	0.39	0.131
E.fuscoguttatus.118436-gene	saddlebrown	SYDE2	3.468	2.002	2.616	0.132	0.086	0.057	0.855	0.536	0.933	1.752	3.141	2.705	0.096	0.096	0.068	1.493	1.082	1.317
E.fuscoguttatus.118445-gene	saddlebrown	zgc:65873	115.498	108.535	116.408	6.773	4.955	3.668	22.307	18.891	17.204	74.948	67.069	67.299	2.425	2.511	3.564	17.397	13.396	14.854
E.fuscoguttatus.118521-gene	saddlebrown	CCN1	6.558	6.13	8.398	1.276	0.454	0.468	2.303	3.279	1.985	53.245	46.221	40.308	3.703	2.99	3.369	20.417	24.959	18.031
E.fuscoguttatus.118527-gene	saddlebrown	DDAH1	8.889	8.794	10.991	0.088	0.074	0.204	3.546	4.752	2.598	7.588	10.449	6.968	0.411	0.115	0.408	1.336	1.21	1.675
E.fuscoguttatus.118547-gene	saddlebrown	TIE1	18.075	15.2	17.772	0.931	0.355	0.377	7.998	8.652	7.822	16.155	13.396	9.824	0.993	0.87	0.782	5.194	6.326	3.99
E.fuscoguttatus.118589-gene	saddlebrown	TMEM125	6.561	6.227	7.282	0	0	0	4.338	2.437	3.512	6.63	7.848	4.058	0.1	0	0	5.37	7.399	2.98
E.fuscoguttatus.118601-gene	saddlebrown	FAM183A	1.032	4.501	3.083	0.197	0.167	0	0	1.032	0	3.128	5.348	5.212	0	0.516	0.183	0	1.018	0
E.fuscoguttatus.118614-gene	saddlebrown	LRP8	8.448	7.086	8.309	0.242	0.341	0.172	2.525	2.781	1.319	4.801	8.588	6.934	0.773	0.951	0.675	2.367	3.959	1.643
E.fuscoguttatus.118637-gene	saddlebrown	USP1	6.605	5.094	4.987	4.339	4.927	2.388	2.712	3.942	3.042	3.66	3.886	4.382	3.882	4.56	4.427	3.317	3.837	2.857
E.fuscoguttatus.118646-gene	saddlebrown	DOCK7	32.186	27.687	29.495	6.28	5.129	4.033	16.401	17.764	13.186	24.335	31.261	29.209	4.825	4.5	5.993	18.882	20.335	17.4
E.fuscoguttatus.118684-gene	saddlebrown	ANGPTL3	28.689	24.034	22.859	0.106	0.045	0	8.458	5.646	6.027	43.293	43.942	48.982	0	0.069	0	24.318	22.555	21.236
E.fuscoguttatus.118692-gene	saddlebrown	DOCK7	23.966	27.082	24.41	6.209	4.83	3.775	13.774	14.768	16.554	22.653	29.774	25.523	3.936	4.702	5.231	15.212	17.698	15.59
E.fuscoguttatus.118736-gene	saddlebrown	EFCAB7	5.086	6.662	5.69	0.799	0.472	0.742	2.418	3.344	2.113	5.913	7.749	7.013	0.448	0.575	0.631	3.904	2.475	2.145
E.fuscoguttatus.118775-gene	saddlebrown	CACHD1	6.288	6.932	6.627	1.412	1.128	1.477	1.501	2.362	2.731	7.092	7.64	6.013	2.193	1.624	1.613	2.237	2.068	2.28
E.fuscoguttatus.118803-gene	saddlebrown	RAVER2	19.964	25.585	21.23	7.922	8.166	6.641	2.257	2.502	2.812	20.93	32.076	25.725	4.665	4.132	3.626	2.991	3.802	3.231
E.fuscoguttatus.11882-gene	saddlebrown	Bhlhe40	188.328	165.99	163.021	5.575	5.499	3.814	63.669	58.928	73.289	188.009	172.268	152.136	3.618	4.378	2.998	67.137	86.503	71.945
E.fuscoguttatus.118851-gene	saddlebrown	DNAJC6	53.408	48.818	52.595	0.08	0.179	0.041	7.074	7.505	5.662	35.242	44.044	45.274	0.074	0.313	0.148	6.403	6.993	6.396
E.fuscoguttatus.118870-gene	saddlebrown	LEPR	4.906	5.846	7.976	0.269	0.14	0.112	1.961	2.85	1.287	7.58	7.679	9.604	0.174	0.19	0.288	2.426	1.637	2.866
E.fuscoguttatus.11888-gene	saddlebrown	ttll3	0.896	2.068	0.892	0.06	0.026	0	0	0.053	0	1.97	2.143	1.54	0.028	0.04	0.028	0.131	0	0.052
E.fuscoguttatus.118892-gene	saddlebrown	Lurap1	28.837	25.475	22.42	0.07	0.118	0	1.689	0.73	0.434	18.686	27.504	26.34	0	0	0	0.909	0.72	1.692
E.fuscoguttatus.118895-gene	saddlebrown	Ttc22	14.486	9.721	10.063	0	0	0	0.172	0.52	0.597	15.312	9.151	20.102	0.04	0.112	0	0.37	0.147	0.517
E.fuscoguttatus.118948-gene	saddlebrown	PARS2	11.563	11.639	9.981	5.405	7.217	5.931	5.053	6.082	7.259	11.769	10.756	7.416	9.088	3.987	8.99	3.627	4.141	5.615
E.fuscoguttatus.118956-gene	saddlebrown	SGIP1	53.007	50.562	51.801	2.09	1.638	1.617	6.975	6.854	7.701	38.568	45.395	40.8	0.744	1.205	1.132	4.646	6.677	6.248
E.fuscoguttatus.118984-gene	saddlebrown	Pde4b	33.168	39.785	33.685	1.122	0.395	0.217	11.408	8.965	10.906	40.511	43.763	44.986	1.791	2.57	2.214	17.456	20.505	15.543
E.fuscoguttatus.118994-gene	saddlebrown	PDE4B	3.068	4.179	3.416	0.104	0	0	1.044	1.805	1.932	5.289	3.238	8.792	0	0	0	2.248	1.959	2.869
E.fuscoguttatus.119001-gene	saddlebrown	SENP5	13.348	14.866	12.333	10.297	6.739	6.177	9.725	10.68	10.186	11.019	10.055	9.96	8.401	9.169	6.749	8.559	7.791	8.633
E.fuscoguttatus.11901-gene	saddlebrown	Slc4a8	27.426	20.151	28.472	0.046	0.019	0	5.651	6.527	5.037	21.966	30.168	29.685	0.021	0.06	0.043	5.884	4.701	5.011
E.fuscoguttatus.119026-gene	saddlebrown	Swt1	6.525	4.776	5.739	5.007	2.893	2.802	3.137	3.559	4.498	4.195	5.27	5.595	3.655	3.881	4.041	5.593	4.515	3.998
E.fuscoguttatus.119044-gene	saddlebrown	ivns1abpa	215.067	236.946	229.776	26.973	19.866	17.222	66.543	77.668	64.714	202.38	174.243	182.899	19.534	25.467	20.508	76.095	84.493	82.608
E.fuscoguttatus.119169-gene	saddlebrown	ARPC5	11.677	21.767	15.507	12.902	10.262	9.982	7.005	7.353	7.717	22.723	5.69	10.767	7.648	9.092	7.604	9.695	8.535	8.592
E.fuscoguttatus.119192-gene	saddlebrown	PTGS2	0.797	0.468	1.455	0.114	0.161	0.088	0.077	0.066	0.178	2.146	1.826	0.862	0.178	0.249	0.141	0.248	0.197	0.264
E.fuscoguttatus.119208-gene	saddlebrown	Tpr	25.821	23.802	22.91	11.229	11.558	6.16	15.885	17.013	16.46	25.512	29.428	32.637	7.852	10.157	11.774	18.546	22.75	17.997
E.fuscoguttatus.11927-gene	saddlebrown	Scn8a	34.297	25.604	32.452	0.082	0.012	0	4.161	5.05	4.42	23.92	31.448	27.868	0.026	0.036	0.013	5.25	5.617	3.785
E.fuscoguttatus.119278-gene	saddlebrown	fcho1	16.117	15.587	12.905	5.378	7.091	4.395	11.699	13.449	12.876	17.349	15.077	18.205	3.65	5.958	6.772	12.506	15.002	12.173
E.fuscoguttatus.119323-gene	saddlebrown	acsbg2	28.04	32.748	31.327	33.249	36.962	23.731	25.595	22.297	24.205	49.593	59.114	61.008	40.933	17.765	24.394	31.874	31.09	28.701
E.fuscoguttatus.119339-gene	saddlebrown	MLLT1	1.922	1.265	2.797	0.466	0.215	0.328	1.026	1.33	0.989	1.27	2.298	2.24	0.594	0.499	0.276	1.012	0.729	0.661
E.fuscoguttatus.119459-gene	saddlebrown	Rexo1	15.662	13.097	13.062	3.278	2.684	2.185	5.495	6.644	5.62	10.364	15.068	15.089	3.486	4.135	4.805	8.788	8.932	6.052
E.fuscoguttatus.119482-gene	saddlebrown	Csnk1g2	22.575	18.179	18.825	17.891	11.644	10.021	17.006	15.332	14.427	20.37	17.707	20.912	12.548	13.245	14.098	19.484	18.856	18.67
E.fuscoguttatus.119503-gene	saddlebrown	OCLN	25.808	23.477	27.461	1.563	0.466	0.249	12.425	11.061	8.009	19.111	18.884	19.606	0.301	1.745	0.769	11.878	11.783	9.793
E.fuscoguttatus.119518-gene	saddlebrown	--	5.638	4.865	4.813	0.284	0.03	0.028	1.577	2.293	1.437	3.443	5.558	6.706	0	0.14	0.033	1.698	1.651	1.354
E.fuscoguttatus.11953-gene	saddlebrown	METTL7A	27.694	22.438	26.687	14.079	8.396	21.687	8.856	7.881	7.232	33.214	21.274	21.203	8.567	6.086	4.798	9.534	9.997	7.157
E.fuscoguttatus.119543-gene	saddlebrown	gtpbp3	0.847	2.045	2.108	1.02	0.328	0.902	0.686	1.693	0.831	1.796	1.924	1.741	1.179	1.525	1.533	1.476	1.921	1.598
E.fuscoguttatus.119555-gene	saddlebrown	ANO8	14.597	12.379	13.085	0.021	0.018	0.016	3.335	4.452	3.907	12.352	17.153	13.271	0	0.137	0.233	4.681	4.753	4.277
E.fuscoguttatus.119576-gene	saddlebrown	dda1	13.995	23.052	10.56	7.542	9.652	5.459	6.378	4.665	4.162	12.426	18.26	19.279	13.408	14.965	12.201	3.697	8.369	7.583
E.fuscoguttatus.119582-gene	saddlebrown	abhd8	7.069	6.477	7.221	0	0	0	1.258	1.813	0.97	4.67	5.745	5.493	0	0	0	2.257	2.504	1.62
E.fuscoguttatus.11967-gene	saddlebrown	dip2ba	40.337	35.446	40.042	1.33	1.032	0.742	8.796	8.171	7.482	26.154	32.894	32.57	1.922	1.275	1.465	8.361	7.529	7.66
E.fuscoguttatus.119675-gene	saddlebrown	lhx9	20.392	11.053	17.426	1.869	0.234	0.911	0	0	0	12.679	20.638	13.061	0.517	1.993	0.836	0	0	0
E.fuscoguttatus.119682-gene	saddlebrown	C1orf53	0.291	0.586	0.29	1.671	0.987	0.905	0.337	0.874	1.299	1.177	0	0	0.936	1.312	1.552	0.363	0.862	3.182
E.fuscoguttatus.119686-gene	saddlebrown	DENND1B	13.949	13.836	15.263	1.314	0.641	0.61	7.833	8.503	8.448	12.294	18.389	15.65	1.664	1.338	1.004	9.003	12.558	6.22
E.fuscoguttatus.119709-gene	saddlebrown	Crb1	3.935	5.281	4.618	0	0.015	0	0.388	0.153	0.245	4.623	5.655	5.415	0.049	0	0.033	1.633	0.451	1.424
E.fuscoguttatus.119778-gene	saddlebrown	FAM163A	1.864	1.341	0.265	0.458	0	0	0.308	0.533	0	1.884	1.593	0.577	0	0	0	0	0	0.794
E.fuscoguttatus.119781-gene	saddlebrown	RABGAP1L	10.015	7.65	7.923	1.385	0.757	0.788	2.301	4.262	3.549	6.889	6.031	5.612	0.685	1.067	0.454	1.769	2.243	2.046
E.fuscoguttatus.119797-gene	saddlebrown	RABGAP1L	2.887	4.422	3.876	0.504	0.243	0.223	0.581	1.255	1.456	2.41	2.102	2.853	0.067	0.283	0.134	2.345	0.372	1.122
E.fuscoguttatus.119805-gene	saddlebrown	RABGAP1L	16.348	19.851	18.178	0.844	0.545	0.422	6.304	5.104	4.939	10.313	10.759	9.175	0.603	0.779	0.599	4.632	5.804	5.413
E.fuscoguttatus.119817-gene	saddlebrown	IFI44L	15.876	8.577	12.239	1.183	1.26	0.876	7.367	7.266	7.682	24.831	6.866	11.747	1.154	3.906	4.349	9.271	10.532	9.623
E.fuscoguttatus.119866-gene	saddlebrown	UBA52	639.101	907.127	774.779	2126.09	2120.38	2085.57	1726	1589.98	1641.51	1171.9	557.261	768.879	1468.56	1681.47	1428.21	1293.97	1461.74	1373.72
E.fuscoguttatus.119873-gene	saddlebrown	HOMER3	3.68	3.802	4.052	0.667	0.61	0.559	1.569	1.259	1.555	3.816	4.054	3.564	0.986	0.945	0.516	1.93	2.485	1.155
E.fuscoguttatus.119899-gene	saddlebrown	PGPEP1	2.885	3.111	5.746	1.891	0.499	0.915	5.244	2.267	4.963	8.119	4.436	4.683	2.319	0.928	1.647	4.105	2.643	2.865
E.fuscoguttatus.119978-gene	saddlebrown	JUND	41.289	33.859	36.202	3.75	4.555	2.618	17.889	11.957	21.477	100.993	97.432	95.939	0.94	0.239	0.849	36.53	35.864	48.141
E.fuscoguttatus.119980-gene	saddlebrown	RAB3A	99.274	99.529	90.572	0.114	0.288	0	7.35	5.957	5.137	90.876	88.101	75.862	0.106	0.298	0.317	5.44	4.898	4.931
E.fuscoguttatus.120010-gene	saddlebrown	Pde4d	6.543	5.778	6.06	0.395	0.222	0.229	4.515	6.2	5.48	4.292	6.522	9.009	0.431	0.086	0.153	6.362	5.437	5.93
E.fuscoguttatus.120034-gene	saddlebrown	PIK3R1	3.567	2.075	3.632	0	0	0	0.092	0	0.071	2.964	6.258	3.69	0	0	0	0	0.078	0
E.fuscoguttatus.12006-gene	saddlebrown	Atf7	23.52	25.451	22.506	12.867	10.129	7.83	11.564	13.693	9.518	22.746	26.222	22.731	9.228	6.622	6.892	13.704	12.267	12.934
E.fuscoguttatus.120072-gene	saddlebrown	DPP9	18.734	16.887	16.338	13.189	11.976	8.522	10.71	12.49	12.806	18.551	16.461	17.755	9.689	6.741	6.538	14.586	14.04	13.548
E.fuscoguttatus.120157-gene	saddlebrown	R3HDM4	10.538	13.174	14.897	14.041	13.334	7.846	8.848	9.689	9.402	9.273	14.433	15.453	3.734	2.807	3.803	9.948	10.23	12.325
E.fuscoguttatus.120215-gene	saddlebrown	APBA1	15.796	12.659	13.373	8.818	9.973	7.227	7.661	8.141	7.372	14.302	12.934	16.505	7.651	18.656	10.876	8.852	8.932	8.087
E.fuscoguttatus.120259-gene	saddlebrown	med26	15.044	15.451	16.201	6.221	11.464	6.067	8.128	8.401	10.015	14.043	12.239	13.886	9.576	3.956	7.283	10.176	10.926	7.282
E.fuscoguttatus.120263-gene	saddlebrown	tmem38a	21.691	20.027	21.753	0.257	0	0.066	1.558	3.291	2.669	29.473	15.923	21.535	0.16	1.123	0.399	1.304	1.181	1.189
E.fuscoguttatus.120290-gene	saddlebrown	CRTC1	9.887	9.135	10.656	2.455	2.358	2.227	2.049	2.066	2.304	9.617	13.326	11.9	3.242	4.543	4.639	2.022	2.767	0.806
E.fuscoguttatus.120325-gene	saddlebrown	mast3	21.5	33.208	23.154	1.478	1.305	0.973	3.289	3.169	4.439	24.476	32.656	24.617	1.714	1.09	1.357	2.618	3.448	2.824
E.fuscoguttatus.120377-gene	saddlebrown	JAK2	3.064	2.768	2.387	0.496	0.399	0.471	0.909	0.707	1.262	4.842	2.114	4.422	0.105	0.678	0.335	2.642	3.605	2.731
E.fuscoguttatus.120401-gene	saddlebrown	Cluap1	9.42	13.851	10.578	7.417	7.602	7.542	10.149	8.774	8.898	8.584	11.818	9.696	7.77	13.174	12.547	6.555	6.47	6.972
E.fuscoguttatus.120416-gene	saddlebrown	ccdc124	62.655	53.518	64.767	31.068	31.681	28.513	37.271	31.429	29.626	86.671	69.5	65.25	49.146	56.838	55.286	44.306	39.98	46.139
E.fuscoguttatus.120449-gene	saddlebrown	KDM4B	25.062	25.012	22.657	12.866	10.464	10.429	12.232	12.318	13.499	22.301	22.609	23.659	11.599	11.387	8.611	13.965	14.929	11.316
E.fuscoguttatus.120471-gene	saddlebrown	PTPRS	31.89	30.436	35.655	0.717	0.465	0.446	12.866	12.886	11.437	30.393	48.905	40.947	1.269	1.543	0.976	13.182	14.829	11.513
E.fuscoguttatus.120536-gene	saddlebrown	WDR47	9.638	10.232	9.074	5.969	4.412	3.341	1.109	1.774	1.412	9.738	10.495	10.068	3.109	3.312	4.241	0.896	1.088	0.667
E.fuscoguttatus.120552-gene	saddlebrown	Camsap2	89.641	79.707	80.775	0.331	0.177	0.054	16.176	17.662	19.933	63.882	85.254	73.502	0.065	0.411	0.211	19.457	16.106	21.982
E.fuscoguttatus.120631-gene	saddlebrown	NR5A2	0.92	1.516	1.584	0.144	0.122	0	0.29	0.084	0	1.184	1.001	1.087	0.045	0	0.089	0.313	0.413	0.582
E.fuscoguttatus.120661-gene	saddlebrown	ALPI	0.965	1.053	0.801	0.185	0.039	0.107	0.093	0.161	0	0.406	0.385	0.958	0.129	0	0.129	0	0	0
E.fuscoguttatus.120684-gene	saddlebrown	ncl	175.158	187.571	179.347	69.188	76.036	54.36	135.784	124.59	117.026	214.142	157.324	169.749	83.676	70.912	82.298	124.349	125.622	115.05
E.fuscoguttatus.120701-gene	saddlebrown	B3gnt7	7.001	5.891	4.892	0.42	0.304	0.046	0.484	0.732	0.466	4.751	8.499	7.352	0.224	0.078	0.39	0	0.516	0.208
E.fuscoguttatus.12075-gene	saddlebrown	Wnt7a	2.87	2.261	2.362	1.146	2.055	1.717	0.144	0.125	0.223	4.792	2.836	5.268	2.876	1.593	1.463	0	0.246	0.248
E.fuscoguttatus.120754-gene	saddlebrown	--	2.765	3.061	3.304	0.159	0.402	0.368	1.279	0.276	0.247	4.749	0.661	1.197	0	2.491	0.589	0.344	0	0.275
E.fuscoguttatus.120757-gene	saddlebrown	--	6.006	2.198	4.351	0	0.132	0.485	0	0	0	9.654	1.306	2.364	0.439	0.41	0	0	0.539	0.814
E.fuscoguttatus.120929-gene	saddlebrown	Pfn2	38.689	43.341	36.669	25.954	17.527	11.356	19.13	17.474	16.702	55.168	27.987	39.512	51.665	33.031	46.379	27.976	22.781	26.034
E.fuscoguttatus.120933-gene	saddlebrown	RNF13	32.96	33.407	32.715	0.851	1.381	1.063	15.305	17.793	14.958	31.343	25.371	18.64	1.222	0.942	0.972	12.357	14.067	14.615
E.fuscoguttatus.120950-gene	saddlebrown	Ppp1r2	52.458	63.077	51.435	5.504	6.623	5.708	27.628	25.108	28.409	43.928	49.314	49.047	4.922	4.751	4.894	22.623	28.196	26.764
E.fuscoguttatus.120957-gene	saddlebrown	ACAP2	28.664	25.598	26.257	1.949	2.097	1.533	10.145	11.565	11.149	21.652	29.235	25.983	2.085	2.14	2.19	17.746	16.602	16.278
E.fuscoguttatus.12096-gene	saddlebrown	phf2	41.232	36.048	39.787	0.53	0.253	0.285	9.754	10.479	10.961	29.734	33.324	35.677	0.323	0.965	0.385	8.4	11.963	8.495
E.fuscoguttatus.121014-gene	saddlebrown	--	3.879	4.09	4.139	2.119	1.431	1.517	0.534	0.739	1.071	3.172	2.761	2.299	1.138	0.763	0.836	1.265	2.005	1.651
E.fuscoguttatus.121021-gene	saddlebrown	hes1-a	38.496	36.851	38.029	3.515	1.674	1.465	20.177	21.999	23.131	32.862	29.88	34.014	6.399	12.033	8.12	16.437	21.705	15.452
E.fuscoguttatus.121026-gene	saddlebrown	opa1	53.618	52.835	55.474	7.852	4.987	4.331	16.879	17.347	17.289	54.723	55.755	53	8.182	6.376	6.979	18.058	20.191	16.827
E.fuscoguttatus.121055-gene	saddlebrown	ATP13A3	9.259	8.593	9.977	7.721	8.901	7.563	6.57	7.126	6.081	7.269	8.357	8.308	5.073	4.058	6.364	7.802	8.966	6.873
E.fuscoguttatus.121110-gene	saddlebrown	hykk	0	0.091	0	3.126	2.727	1.935	6.724	5.722	6.644	0.184	0	0.098	8.176	7.344	3.838	1.409	1.095	2.706
E.fuscoguttatus.121118-gene	saddlebrown	hykk	0	0	0	0.262	0.554	0.338	0.176	0.229	0.34	0.308	0.182	0.165	0.776	0.343	0.366	1.424	0.752	0.757
E.fuscoguttatus.121172-gene	saddlebrown	SRSF11	197.323	162.684	188.968	125.893	108.523	97.238	89.75	93.636	75.571	139.214	174.674	183.979	109.712	91.617	120.613	91.057	95.289	80.084
E.fuscoguttatus.121185-gene	saddlebrown	ankrd13c-a	24.534	24.529	20.226	7.275	4.977	5.151	9.972	9.118	10.353	22.109	28.451	27.901	4.575	4.667	4.195	11.87	12.268	9.633
E.fuscoguttatus.12119-gene	saddlebrown	CASS4	3.143	3.164	5.02	0.187	0.315	0.265	1.191	0.921	1.499	4.709	4.148	5.221	0.349	0.529	0.433	1.08	1.23	0.754
E.fuscoguttatus.121199-gene	saddlebrown	CTH	19.117	19.673	25.21	7.168	7.396	5.072	4.695	4.272	4.193	19.963	16.861	13.063	7.841	7.137	6.942	7.448	8.009	6.578
E.fuscoguttatus.121226-gene	saddlebrown	NEGR1	77.514	68.495	77.205	1.376	0.428	0.897	6.134	5.176	3.492	55.104	58.736	58.485	0.338	0.474	0.135	6.918	7.972	5.267
E.fuscoguttatus.121262-gene	saddlebrown	adgrl4	17.718	19.483	19.045	10.399	10.449	12.588	7.509	6.491	5.321	23.101	22.66	20.507	4.888	11.503	10.219	9.758	12.924	10.63
E.fuscoguttatus.121279-gene	saddlebrown	ADGRL2	12.216	18.653	12.003	0.728	0.441	0.453	1.787	2.896	1.648	20.145	27.573	20.536	0.384	0.29	0.411	1.786	2.449	1.479
E.fuscoguttatus.121303-gene	saddlebrown	ttll7	18.558	18.436	21.793	0.209	0.471	0.27	4.5	7.213	4.953	14.043	18.416	18.026	0.195	0.578	0.065	4.037	4.678	3.945
E.fuscoguttatus.121327-gene	saddlebrown	PRKACB	21.219	13.662	17.326	1.151	0.417	0.636	9.067	7.934	6.907	11.396	14.633	16.76	0.307	0.933	0.917	9.761	11.317	11.394
E.fuscoguttatus.121498-gene	saddlebrown	Npr2	0.052	7.284	1.763	0.687	0.126	0.139	0.06	0	0	5.892	2.927	3.325	0.307	0.156	0.277	0	0	0
E.fuscoguttatus.12157-gene	saddlebrown	CDK18	10.979	10.578	11.169	0	0.038	0	5.171	5.412	4.478	10.063	13.6	12.902	0.084	0.059	0.167	3.613	4.101	3.583
E.fuscoguttatus.121599-gene	saddlebrown	GNB4	22.488	23.11	28.613	2.634	2.281	2.247	9.671	6.594	13.026	18.796	24.361	22.557	1.956	1.414	1.568	13.636	17.426	11.111
E.fuscoguttatus.121641-gene	saddlebrown	usp13	9.96	8.957	9.366	1.624	1.151	0.987	2.106	3.135	2.255	7.764	9.614	8.92	2.926	2.05	2.828	3.211	2.843	3.013
E.fuscoguttatus.121663-gene	saddlebrown	PEX5L	2.281	1.756	2.139	0	0	0	0.078	0.134	0.239	0.881	1.525	2.397	0	0	0	0.251	0.066	0.067
E.fuscoguttatus.121678-gene	saddlebrown	--	163.302	127.203	161.246	2.808	0.287	1.284	12.44	11.348	13.564	131.653	189.016	109.168	0.119	0.167	0.198	11.637	19.904	4.788
E.fuscoguttatus.121682-gene	saddlebrown	--	0.101	0.614	0.202	0.146	0.172	0.158	0.293	0	0.27	3.285	3.071	3.911	0.054	1.519	0.514	0.316	0.15	0.081
E.fuscoguttatus.121699-gene	saddlebrown	--	2.131	1.787	0	0	0	0	0	0	0	1.794	0	1.538	0	0	0	0	0	0
E.fuscoguttatus.121705-gene	saddlebrown	CCDC50	6.051	6.091	6.096	7.342	5.086	4.94	7.966	6.191	6.268	7.66	5.574	5.646	9.169	9.87	9.042	7.623	9.677	9.051
E.fuscoguttatus.121739-gene	saddlebrown	CPOX	27.277	26.688	26.598	6.675	7.99	9.694	15.005	12.399	16.167	24.38	17.452	20.44	10.017	8.665	10.671	13.302	17.786	13.453
E.fuscoguttatus.121747-gene	saddlebrown	PRRG1	14.383	9.83	13.087	0.815	0.258	0.552	2.67	3.196	2.535	10.406	9.769	9.61	0.19	0.4	0.378	4.865	2.453	1.411
E.fuscoguttatus.121752-gene	saddlebrown	tmem47	72.241	64.745	62.391	0.413	0	0.107	4.72	3.36	3.854	55.774	51.382	53.254	0.129	0.541	0.511	3.288	6.631	3.815
E.fuscoguttatus.121756-gene	saddlebrown	TAB3	23.154	22.592	23.133	12.794	15.478	11.349	7.313	9.305	8.365	21.314	21.832	19.142	9.059	9.599	13.964	7.695	10.092	6.42
E.fuscoguttatus.121763-gene	saddlebrown	Nexn	48.458	26.106	32.891	0.151	0.305	0.07	0.061	0.105	0	20.104	24.615	24.833	0.169	0.079	0.196	0	0	0.156
E.fuscoguttatus.12177-gene	saddlebrown	--	1.03	0.557	0.523	0.556	0.046	0.063	0	0.425	0.614	0.225	0.494	0.313	0.29	0.278	0.145	0	0.085	0
E.fuscoguttatus.121777-gene	saddlebrown	Mindy4	23.737	20.137	24.008	27.024	18.961	16.51	14.792	18.783	12.881	22.191	35.78	24.17	18.326	17.317	18.22	21.485	24.025	17.563
E.fuscoguttatus.12179-gene	saddlebrown	Klhdc8a	8.613	8.298	8.334	0.141	0	0	7.829	6.522	5.379	9.573	6.034	9.456	0.198	0.092	0.066	5.67	4.856	7.456
E.fuscoguttatus.121802-gene	saddlebrown	IQCA1	0.747	1.342	1.275	1.132	0.336	0.45	0.247	0.16	0.19	0.862	1.467	0.981	0.286	1.121	1.108	1.063	0.895	0.689
E.fuscoguttatus.12187-gene	saddlebrown	Slc41a1	13.848	10.355	14.187	0.363	0.307	0.14	3.57	2.612	4.165	9.914	10.789	12.505	0.127	0.059	0.126	6.406	7.34	6.21
E.fuscoguttatus.121939-gene	saddlebrown	HNRNPM	92.482	99.264	95.575	58.712	48.336	40.853	66.621	67.202	61.926	89.801	82.334	82.722	58.435	68.631	90.901	60.538	68.86	51.051
E.fuscoguttatus.122037-gene	saddlebrown	CERS2	28.208	27.015	25.026	0.118	0.066	0.122	8.475	7.943	8.369	24.834	30.707	29.42	0.11	0.103	0.255	9.123	8.917	9.045
E.fuscoguttatus.122083-gene	saddlebrown	Enc1	12.839	12.924	12.718	4.003	4.055	2.787	6.861	7.188	5.603	13.043	10.098	9.365	4.487	2.829	3.197	8.342	7.642	9.704
E.fuscoguttatus.122122-gene	saddlebrown	INSR	6.946	6.671	7.521	1.151	0.293	0.368	3.87	4.015	3.781	6.02	6.211	7.483	0.478	1.029	0.526	3.452	3.678	4.209
E.fuscoguttatus.122155-gene	saddlebrown	Myo9b	17.325	17.307	16.843	2.369	1.68	1.397	9.836	10.143	8.915	21.562	21.082	23.507	2.041	1.968	2.35	11.927	13.951	11.274
E.fuscoguttatus.12218-gene	saddlebrown	SOX13	5.205	5.551	4.135	0.711	0.66	0.165	3.082	3.656	3.925	4.82	5.113	5.231	0.531	0.837	0.528	4.089	3.974	2.893
E.fuscoguttatus.122219-gene	saddlebrown	CERS1	17.211	16.13	16.906	0.409	0.115	0.474	2.472	2.018	2.753	11.993	9.654	15.417	0.191	0.178	0.316	3.548	6.09	4.009
E.fuscoguttatus.122238-gene	saddlebrown	tnfaip8l1	2.102	2.586	1.629	4.154	4.751	4.562	1.351	3.971	2.709	2.124	1.956	2.023	5.007	1.754	1.991	4.363	5.762	3.713
E.fuscoguttatus.122265-gene	saddlebrown	ATCAY	102.115	88.99	107.84	0.133	0	0.052	21.638	22.655	23.217	100.123	99.345	90.41	0.062	0.087	0	27.054	23.04	24.926
E.fuscoguttatus.122277-gene	saddlebrown	ZFR2	22.39	18.965	20.322	13.79	13.563	11.476	10.312	13.308	11.797	19.848	23.09	24.28	9.667	8.945	11.254	15.046	12.963	12.505
E.fuscoguttatus.122297-gene	saddlebrown	MATK	0.952	0.479	1.706	0	0.092	0	0.22	0	0	1.827	1.935	1.545	0.102	0	0	0.593	0.376	0.284
E.fuscoguttatus.122369-gene	saddlebrown	xpr1	78.053	64.046	70.259	2.25	1.674	1.8	8.23	8.843	7.118	57.233	59.797	60.017	2.85	2.596	3.046	3.063	4.198	2.51
E.fuscoguttatus.122388-gene	saddlebrown	acbd6	33.925	31.364	31.759	3.926	6.346	4.718	11.454	12.523	11.692	30.6	19.678	20.803	8.895	2.405	5.818	9.973	10.775	10.124
E.fuscoguttatus.12240-gene	saddlebrown	CDC42	136.502	139.921	118.509	30.018	28.534	31.405	71.325	54.605	85.454	157.228	106.119	114.751	33.649	26.647	27.879	75.08	76.099	78.419
E.fuscoguttatus.122418-gene	saddlebrown	CEP350	8.119	8.378	8.547	1.061	0.771	0.429	6.686	7.467	6.079	7.887	10.8	10.642	0.926	1.409	1.391	7.909	8.333	7.754
E.fuscoguttatus.122456-gene	saddlebrown	CACNA1E	30.112	28.872	33.693	0.81	1.083	0.679	22.816	22.784	22.171	22.543	27.449	27.88	0.613	0.088	0.457	24.54	25.814	21.061
E.fuscoguttatus.12246-gene	saddlebrown	wnt4a	4.767	4.799	4.748	0.445	0.376	0	0	0	0	6.385	3.845	5.88	0.535	0.083	0.591	0.138	0.219	0.11
E.fuscoguttatus.12253-gene	saddlebrown	svbp	2.577	2.205	1.668	0.813	1.061	0.801	0.298	0.515	0.345	1.692	2.928	1.116	1.105	0.677	1.648	0.481	0.127	0.896
E.fuscoguttatus.122578-gene	saddlebrown	Abl2	6.862	6.573	6.357	3.683	1.929	2.374	2.347	2.472	3.324	4.1	6.177	5.191	2.748	2.576	2.241	1.47	2.439	2.126
E.fuscoguttatus.12261-gene	saddlebrown	FBXO2	34.303	39.994	36.132	0.283	0	0.438	19.985	10.366	13.871	40.893	27.155	22.705	0	0	0.394	18.44	23.133	22.553
E.fuscoguttatus.122615-gene	saddlebrown	TOR3A	23.977	27.719	25.182	6.537	4.713	4.794	2.197	2.849	4.554	22.187	14.906	15.931	2.544	8.021	2.656	1.626	3.865	3.184
E.fuscoguttatus.122632-gene	saddlebrown	EPS15	12.531	13.997	11.698	5.882	5.631	5.144	6.089	6.6	5.292	14.367	11.369	13.521	4.126	6.459	5.923	6.017	7.674	6.751
E.fuscoguttatus.122657-gene	saddlebrown	ttc39a	4.94	3.694	5.482	0.202	0	0.063	2.041	1.905	2.392	3.85	4.473	3.284	0.076	0.159	0.075	2.724	1.741	3.855
E.fuscoguttatus.122679-gene	saddlebrown	RNF11	6.482	7.092	6.456	1.94	4.367	1.626	5.216	4.509	2.766	8.257	7.078	4.27	1.359	0.423	1.501	3.51	6.674	5.599
E.fuscoguttatus.122683-gene	saddlebrown	Cdkn2a	1.704	2.027	2.468	0	0.075	0	0	0.465	0.553	2.661	1.853	1.509	0	0.116	0	0	0	0.154
E.fuscoguttatus.122710-gene	saddlebrown	elavl4	87.985	58.311	75.307	0.06	0.05	0	4.813	7.177	3.433	47.287	59.458	55.835	0.056	0	0	1.295	2.565	2.17
E.fuscoguttatus.122719-gene	saddlebrown	Agbl4	3.916	4.245	4.501	0.691	0.438	0	1.743	2.109	0.806	7.609	7.566	0.652	0	0.452	0.321	0.75	2.675	0.898
E.fuscoguttatus.122729-gene	saddlebrown	Agbl4	15.58	11.762	14.548	1.516	1.415	2.346	4.184	3.756	4.965	11.104	11.48	7.227	1.864	1.567	1.112	3.292	4.255	4.007
E.fuscoguttatus.122781-gene	saddlebrown	--	6.535	9.001	6.851	0.395	0	0	0	0.688	0	7.993	7.816	5.956	0.184	0	0	0	0.679	0
E.fuscoguttatus.122786-gene	saddlebrown	SLC1A3	9.188	14.479	9.226	0.518	0.62	0.535	0.871	0.678	0.336	9.359	11.349	11.412	0.686	0.509	0.803	0.188	0.817	0.15
E.fuscoguttatus.122817-gene	saddlebrown	rps27	1.04	2.094	2.59	0.895	0	0.231	0.602	1.04	0.464	0.525	0	0	0.279	0.39	0.554	0.648	0	1.033
E.fuscoguttatus.122822-gene	saddlebrown	--	18.698	27.307	20.761	5.715	2.152	2.041	4.61	5.518	5.606	28.029	26.213	31.851	7.474	7.94	8.248	9.734	8.922	11.266
E.fuscoguttatus.122848-gene	saddlebrown	Lpl	4.18	5.238	5.098	2.888	0.826	0.53	0.197	0.341	0.304	8.361	9.081	4.894	0.777	3.139	1.5	1.7	2.778	0.424
E.fuscoguttatus.122870-gene	saddlebrown	SAFB2	239.265	207.088	226.714	19.769	16.089	11.866	80.387	78.714	72.015	194.44	240.639	241.081	18.66	19.763	21.077	101.418	106.683	88.572
E.fuscoguttatus.122937-gene	saddlebrown	AP3D1	43.82	41.205	41.983	7.077	4.089	4.396	25.889	27.837	24.803	35.532	38.611	40.095	4.488	4.931	4.869	31.418	28.528	28.478
E.fuscoguttatus.122989-gene	saddlebrown	GNA11	10.297	16.475	10.256	2.239	1.575	2.261	6.27	6.395	4.932	5.476	6.871	6.687	1.859	1.709	1.444	4.319	2.674	3.122
E.fuscoguttatus.122998-gene	saddlebrown	TLE5	22.173	24.105	19.434	0.636	0.215	0.197	7.695	10.644	8.902	21.059	17.768	21.36	0.238	0	0.591	8.836	11.377	10.793
E.fuscoguttatus.123006-gene	saddlebrown	TLE4	11.663	11.887	12.584	0.558	0.471	0.144	3.158	2.928	3.02	10.497	12.712	12.358	0.124	0.488	0.321	4.322	5.209	3.774
E.fuscoguttatus.123071-gene	saddlebrown	S1PR3	2.634	2.651	2.186	0.252	0.053	0.195	0.762	0.329	0.196	2.772	3.675	3.207	0.235	0.082	0.234	0.683	1.191	0.981
E.fuscoguttatus.123073-gene	saddlebrown	Shb	8.924	6.383	4.678	3.907	6.255	2.71	1.087	1.644	2.095	4.034	3.09	4.067	3.02	1.587	2.002	2.047	2.085	0.233
E.fuscoguttatus.12311-gene	saddlebrown	TXNRD3	42.518	47.627	41.407	44.989	45.227	31.744	35.23	36.125	29.504	66.091	40.595	63.249	31.626	19.864	26.138	45.256	40.662	42.741
E.fuscoguttatus.123130-gene	saddlebrown	foxd2	8.19	11.829	10.995	0.136	0	0.211	0.824	0.831	1.165	8.755	10.363	10.021	0.064	0.089	0	0	0.937	0
E.fuscoguttatus.123132-gene	saddlebrown	trabd2b	0.729	1.305	1.372	0.093	0.039	0.108	0.281	0	0.145	2.538	0.775	1.491	0.217	0	0.13	1.11	0.16	0.081
E.fuscoguttatus.123275-gene	saddlebrown	OLFML2B	3.576	8.64	5.415	0.328	0.092	0.169	6.013	5.055	5.191	7.468	9.011	6.245	0.102	0.251	0.305	4.216	6.446	2.89
E.fuscoguttatus.123284-gene	saddlebrown	Tor1aip2	13.324	12.421	11.913	7.079	4.326	5.376	4.379	8.177	6.822	9.561	13.219	11.39	4.381	5.229	6.776	7.731	7.395	7.219
E.fuscoguttatus.123294-gene	saddlebrown	Tor1aip2	7.28	10.192	7.168	3.696	6.038	3.714	4.937	6.528	6.047	8.624	6.205	7.246	6.861	4.838	5.305	4.898	6.605	4.821
E.fuscoguttatus.123318-gene	saddlebrown	XCR1	1.037	0.261	0.516	0.223	0.314	0.46	0	0.778	0.347	1.048	0.62	0.561	0.139	0	0	0.484	0.128	0.129
E.fuscoguttatus.123338-gene	saddlebrown	GHRHR	0.932	0.729	0.619	0	0	0	0.239	0	0.185	1.046	1.238	1.681	0	0	0	0.258	0	0
E.fuscoguttatus.123458-gene	saddlebrown	UQCRH	14.718	20.073	12.768	4.903	8.967	4.426	1.648	1.424	2.118	6.236	6.814	2.056	2.799	5.347	2.024	1.774	2.342	0.943
E.fuscoguttatus.12346-gene	saddlebrown	PHACTR3	18.801	21.291	18.968	2.975	2.669	1.799	2.438	1.783	1.808	19.897	17.253	19.736	1.433	0.669	1.727	1.918	2.159	2.335
E.fuscoguttatus.123479-gene	saddlebrown	dmbx1a	4.613	3.261	4.986	1.408	0.903	0.566	0	0	0	3.372	3.522	1.806	0.158	0	0.105	0	0	0
E.fuscoguttatus.123486-gene	saddlebrown	Mknk1	26.608	26.052	23.607	8.231	4.881	5.401	9.665	11.352	11.1	30.83	24.981	30.373	8.808	4.977	7.209	15.946	13.53	18.132
E.fuscoguttatus.123502-gene	saddlebrown	MOB3C	4.63	5.268	5.814	0.346	0.097	0.179	1.164	2.416	0.718	7.118	5.297	4.358	0.108	0.302	0.965	5.014	4.568	6.199
E.fuscoguttatus.123516-gene	saddlebrown	ZFYVE9	42.2	34.607	36.132	1.168	1.165	0.657	0.749	0.463	0.578	32.119	34.921	34.809	1.289	1.042	1.011	1.441	1.918	0.873
E.fuscoguttatus.123542-gene	saddlebrown	ST6GALNAC5	5.46	3.872	3.708	0	0	0	0	0	0.221	2.884	4.601	2.552	0.133	0	0	0.309	0.122	0.123
E.fuscoguttatus.123548-gene	saddlebrown	slc44a5b	19.256	18.578	17.586	1.235	0.804	0.71	3.274	2.892	2.69	15.602	16.041	17.18	0.725	0.231	0.524	2.758	3.399	1.833
E.fuscoguttatus.123571-gene	saddlebrown	LHX8	0.129	1.946	0.385	0	0	0	0	0	0	1.172	0.616	0.837	0.069	0	0.137	0	0	0
E.fuscoguttatus.123642-gene	saddlebrown	SSBP3	44.136	44.427	43.053	35.108	27.818	28.628	26.319	29.919	29.939	45.054	33.06	34.228	28.589	27.416	28.485	30.315	35.131	27.232
E.fuscoguttatus.123746-gene	saddlebrown	mpnd	17.568	16.814	18.741	0.826	0.418	0.511	5.886	8.353	5.225	13.095	11.826	11.846	0.103	0.36	0.511	6.336	8.336	8.773
E.fuscoguttatus.123784-gene	saddlebrown	Sema6b	14.79	14.343	16.15	0.169	0.095	0.24	3.013	1.572	3.069	14.298	15.749	14.147	0.132	0.148	0.131	1.04	1.164	0.781
E.fuscoguttatus.123802-gene	saddlebrown	PLIN3	12.316	14.448	12.884	3.05	2.403	1.927	5.023	7.089	5.217	15.487	10.173	9.59	3.846	2.994	3.493	7.062	9.092	7.657
E.fuscoguttatus.123812-gene	saddlebrown	Zfand5	20.093	24.974	26.452	11.828	8.715	11.323	14.756	11.882	11.068	16.948	19.852	21.559	22.659	15.086	13.964	10.662	9.999	15.968
E.fuscoguttatus.123825-gene	saddlebrown	rgl1	21.671	23.405	21.528	1.845	1.421	1.378	5.092	4.233	5.287	23.379	19.102	23.395	2.147	2.881	2.015	11.034	18.32	8.577
E.fuscoguttatus.123844-gene	saddlebrown	Colgalt2	2.269	3.141	3.602	1.18	0.858	1.448	1.477	1.915	1.582	3.582	2.12	1.458	0.836	0.852	0.302	1.148	3.358	1.409
E.fuscoguttatus.123857-gene	saddlebrown	C1orf21	10.365	7.452	9.586	5.097	2.868	1.972	3.426	1.111	0.991	6.732	13.282	7.613	1.19	5.281	5.128	5.071	1.826	4.045
E.fuscoguttatus.123917-gene	saddlebrown	NOTCH2	6.31	7.299	8.212	1.52	0.768	0.843	5.424	6.171	5.894	8.999	8.589	8.301	1.009	1.44	0.975	8.466	9.717	6.493
E.fuscoguttatus.123953-gene	saddlebrown	SLC35A3	4.738	5.583	4.834	1.061	1.735	1.128	3.342	4.623	2.99	4.554	2.902	4.628	2.353	0.694	0.985	4.605	4.219	3.214
E.fuscoguttatus.123978-gene	saddlebrown	TMEM59	301.255	303.76	280.672	2.661	2.371	2.517	14.161	12.242	20.003	280.948	278.014	241.279	2.624	2.806	2.54	14.442	15.257	11.392
E.fuscoguttatus.123987-gene	saddlebrown	SSBP3	33.659	36.513	29.402	0.75	0.264	0.242	6.553	5.556	9.233	29.606	35.437	31.245	0.467	0.491	0.29	7.325	8.813	7.899
E.fuscoguttatus.124014-gene	saddlebrown	ELL	18.161	18.552	17.147	9.566	10.397	7.492	7.185	6.819	8.132	14.802	15.665	21.119	13.314	10.341	13.848	12.527	10.792	12.072
E.fuscoguttatus.124027-gene	saddlebrown	DOT1L	35.523	30.509	37.076	1.767	1.426	0.6	5.063	4.863	4.411	27.321	39.772	43.917	0.753	1.379	1.079	5.786	6.797	5.233
E.fuscoguttatus.124069-gene	saddlebrown	oaz1a	208.861	292.84	216.686	16.422	20.537	20.8	59.609	51.743	50.512	250.879	168.142	168.692	19.544	17.194	18.528	62.848	71.345	57.714
E.fuscoguttatus.124076-gene	saddlebrown	LINGO3	10.938	14.608	15.024	0.41	0.346	0.159	0.165	0.143	0.128	9.535	18.041	13.774	0.345	0.376	0.305	0.089	0	0
E.fuscoguttatus.124113-gene	saddlebrown	ONECUT2	1.377	2.08	1.764	0	0	0	0	0.295	0.351	1.193	2.353	1.917	0	0	0	0	0.582	0.098
E.fuscoguttatus.124119-gene	saddlebrown	pias4a	13.069	13.95	12.667	6.491	6.584	6.852	6.697	6.579	4.93	14.002	17.205	12.342	9.589	8.035	8.038	8.083	10.126	8.626
E.fuscoguttatus.124131-gene	saddlebrown	map2k2	112.587	109.922	106.808	36.273	31.412	30.392	16.297	17.692	19.194	109.453	96.258	106.379	23.759	20.826	24.087	16.999	21.55	15.404
E.fuscoguttatus.124143-gene	saddlebrown	ZBTB7A	11.902	11.082	12.981	0.102	0.231	0.185	2.203	1.131	2.867	9.26	12.598	14.815	0.064	0.089	0	1.556	1.468	2.128
E.fuscoguttatus.124150-gene	saddlebrown	tcf3	94.113	77.465	87.973	4.19	2.102	2.997	29.411	33.969	33.685	62.303	63.285	72.709	2.215	3.931	2.606	37.752	39.089	34.972
E.fuscoguttatus.124213-gene	saddlebrown	UNC13A	41.976	42.035	39.655	0.069	0.058	0.021	8.945	9.87	10.991	31.906	42.679	38.494	0.051	0.108	0.038	7.716	8.554	6.751
E.fuscoguttatus.12423-gene	saddlebrown	Ift52	14.159	12.534	16.602	10.024	8.169	9.048	5.344	7.532	4.659	8.624	10.569	11.956	6.834	8.218	8.293	5.502	5.449	6.384
E.fuscoguttatus.124254-gene	saddlebrown	Hmg20b	38.516	43.82	39.097	25.821	15.293	19.585	15.706	18.595	15.141	43.687	36.535	34.022	11.704	27.367	17.848	19.296	18.055	15.832
E.fuscoguttatus.124277-gene	saddlebrown	RXFP3	3.279	1.81	1.475	0	0	0	0.122	0	0.094	2.244	3.921	1.717	0	0	0.113	0	0	0
E.fuscoguttatus.124290-gene	saddlebrown	celf5	25.639	24.613	24.827	0	0	0	1.099	0.712	0	18.469	25.838	21.841	0	0	0	0.591	0	0.472
E.fuscoguttatus.124294-gene	saddlebrown	CELF5	13.137	13.444	13.412	0.063	0	0.097	0	0.328	0.391	11.725	12.832	12.679	0.059	0	0.175	0.136	0.108	0.109
E.fuscoguttatus.124315-gene	saddlebrown	micos13	13.411	16.97	8.778	5.056	7.422	5.442	11.968	9.197	5.812	18.97	13.29	9.124	6.16	6.905	2.858	10.021	4.159	7.232
E.fuscoguttatus.124320-gene	saddlebrown	Spin1	65.706	54.588	56.779	16.989	19.629	20.292	30.191	28.321	25.266	48.248	46.93	47.48	20.928	10.701	24.062	28.582	30.864	26.108
E.fuscoguttatus.124408-gene	saddlebrown	Hcn2	7.059	5.35	7.32	0.167	0.342	0	1.057	1.619	0.963	4.321	6.158	4.809	0.022	0.031	0.022	2.43	2.745	1.856
E.fuscoguttatus.124417-gene	saddlebrown	BSG	304.968	358.329	322.485	254.52	217.936	217.732	209.692	217.146	202.255	421.529	309.646	328.368	241.853	291.818	252.772	291.445	279.207	257.809
E.fuscoguttatus.124425-gene	saddlebrown	Rnf126	11.401	9.679	11.766	1.891	0.865	0.793	6.992	5.77	5.883	15.405	7.886	19.179	1.619	2.475	2.196	7.014	5.286	6.14
E.fuscoguttatus.124435-gene	saddlebrown	FSTL3	0.87	3.679	4.507	0.399	0.169	0	0.403	0.348	0.155	4.923	4.163	3.767	0.28	0.131	0.185	3.034	1.717	1.556
E.fuscoguttatus.124446-gene	saddlebrown	midn	6.24	5.592	6.139	0.437	0.111	0.101	2.377	1.522	3.531	5.152	8.009	8.402	0.163	0.8	0.203	4.549	3.229	4.536
E.fuscoguttatus.124455-gene	saddlebrown	Gzmg	1.053	1.236	0.349	0	0.255	0.234	0	0	0	1.241	0.21	2.089	0.564	1.185	0.748	0.437	0	0.349
E.fuscoguttatus.124481-gene	saddlebrown	--	8.736	11.399	6.768	2.413	2.037	0.431	7.486	3.236	4.619	5.231	5.418	6.304	0	0.486	0.172	0.403	0.958	3.536
E.fuscoguttatus.124495-gene	saddlebrown	YJEFN3	77.752	76.681	63.693	0.2	0	0	16.575	21.318	17.615	76.264	50.362	59.005	0.187	0.525	0	14.579	15.688	9.199
E.fuscoguttatus.124513-gene	saddlebrown	mau2	37.263	39.785	35.88	30.539	22.813	26.866	19.066	21.368	17.632	29.546	27.212	27.468	7.151	10.293	4.313	20.796	21.226	21.152
E.fuscoguttatus.124552-gene	saddlebrown	MEF2B	1.063	1.159	0.706	0.051	0.043	0.039	0.205	0.532	0.791	1.701	1.166	1.343	0.047	0	0.094	0.552	0.262	0.792
E.fuscoguttatus.124564-gene	saddlebrown	TMEM221	7.69	6.348	8.119	3.353	2.011	3.345	1.423	2.461	1.372	4.507	3.495	3.662	0.247	2.31	0.738	0.575	0.607	0.764
E.fuscoguttatus.124583-gene	saddlebrown	NCAN	8.833	9.642	12.213	0.257	0.253	0.066	1.466	2.05	1.629	8.586	13.016	10.731	0.459	0.476	0.417	0.743	1.728	1.259
E.fuscoguttatus.124595-gene	saddlebrown	NCAN	4.063	5.965	10.118	0	0	0	0.392	0.508	0.151	7.698	8.302	5.498	0.363	0	0.18	1.265	1.838	1.345
E.fuscoguttatus.124601-gene	saddlebrown	Hapln4	48.18	40.544	57.826	0.063	0	0.097	1.524	1.537	0.685	40.586	35.573	27.798	0	0.082	0.058	0.683	0.433	0
E.fuscoguttatus.124652-gene	saddlebrown	TJP3	0.75	0.853	0.877	38.243	39.149	41.526	9.88	10.432	11.052	0.955	1.598	1.129	27.862	34.29	31.557	13.315	12.415	8.905
E.fuscoguttatus.124716-gene	saddlebrown	GPX4	11.21	20.622	11.935	0.444	0.562	1.201	0.894	2.706	0	16.794	9.247	11.297	0.829	1.451	2.265	2.888	2.289	2.688
E.fuscoguttatus.124722-gene	saddlebrown	Pip5k1c	33.519	32.618	32.398	1.671	0.69	1.018	13.905	11.091	9.674	27.419	33.569	29.508	0.432	0.419	0.264	10.571	12.349	13.663
E.fuscoguttatus.124751-gene	saddlebrown	NRDC	28.264	24.193	26.419	2.653	2.144	2.106	6.448	6.879	6.031	22.047	25.956	21.18	3.008	2.849	2.317	6.892	7.411	6.283
E.fuscoguttatus.124782-gene	saddlebrown	RAB3B	17.992	23.644	16.228	0.115	0.097	0	0	0.1	0	19.593	21.638	21.314	0.214	0.3	0.799	0	0	0
E.fuscoguttatus.124791-gene	saddlebrown	IFIT2	3.261	2.188	4.528	0.113	0.048	0	0.457	0.395	0.441	5.891	3.191	4.493	0	0.297	0.105	1.477	1.365	1.767
E.fuscoguttatus.124882-gene	saddlebrown	ttc39c	45.642	45.487	41.853	0.216	0.292	0.469	19.637	21.654	17.702	31.709	34.468	32.826	0.04	0	0	16.629	15.409	15.962
E.fuscoguttatus.124897-gene	saddlebrown	ALN	1.415	0.57	1.597	0.216	0.228	0.084	0.873	0.566	0.337	1.62	2.144	1.838	0.253	0.071	0.151	0.94	1.117	0.937
E.fuscoguttatus.12491-gene	saddlebrown	BPI	7.004	7.05	5.324	0.423	0.402	0.409	0.853	1.751	2.467	8.194	4.739	3.99	0.296	1.176	0.344	2.754	5.728	2.014
E.fuscoguttatus.124926-gene	saddlebrown	atg4b	47.312	42.446	46.621	24.654	24.719	24.941	25.675	24.919	19.621	39.446	34.99	38.653	19.029	24.995	24.563	23.995	20.604	27.457
E.fuscoguttatus.124976-gene	saddlebrown	Hdlbp	69.565	71.52	84.546	127.434	132.129	104.27	148.772	161.596	143.25	83.965	79.569	76.727	169.393	123.204	179.039	147.445	141.321	136.469
E.fuscoguttatus.125006-gene	saddlebrown	sox14	18.094	6.623	12.014	0.315	0.266	0.243	0	0	0	11.818	8.744	7.913	0.294	0	0.097	0	0	0
E.fuscoguttatus.125031-gene	saddlebrown	--	0.601	0.807	1.197	0.115	0.291	0	0	0.601	0.894	0.405	0.719	0.217	0.107	0.15	0	0.749	0.395	0.199
E.fuscoguttatus.125056-gene	saddlebrown	Lrrc8d	9.69	9.238	10.162	0.265	0.025	0.023	3.559	5.999	3.934	6.786	7.971	5.938	0.165	0.154	0.246	2.809	2.681	2.852
E.fuscoguttatus.125058-gene	saddlebrown	BARHL2	9.506	5.33	6.592	0.069	0	0.107	0	0	0	5.593	8.06	2.475	0	0	0.128	0	0	0
E.fuscoguttatus.12507-gene	saddlebrown	Epb41l1	100.883	86.203	90.841	0.114	0.048	0.088	8.128	9.181	9.492	67.34	89.781	84.12	0.053	0.124	0.106	9.575	9.254	8.757
E.fuscoguttatus.125105-gene	saddlebrown	Ephx4	12.632	21.509	19.989	0.406	0.343	0.21	0.819	1.771	1.791	13.36	12.143	10.606	0.38	1.684	0.252	0.147	0.582	0.469
E.fuscoguttatus.125113-gene	saddlebrown	KIAA1107	31.002	30.087	33.426	1.978	3.433	2.518	19.653	18.186	19.722	27.11	30.528	36.054	4.589	5.24	4	18.352	19.808	17.815
E.fuscoguttatus.125195-gene	saddlebrown	dipk1a	14.662	22.241	16.632	0.117	0	0	0.589	0.611	0.182	14.403	13.152	13.666	0	0.229	0	0	0.1	0.303
E.fuscoguttatus.125201-gene	saddlebrown	SCIN	4.979	3.243	4.542	0.096	0.061	0.019	0	0	0	5.327	5.505	5.978	0.157	0.188	0.201	0	0	0
E.fuscoguttatus.125295-gene	saddlebrown	PBX1	0.624	1.466	1.45	0	0.201	0	0.241	0.208	0	0.42	0.995	0	0	0	0.111	0.518	0	0
E.fuscoguttatus.125299-gene	saddlebrown	PBX1	21	16.79	18.287	0.895	0.814	0.053	5.97	5.881	3.961	18.43	18.084	14.418	0.836	0.901	0.575	6.127	7.223	3.934
E.fuscoguttatus.12530-gene	saddlebrown	Cntn4	7.031	5.737	7.955	0.764	0.222	0.111	0.866	0.79	0.408	5.464	6.319	7.024	0.446	0.781	0.665	2.228	1.642	2.025
E.fuscoguttatus.125348-gene	saddlebrown	uck2a	9.135	8.192	8.767	5.336	6.113	3.981	4.996	3.322	3.556	6.545	5.562	6.831	1.78	1.247	0.796	3.516	1.639	1.485
E.fuscoguttatus.125370-gene	saddlebrown	SCP2	35.569	50.878	42.574	20.226	24.779	18.835	36.817	28.395	33.961	52.646	31.346	23.977	13.543	23.192	16.457	30.696	36.635	39.051
E.fuscoguttatus.125399-gene	saddlebrown	SHISAL2A	4.135	1.041	2.574	0	0	0	0.598	0.258	0.231	1.045	1.546	1.679	0	0	0	0.966	0.255	0.257
E.fuscoguttatus.125414-gene	saddlebrown	akr1a1b	23.14	26.157	23.787	11.5	10.247	14.555	13.886	14.479	11.813	35.882	21.608	18.617	9.681	13.193	15.427	17.259	19.413	21.142
E.fuscoguttatus.125456-gene	saddlebrown	Kif1a	87.264	81.231	88.412	1.348	0.915	0.333	19.451	19.674	19.41	75.931	106.138	88.449	2.09	1.437	1.923	26.942	28.853	24.932
E.fuscoguttatus.125506-gene	saddlebrown	SCLY	8.32	8.574	10.457	2.727	3.406	2.726	6.531	6.637	5.833	6.405	7.226	7.826	2.707	1.71	3.114	7.771	5.864	6.002
E.fuscoguttatus.12553-gene	saddlebrown	Cntn4	1.577	1.501	2.165	0.22	0.083	0.113	0.247	0.341	0.19	1.335	1.631	1.661	0.114	0.416	0.431	0.159	0.126	0.042
E.fuscoguttatus.125622-gene	saddlebrown	Slco2a1	9.487	7.055	11	1.99	2.366	2.451	2.048	2.549	1.895	8.226	8.975	4.981	5.918	2.605	4.677	3.262	2.654	3.305
E.fuscoguttatus.125637-gene	saddlebrown	RAB6B	73.776	97.825	74.314	4.196	2.024	1.299	15.958	13.377	13.426	75.598	82.989	83.248	3.136	2.04	1.893	15.877	18.56	15.156
E.fuscoguttatus.125646-gene	saddlebrown	--	0.78	1.309	0.518	0	0	0.115	0	0	0	0.788	0.311	0.281	0	0.195	0.139	0	0	0
E.fuscoguttatus.125664-gene	saddlebrown	amotl2a	7.599	5.846	6.769	1.063	0.329	0.137	1.001	0.989	1.213	14.607	14.631	12.305	0.795	1.113	0.889	3.385	5.121	2.455
E.fuscoguttatus.125675-gene	saddlebrown	SAP130	19.254	18.265	18.973	3.062	4.91	3.134	11.208	14.657	15.017	19.288	19.64	21.951	2.508	3.175	2.887	19.377	22.563	21.818
E.fuscoguttatus.125746-gene	saddlebrown	Gpr17	6.926	6.522	5.897	0	0	0	0.517	0.447	0.1	11.513	5.478	8.827	0	0.419	0.238	0.139	0.551	0
E.fuscoguttatus.12576-gene	saddlebrown	CHL1	122.74	100.398	114.017	0.386	0.145	0.066	5.019	4.713	4.404	72.511	76.486	75.817	0.261	0.505	0.339	4.983	5.461	4.235
E.fuscoguttatus.125784-gene	saddlebrown	BCL6	11.498	5.266	12.3	1.222	0.442	0.513	1.408	0.852	1.574	12.847	12.006	7.638	0.391	1.279	0.357	1.894	1.801	2.115
E.fuscoguttatus.125794-gene	saddlebrown	LPP	1.923	2.09	2.911	1.103	0.968	0.99	0.534	1.769	1.029	1.865	2.024	2.83	0.865	1.559	1.188	1.053	2.276	1.299
E.fuscoguttatus.125804-gene	saddlebrown	Tprg1l	0.887	0.993	0.982	6.901	6.255	9.147	2.738	4.536	5.366	3.188	0.354	3.629	9.564	8.736	7.25	3.561	4.184	3.526
E.fuscoguttatus.125846-gene	saddlebrown	atp1b1	408.458	354.516	374.412	71.359	48.539	59.578	200.959	204.246	201.827	334.952	292.7	306.534	60.768	88.182	74.442	244.609	239.62	232.757
E.fuscoguttatus.125882-gene	saddlebrown	TMEM131	33.92	33.998	34.964	31.226	30.009	22.338	23.981	26.433	25.758	35.761	33.866	40.585	22.256	30.638	30.713	32.554	31.968	25.943
E.fuscoguttatus.125924-gene	saddlebrown	CNGA3	0.684	1.607	0.909	0.033	0	0	0.132	0.171	0.102	1.268	1.364	1.234	0.031	0.043	0	0.284	0	0
E.fuscoguttatus.125934-gene	saddlebrown	UBE3A	17.511	17.048	15.344	8.92	7.136	5.075	8.911	11.148	10.586	12.617	14.42	18.021	6.205	4.275	6.653	10.784	9.819	9.98
E.fuscoguttatus.125969-gene	saddlebrown	GABRB3	5.101	9.148	4.896	2.66	2.964	1.564	1.073	0.556	1.489	8.246	8.763	7.529	1.491	4.317	1.729	1.155	1.373	0.461
E.fuscoguttatus.125979-gene	saddlebrown	GABRA5	18.897	34.41	24.401	0.272	0.046	0.042	0.549	0.38	0.593	24.274	33.504	31.04	0.153	0	0.101	0.71	0.75	0.377
E.fuscoguttatus.126026-gene	saddlebrown	HERC2	34.229	35.09	34.882	1.675	1.466	0.968	20.096	21.95	20.426	39.118	41.93	44.802	1.521	2.726	2.712	22.733	26.422	19.458
E.fuscoguttatus.12603-gene	saddlebrown	CNTN3	16.791	14.749	18.657	0.068	0.038	0.018	0.092	0.198	0.106	16.805	20.746	17.317	0.064	0.03	0.063	0.197	0.234	0.236
E.fuscoguttatus.126118-gene	saddlebrown	NIPA1	3.393	2.704	2.394	1.703	0.821	0.816	2.126	1.555	1.513	3.714	3.551	3.519	0.833	0.849	2.109	1.056	2.79	1.545
E.fuscoguttatus.126124-gene	saddlebrown	NIPA2	14.346	14.225	9.704	8.169	10.058	9.504	6.936	6.424	9.456	12.007	11.396	11.936	14.056	6.913	11.123	8.8	8.451	6.062
E.fuscoguttatus.126142-gene	saddlebrown	--	0.205	0.619	1.021	0	0	0	0.237	0.205	0	1.036	1.472	0.666	0	0	0	0.255	1.214	1.019
E.fuscoguttatus.126192-gene	saddlebrown	Chst7	30.463	28.065	28.696	1.896	3.3	1.238	10.393	8.572	8.384	29.318	23.713	24.143	0.775	1.396	1.21	14.403	8.151	14.156
E.fuscoguttatus.126194-gene	saddlebrown	SLC9A7	19.51	18.326	19.37	5.062	7.161	5.599	13.729	12.677	12.307	17.767	22.963	18.966	11.787	7.324	11.024	9.053	8.89	7.345
E.fuscoguttatus.126217-gene	saddlebrown	jade3	14.044	11.664	14.467	2.451	2.948	2.038	4.324	5.874	5.669	10.575	11.815	11.56	6.61	3.248	3.499	6.118	7.008	5.941
E.fuscoguttatus.126265-gene	saddlebrown	tbc1d23	22.812	24.476	25.717	16.322	13.991	16.023	15.225	15.418	14.761	25.898	23.985	24.759	11.889	10.023	10.718	18.809	19.231	16.373
E.fuscoguttatus.126285-gene	saddlebrown	TOMM70	82.608	79.964	79.874	8.137	5.042	4.119	27.055	32.518	25.443	67.306	77.056	77.003	4.811	4.531	4.14	32.695	35.284	32.224
E.fuscoguttatus.126303-gene	saddlebrown	TMEM45A	1.257	1.265	1.095	9.915	6.239	7.044	5.453	3.928	6.168	1.111	1.691	3.231	2.189	4.719	3.265	6.262	4.496	5.931
E.fuscoguttatus.126318-gene	saddlebrown	chd1l	6.759	5.698	6.522	3.369	2.782	1.763	1.222	2.957	1.395	6.659	7.781	9.739	1.698	2.474	2.521	3.525	3.251	2.392
E.fuscoguttatus.12632-gene	saddlebrown	pdzrn3b	8.622	11.084	11.019	3.814	3.546	1.729	0.721	1.454	1.205	9.131	9.877	9.388	3.618	2.418	3.431	1.488	1.742	1.548
E.fuscoguttatus.126354-gene	saddlebrown	WWC3	6.535	6.011	7.557	5.753	5.62	3.784	2.781	3.493	2.681	7.438	8.221	8.253	5.656	3.722	5.183	4.397	4.632	3.88
E.fuscoguttatus.126405-gene	saddlebrown	AP1S2	5.253	4.731	4.406	0.317	0	0.123	3.518	3.318	2.22	4.469	2.645	3.292	0.148	0	0	3.443	2.182	3.295
E.fuscoguttatus.126410-gene	saddlebrown	xlrs1	0.847	1.193	0.169	0.777	0.246	0.075	0	0	0	0	0.202	0.55	0	0	0.18	0	0	0
E.fuscoguttatus.126417-gene	saddlebrown	CDKL5	37.284	40.044	35.913	2.337	1.422	1.4	2.331	3.418	3.244	25.763	39.51	31.393	0.939	1.184	1.307	2.946	2.81	2.742
E.fuscoguttatus.126435-gene	saddlebrown	SCML2	17.678	17.622	16.357	1.341	0.884	0.911	12.732	11.406	10.837	16.882	15.277	16.171	0.703	1.028	0.79	12.854	14.46	11.386
E.fuscoguttatus.126452-gene	saddlebrown	RAI2	18.113	17.265	15.646	5.885	6.598	4.056	3.894	4.328	3.647	16.358	13.9	15.529	5.369	1.685	3.288	3.294	5.299	3.822
E.fuscoguttatus.126454-gene	saddlebrown	NHS	5.447	5.996	5.704	0.175	0.025	0.011	1.325	1.553	0.613	4.655	5.663	7.963	0.055	0.019	0.054	1.363	1.18	1.113
E.fuscoguttatus.12652-gene	saddlebrown	GXYLT2	5.974	7.295	7.316	1.068	0.237	0.174	1.813	2.253	2.185	5.542	5.154	7.951	0.21	0.588	0.209	2.927	2.609	1.751
E.fuscoguttatus.126580-gene	saddlebrown	ndnf	11.421	8.77	10.378	0.642	0.485	0.47	2.384	2.119	1.838	9.398	11.336	7.009	0.379	0.619	0.314	1.32	3.543	1.754
E.fuscoguttatus.126589-gene	saddlebrown	CPEB2	25.517	22.205	27.016	0.419	0.566	0.605	8.169	7.743	7.212	23.765	32.732	32.943	0.418	0.512	0.441	5.337	6.919	7.014
E.fuscoguttatus.126610-gene	saddlebrown	CC2D2A	5.447	5.984	5.217	2.299	2.549	1.465	2.393	2.933	2.757	4.339	13.155	5.924	2.133	4.168	2.135	4.729	9.741	2.471
E.fuscoguttatus.126650-gene	saddlebrown	fbxl5	76.067	74.747	69.361	48.829	46.113	38.278	41.942	40.876	38.805	65.823	56.572	53.223	47.786	36.451	45.747	40.332	31.833	35.208
E.fuscoguttatus.126662-gene	saddlebrown	NEK1	17.21	13.934	15.309	5.366	4.363	3.391	13.129	11.599	12.462	10.018	13.201	14.207	3.726	4.822	4.867	10.018	9.998	8.238
E.fuscoguttatus.126715-gene	saddlebrown	Palld	20.007	18.638	19.244	0.291	0.101	0.093	2.449	3.787	3.299	14.039	15.726	15.62	0.415	0.425	0.651	4.047	4.384	3.91
E.fuscoguttatus.12672-gene	saddlebrown	rybpb	29.606	21.007	26.748	15.871	11.203	11.13	6.925	9.708	8.227	19.125	27.67	25.916	10.664	10.203	7.24	8.865	8.141	6.268
E.fuscoguttatus.126765-gene	saddlebrown	SLAIN2	11.529	8.794	10.342	10.106	5.93	5.785	5.965	7.376	7.73	7.669	11.048	11.626	4.873	10.108	8.088	9.007	7.631	7.184
E.fuscoguttatus.126775-gene	saddlebrown	Slc10a4	1.549	1.455	1.234	0.059	0	0	0	0	0	1.669	1.482	2.906	0	0.62	0	0.129	0	0.205
E.fuscoguttatus.126784-gene	saddlebrown	FRYL	24.897	25.888	27.016	0.791	0.445	0.575	13.096	11.739	12.075	23.945	24.298	30.414	0.97	0.899	0.927	11.861	13.89	12.034
E.fuscoguttatus.12682-gene	saddlebrown	gpr173	8.454	8.628	8.654	0	0	0	3.804	2.936	3.981	9.491	7.724	8.642	0	0	0	1.316	3.476	3.266
E.fuscoguttatus.126853-gene	saddlebrown	dcun1d4	56.427	66.814	62.24	4.459	5.194	4.278	22.659	17.101	18.723	53.558	58.379	58.048	3.582	2.801	4.721	15.874	21.473	14.824
E.fuscoguttatus.126865-gene	saddlebrown	SGCB	16.696	14.931	15.133	0.545	1.593	1.165	1.452	1.464	1.323	13.296	12.668	12.782	2.13	0.999	0.892	1.776	1.351	1.266
E.fuscoguttatus.126878-gene	saddlebrown	spata18	0.62	0.089	1.235	0	0.043	0	0.103	0.266	0	0.895	0.742	0.575	0	0	0.047	0.221	0	0.088
E.fuscoguttatus.126891-gene	saddlebrown	usp46	12.096	9.47	11.665	0.386	0.418	0.682	3.443	6.721	3.683	9.7	11.023	13.612	0.412	0.649	0.409	5.858	5.21	6.58
E.fuscoguttatus.126932-gene	saddlebrown	LNX1	66.41	57.299	65.554	0.302	0.128	0.117	9.756	10.41	11.521	62.174	44.994	53.626	0.494	0.297	0.316	13.62	14.562	13.024
E.fuscoguttatus.126945-gene	saddlebrown	GSX2	0.548	1.288	1.092	0.105	0.266	0.243	0	0	0.163	1.108	1.53	0.791	0.294	0.137	0.195	0	0	0
E.fuscoguttatus.126948-gene	saddlebrown	pdgfra	6.448	10.273	14.967	2.332	1.602	1.207	0.551	0.701	0.475	12.407	15.224	11.562	1.983	1.579	1.404	0.594	1.024	0.613
E.fuscoguttatus.126979-gene	saddlebrown	kit	10.965	12.467	8.843	0.051	0	0.039	0.616	0.843	0.832	6.234	7.592	6.871	0.095	0.1	0.047	0.498	0.657	0.617
E.fuscoguttatus.127001-gene	saddlebrown	kdr	26.678	24.524	27.019	2.268	0.607	0.514	7.474	8.165	6.796	25.591	25.756	25.397	0.913	1.882	1.164	9.767	10.371	8.237
E.fuscoguttatus.127046-gene	saddlebrown	CLOCK	6.011	6.555	5.987	18.449	11.013	8.894	11.126	10.671	11.843	6.276	7.609	7.049	17.153	25.5	19.91	10.48	11.418	11.445
E.fuscoguttatus.127067-gene	saddlebrown	Exoc1	34.3	34.908	32.512	32.614	25.26	27.085	24.499	21.795	22.36	35.949	31.561	28.973	16.883	23.264	24.409	25.311	24.635	23.154
E.fuscoguttatus.127086-gene	saddlebrown	cep135	16.399	13.334	16.072	10.398	7.469	5.264	2.214	2.102	1.908	15.583	26.256	20.147	4.143	9.636	8.597	5.935	5.258	3.206
E.fuscoguttatus.127115-gene	saddlebrown	crad	40.365	38.175	38.281	0.773	0.318	0.906	8.851	9.801	9.003	36.036	42.614	37.303	3.338	0.41	0.33	12.431	11.97	9.518
E.fuscoguttatus.127152-gene	saddlebrown	--	5.204	5.681	6.205	0.042	0.035	0.065	2.035	2.712	2.877	5.406	4.032	4.125	0.039	0.11	0.195	2.829	2.603	2.767
E.fuscoguttatus.127182-gene	saddlebrown	Rem2	19.894	37.439	24.984	0.744	1.466	0.896	3.002	3.604	1.543	24.907	31.553	30.583	0.618	1.299	0.538	1.795	1.422	1.146
E.fuscoguttatus.127196-gene	saddlebrown	Carmil3	27.84	28.763	29.388	0.648	0.602	0.539	6.566	6.467	6.625	21.254	27.895	25.03	0.469	0.721	0.677	7.314	8.525	5.554
E.fuscoguttatus.127296-gene	saddlebrown	OSBPL1A	18.035	15.188	16.736	0.681	0.256	0.293	5.343	4.487	5.573	10.222	10.785	11.713	0.354	0.628	0.703	5.971	5.946	6.598
E.fuscoguttatus.12731-gene	saddlebrown	MITF	4.598	3.115	5.196	0	0.043	0	0.205	0.088	0.631	1.608	0.952	2.584	0	0	0.047	0	0.087	0.176
E.fuscoguttatus.127385-gene	saddlebrown	VPS4B	4.92	4.043	4.101	33.354	25.189	24.826	17.193	19.984	16.933	5.986	4.564	3.695	33.363	38.451	31.993	25.01	21.897	20.847
E.fuscoguttatus.127397-gene	saddlebrown	Plekhb2	30.252	24.064	26.603	3.556	2.144	3.013	10.926	13.725	9.875	21.918	21.533	17.57	1.265	1.219	0.786	13.048	7.863	10.115
E.fuscoguttatus.127414-gene	saddlebrown	cep19	6.593	4.978	10.124	1.103	0.931	0.854	1.589	0.824	1.226	2.776	6.9	5.055	4.858	0.825	1.61	0.342	1.355	3.002
E.fuscoguttatus.12742-gene	saddlebrown	Frmd4b	24.711	20.465	20.715	2.928	2.163	0.906	7.085	9.741	8.121	17.018	20.399	20.67	1.048	1.405	0.793	6.992	9.946	5.83
E.fuscoguttatus.127424-gene	saddlebrown	Pak2	31.753	35.523	32.363	46.012	43.222	38.996	37.4	41.628	35.669	38.316	24.498	30.54	43.686	46.694	43.521	37.187	41.72	33.258
E.fuscoguttatus.127463-gene	saddlebrown	tmem205	0.924	0.233	0.691	3.712	3.917	6.36	2.139	2.08	2.474	1.635	0.276	0.75	2.105	2.776	2.463	2.015	2.737	1.148
E.fuscoguttatus.127467-gene	saddlebrown	DHCR24	6.252	4.507	3.703	56.903	50.243	43.24	32.548	33.545	24.725	6.829	6.164	6.401	44.235	28.927	27.909	24.726	24.926	18.716
E.fuscoguttatus.127494-gene	saddlebrown	USP24	20.169	19.521	19.5	3.534	3.997	2.442	11.325	13.875	12.77	18.452	18.794	18.378	3.003	2.915	3.93	11.897	13.456	11.082
E.fuscoguttatus.127567-gene	saddlebrown	PLPP3	37.977	50.27	42.952	3.432	2.223	2.593	12.714	17.112	15.514	42.026	39.099	33.126	4.547	4.073	3.261	13.513	15.511	12.437
E.fuscoguttatus.12766-gene	saddlebrown	Arl6ip5	5.489	5.985	4.556	30.307	43.635	36.95	13.758	12.579	12.242	15.019	5.744	5.446	29.536	23.868	27.781	26.487	16.924	21.354
E.fuscoguttatus.12770-gene	saddlebrown	TRNT1	7.042	8.835	8.335	2.342	5.091	2.265	4.605	5.716	5.19	6.909	6.103	5.302	4.321	3.908	5.873	4.576	3.424	3.65
E.fuscoguttatus.127742-gene	saddlebrown	Prrc2c	22.301	22.958	23.604	5.084	4.5	3.77	14.872	15.79	17.143	20.329	22.466	24.604	4.189	3.863	3.846	15.168	17.185	15.547
E.fuscoguttatus.12778-gene	saddlebrown	AVPR1B	1.22	1.228	1.458	0.14	0.177	0.054	0.282	0.366	0.218	1.11	2.481	1.849	0.523	0.183	0	0.608	0.722	0
E.fuscoguttatus.127786-gene	saddlebrown	FMO5	10.145	8.822	10.177	2.315	1.194	1.511	5.544	6.221	6.485	9.732	7.597	11.064	1.748	1.863	1.452	7.609	8.314	9.511
E.fuscoguttatus.12781-gene	saddlebrown	Lrrn1	36.169	31.809	32.85	0.102	0.034	0.016	8.648	10.351	9.482	32.429	32.531	33.53	0.019	0.213	0.113	12.361	12.32	10.059
E.fuscoguttatus.127838-gene	saddlebrown	plpp6	12.785	12.103	12.43	1.31	0.516	0.473	2.465	3.044	3.123	9.38	12.196	10.214	0.734	1.486	0.892	4.928	2.553	4.082
E.fuscoguttatus.127841-gene	saddlebrown	PRDX6	136.191	143.274	144.083	152.735	154.263	170.958	134.305	135.87	124.769	115.789	88.595	88.267	146.589	117.469	146.804	109.623	122.417	117.798
E.fuscoguttatus.127866-gene	saddlebrown	fam20b	20.242	21.984	21.01	3.056	2.58	2.223	12.325	13.745	11.596	23.036	17.967	19.604	4.111	3.2	3.746	12.339	11.458	12.805
E.fuscoguttatus.12787-gene	saddlebrown	Itpr1	28.431	40.54	54.066	0.849	0.617	0.523	9.134	9.472	7.968	23.113	40.953	27.361	0.725	0.849	1.009	4.916	5.199	4.744
E.fuscoguttatus.127894-gene	saddlebrown	RALGPS1	4.575	7.724	5.879	0.508	0.357	0.459	3.414	3.394	2.897	5.219	4.412	5.431	0.474	1.108	1.101	4.227	3.349	3.665
E.fuscoguttatus.127909-gene	saddlebrown	zyg11	22.046	21.011	21.49	4.137	5.395	4.164	8.479	9.558	8.265	18.601	20.126	18.214	6.315	4.402	4.811	8.032	8.678	7.047
E.fuscoguttatus.127969-gene	saddlebrown	Pfas	55.154	47.284	51.817	8.125	8.534	5.946	10.416	12.134	11.396	33.262	34.515	34.86	8.375	8.958	10.949	12.01	12.928	11.307
E.fuscoguttatus.128136-gene	saddlebrown	Cyp2j6	19.576	12.895	12.08	3.272	3.406	1.324	5.365	5.748	4.301	13.285	13.575	9.066	1.918	1.431	0.843	9.96	8.218	8.832
E.fuscoguttatus.128189-gene	saddlebrown	Hsd17b7	1.203	0.363	1.438	10.217	7.167	6.676	8.213	6.98	6.978	1.945	0.72	1.433	4.449	19.425	10.386	10.34	8.668	4.662
E.fuscoguttatus.128228-gene	saddlebrown	UBXN6	30.179	28.58	29.367	14.58	6.538	8.24	17.112	17.176	17.094	20.863	19.947	19.019	8.086	8.274	3.438	16.814	13.028	17.258
E.fuscoguttatus.128288-gene	saddlebrown	fsd1	46.422	50.822	46.941	5.783	7.536	6.711	14.321	14.502	14.121	51.46	48.648	49.864	6.16	4.515	4.428	14.535	17.711	12.033
E.fuscoguttatus.128316-gene	saddlebrown	RAB11B	52.058	46.378	47.082	35.586	45.01	33.2	24.459	24.535	27.227	48.165	32.92	38.86	36.127	32.797	30.393	34.775	29.914	32.295
E.fuscoguttatus.128322-gene	saddlebrown	--	1.16	0.908	0.642	0	0.125	0.114	0	0.129	0	1.562	1.079	2.231	0.138	0	0	0.642	2.161	0.128
E.fuscoguttatus.128330-gene	saddlebrown	TRIM25	0.995	0.551	1.303	0.215	0	0.166	0.234	0	0.567	0	0	0.824	0	0	0	0.497	0	0
E.fuscoguttatus.128368-gene	saddlebrown	NFIA	7.28	10.992	8.006	0.522	0.073	0	1.579	0.152	1.218	8.428	5.623	6.402	0.163	0.114	0.081	1.322	0.898	1.657
E.fuscoguttatus.128373-gene	saddlebrown	Nfia	2.896	3.158	3.846	0	0	0	1.954	0.241	0.215	3.658	2.309	1.306	0	0	0	0.601	0.714	0.719
E.fuscoguttatus.128379-gene	saddlebrown	NFIA	5.379	5.415	6.858	0	0	0.096	0.498	0.646	0.384	1.087	2.831	3.494	0	0	0.115	1.072	1.274	0.855
E.fuscoguttatus.128424-gene	saddlebrown	Mpdz	5.283	5.375	5.375	0.391	0.138	0.151	2.891	3.692	3.294	2.927	5.435	4.796	0.183	0.341	0.484	1.344	2.018	1.975
E.fuscoguttatus.12846-gene	saddlebrown	BHLHE40	60.048	70.5	62.772	1.341	1.081	0.566	17.459	20.726	16.025	77.423	53.006	54.642	1.481	1.995	0.849	29.25	31.565	32.516
E.fuscoguttatus.128539-gene	saddlebrown	Apc2	65.714	63.118	63.107	0.244	0.234	0.137	24.507	25.913	21.242	46.551	69.919	70.543	0.145	0.246	0.062	21.36	20.179	19.53
E.fuscoguttatus.128549-gene	saddlebrown	--	0.529	0.355	0.352	0	0.043	0.039	0.204	0.177	0.157	1.07	1.689	2.101	0	0.066	0	0.33	0.609	0.175
E.fuscoguttatus.128556-gene	saddlebrown	APC2	17.715	16.488	20.303	0.07	0.118	0.054	5.334	9.344	6.387	15.079	17.995	17.073	0.065	0.182	0	5.591	6.944	8.196
E.fuscoguttatus.128564-gene	saddlebrown	DIRAS1	14.56	19.601	17.647	0.101	0	0.078	8.321	8.421	8.765	18.965	28.325	21.836	0.376	0	0.187	10.049	7.962	7.842
E.fuscoguttatus.128590-gene	saddlebrown	--	1.583	4.461	0.315	7.99	9.197	7.587	9.154	9.18	6.778	3.838	2.271	2.398	14.757	10.457	11.468	12.614	12.493	15.407
E.fuscoguttatus.128594-gene	saddlebrown	CAMK4	31.253	36.978	32.584	0.262	0.044	0	9.197	11.058	11.333	30.561	33.007	30.662	0.049	0.069	0.243	11.949	10.55	12.618
E.fuscoguttatus.128622-gene	saddlebrown	EFNA2	1.241	1.999	1.73	2.136	0.601	1.322	0.574	1.241	0.886	1.755	2.078	1.343	1.064	0.186	1.19	0.618	1.714	0.986
E.fuscoguttatus.12864-gene	saddlebrown	ARL8B	53.725	59.722	60.955	2.01	3.167	2.281	32.157	28.266	20.215	60.655	47.773	52.589	1.502	1.929	2.365	21.526	27.197	29.7
E.fuscoguttatus.128667-gene	saddlebrown	ZBTB37	5.004	3.415	2.788	0.438	0.041	0.038	1.276	2.969	1.665	2.657	4.362	3.489	0.045	0.446	0.316	2.852	1.925	2.443
E.fuscoguttatus.128671-gene	saddlebrown	s1pr1	36.323	26.922	31.059	0.067	0	0	3.648	3.971	4.585	23.837	33.804	32.615	0.063	0	0.124	5.818	6.799	5.337
E.fuscoguttatus.128673-gene	saddlebrown	DPH5	28.113	28.602	25.291	15.781	11.857	15.162	21.507	23.58	17.665	32.833	26.574	26.339	8.91	19.179	13.69	22.023	21.475	17.416
E.fuscoguttatus.128693-gene	saddlebrown	VCAM1	10.883	13.694	13.55	0.169	0.214	0.685	0.51	0.441	0.525	17.683	17.678	18.944	0.67	0.497	0.627	2.656	2.685	1.68
E.fuscoguttatus.128700-gene	saddlebrown	Hmcn2	13.449	17.118	14.613	0.128	0.054	0.395	0.386	0.333	0.496	19.653	23.662	19.249	0.298	0.334	0.237	1.384	1.755	2.319
E.fuscoguttatus.12872-gene	saddlebrown	Sema3f	6.532	4.768	7.946	0.029	0.024	0.133	2.134	1.745	1.869	6.046	7.097	6.261	0.107	0.3	0.027	3.353	3.444	2.823
E.fuscoguttatus.128736-gene	saddlebrown	Dbt	24.875	26.698	31.268	18.826	22.532	16.828	16.035	15.585	15.976	28.085	24.912	24.735	16.944	16.426	19.201	16.795	21.957	17.192
E.fuscoguttatus.128770-gene	saddlebrown	Plppr3	10.372	11.335	10.567	0.034	0.029	0.053	0.343	0	0.317	9.462	10.846	10.264	0	0.089	0.063	0.369	0.234	0.118
E.fuscoguttatus.128794-gene	saddlebrown	Tmem259	13.966	12.881	13.848	7.871	7.538	5.653	9.608	8.368	9.276	16.348	12.362	13.917	8.209	8.453	10.292	10.726	10.927	9.35
E.fuscoguttatus.128806-gene	saddlebrown	Grin3a	2.357	1.621	3.052	0.023	0	0	0.091	0.118	0.21	2.619	4.322	2.424	0	0.029	0.021	0	0.039	0
E.fuscoguttatus.128826-gene	saddlebrown	--	2.34	1.963	2.978	0	0	0	0.752	1.56	0.232	2.364	2.177	1.407	0	0	0	0.324	0	0.129
E.fuscoguttatus.128830-gene	saddlebrown	KIAA1614	2.337	2.206	1.746	0	0	0	0.676	0.877	1.303	1.476	2.271	1.581	0	0	0	0.546	0	0.435
E.fuscoguttatus.128837-gene	saddlebrown	STX6	49.578	51.224	58.298	1.754	0.74	1.939	19.708	24.463	26.111	51.416	58.251	46.807	0.117	0.492	0.116	26.111	27.369	32.977
E.fuscoguttatus.128844-gene	saddlebrown	ELAVL1	78.14	84.518	84.354	24.293	22.387	22.081	31.723	32.157	23.924	74.415	55.871	59.887	19.247	5.831	12.735	29.919	34.839	31.458
E.fuscoguttatus.128852-gene	saddlebrown	MDGA2	1.952	1.271	2.145	0	0	0.125	0.218	0.282	0.252	2.342	1.959	2.527	0.05	0.141	0	0.821	0.774	0.374
E.fuscoguttatus.128878-gene	saddlebrown	kidins220b	127.852	122.02	126.691	0.317	0.073	0.134	19.004	20.096	21.761	123.317	138.043	135.341	0.067	0.189	0.08	24.055	24.661	21.358
E.fuscoguttatus.128907-gene	saddlebrown	mboat2	17.524	18.074	17.884	0.149	0.042	0.115	9.088	7.856	8.857	17.444	16.21	15.978	0.139	0.194	0.046	6.45	9.37	6.774
E.fuscoguttatus.128921-gene	saddlebrown	FGFR1OP	18.02	21.483	21.009	15.388	10.536	12.238	9.415	9.634	8.372	21.564	25.228	22.561	10.814	15.9	10.928	10.342	8.358	8.662
E.fuscoguttatus.128945-gene	saddlebrown	CCR6	1.917	0.939	2.17	0	0	0	0.403	0.624	0.534	1.997	2.239	1.986	0	0.078	0	1.166	2.155	0.811
E.fuscoguttatus.128954-gene	saddlebrown	KBTBD11	14.886	17.281	12.229	0.249	0.421	0.289	1.131	0.217	1.745	9.881	10.267	11.761	0	0.082	0.232	1.218	1.608	1.835
E.fuscoguttatus.128956-gene	saddlebrown	Kif26a	11.771	9.47	9.738	0.423	0.619	0.5	0.125	0.065	0.019	9.988	11.875	11.568	0.476	0.391	0.866	0	0.128	0.065
E.fuscoguttatus.12900-gene	saddlebrown	PTPRG	4.083	4.785	6.35	0.064	0.054	0.025	1.035	0.727	0.898	2.995	6.02	5.146	0.36	0.126	0.089	1.184	1.435	1.222
E.fuscoguttatus.129019-gene	saddlebrown	INAFM2	1.456	0.628	1.865	0.239	0.302	0	0.481	0.416	1.113	0.21	0.498	1.351	0	0	0.111	0.777	0.41	0.62
E.fuscoguttatus.129021-gene	saddlebrown	Zbtb1	10.92	10.159	10.272	4.556	4.594	4.358	5.423	7.336	7.479	9.64	9.565	8.357	7.714	4.804	5.348	6.8	6.639	5.753
E.fuscoguttatus.129025-gene	saddlebrown	Mthfd1	0.2	1.311	1.197	0	0.097	0.044	0	0	0.268	1.215	0.359	1.41	0.215	0	0	0.125	0.198	0
E.fuscoguttatus.129066-gene	saddlebrown	cep170b	14.393	13.279	13.214	0.129	0	0.033	3.475	3.279	3.551	13.202	15.718	16.013	0.067	0.075	0.08	2.868	4.471	3.581
E.fuscoguttatus.129082-gene	saddlebrown	Cep170b	11.801	8.333	6.315	0.202	0	0	2.445	2.466	1.886	8.186	8.848	8.007	0	0	0.094	0.877	2.781	1.225
E.fuscoguttatus.129093-gene	saddlebrown	TNFAIP2	21.071	16.093	20.787	0.269	0	0.208	9.364	8.496	6.923	24.602	27.602	24.907	0.574	0.452	0.428	10.413	10.825	11.03
E.fuscoguttatus.129107-gene	saddlebrown	CKB	1972.34	1724.55	1881.15	9.834	19.053	9.396	30.702	36.662	33.075	2040.5	1567.3	1517.3	7.969	11.552	13.149	46.553	45.036	42.57
E.fuscoguttatus.129120-gene	saddlebrown	Cdc42bpb	34.723	31.844	35.03	7.884	8.185	8.004	16.226	16.738	16.194	29.772	33.438	34.599	7.681	8.301	8.628	16.997	16.84	15.736
E.fuscoguttatus.12915-gene	saddlebrown	PTPRG	8.749	8.873	8.779	2.21	1.012	2.203	2.719	2.938	1.981	6.597	8.824	10.035	0.665	0.539	0.313	2.195	1.546	2.789
E.fuscoguttatus.129184-gene	saddlebrown	Ahsa1	1.393	1.784	1.639	5.375	11.404	5.676	3.515	4.938	3.728	3.198	2.726	1.645	3.189	2.567	2.698	7.568	6.496	3.396
E.fuscoguttatus.129210-gene	saddlebrown	btbd6b	17.13	21.812	16.208	5.798	8.793	6.349	15.16	17.645	13.22	13.24	14.546	13.72	10.557	5.916	10.313	9.706	12.677	12.507
E.fuscoguttatus.129216-gene	saddlebrown	Brf1	6.377	4.814	3.493	0.183	0	0.425	1.844	2.232	4.551	5.799	6.864	3.106	0.342	0.958	0.17	1.985	2.202	3.167
E.fuscoguttatus.129252-gene	saddlebrown	SERPINA10	329.165	298.696	299.438	5.689	4.263	4.056	85.854	76.782	86.593	381.22	311.727	303.457	4.897	7.53	5.937	115.179	114.787	114.896
E.fuscoguttatus.129258-gene	saddlebrown	Ppp4r4	17.999	23.73	17.315	3.576	2.7	3.819	2.844	3.6	4.073	20.182	22.157	21.24	5.27	6.856	5.239	2.679	2.166	3.271
E.fuscoguttatus.129316-gene	saddlebrown	TMEM251	10.497	13.293	11.467	3.691	5.575	6.012	5.092	4.741	5.438	10.948	6.075	6.964	3.629	2.288	4.149	3.374	4.343	8.073
E.fuscoguttatus.129342-gene	saddlebrown	NLRC3	1.068	1.893	5.482	0.248	0.145	0.239	0.98	1.333	0.896	7.1	6.227	8.421	0.387	0.862	0.516	3.199	3.761	3.561
E.fuscoguttatus.12938-gene	saddlebrown	fezf2	0.102	2.46	0.304	0.175	0.148	0	0.353	0.815	1.181	2.983	3.044	2.094	0.055	0.076	0.054	0.127	0.502	0.202
E.fuscoguttatus.129434-gene	saddlebrown	CLDN20	1.566	2.364	1.092	0	0	0	0	0	0	1.107	0.749	1.186	0	0	0.083	0	0	0
E.fuscoguttatus.129450-gene	saddlebrown	ARID1B	15.038	14.796	15.673	3.269	3.582	2.873	3.318	3.925	4.175	14.737	17.399	18.81	2.498	2.848	4.202	4.159	6.647	5.136
E.fuscoguttatus.129515-gene	saddlebrown	tmem200a	4.212	4.711	4.817	0.179	0.264	0.138	0.722	1.326	0.835	6.226	7.277	6.079	0.251	0.761	0.249	1.846	1.308	1.24
E.fuscoguttatus.129597-gene	saddlebrown	CHGA	235.83	281.7	211.821	0.066	0.056	0.204	220.169	239.977	184.221	172.135	223.234	178.074	0.061	0.086	0.122	172.902	185.07	138.371
E.fuscoguttatus.129641-gene	saddlebrown	dpf3	7.199	5.158	6.319	0.28	0.059	0.162	0.423	0.244	0.98	5.301	3.94	4.094	0.131	0.183	0.195	0.152	0.722	0.121
E.fuscoguttatus.129666-gene	saddlebrown	ZFYVE1	11.032	9.978	11.713	3.984	4.122	2.585	2.915	5.657	4.747	9.845	8.372	6.849	7.803	2.439	5.132	4.673	5.028	5.396
E.fuscoguttatus.129698-gene	saddlebrown	Ino80	10.185	9.693	9.315	2.961	2.889	2.02	4.495	5.134	5.398	11.132	11.484	12.436	2.647	3.042	3.386	5.668	6.161	4.052
E.fuscoguttatus.12973-gene	saddlebrown	Nampt	10.876	10.859	11.889	5.428	4.667	2.63	1.944	2.122	1.42	11.436	8.566	10.719	3.98	2.988	3.486	2.092	2.181	2.372
E.fuscoguttatus.129734-gene	saddlebrown	chac1	166.297	183.91	160.774	45.03	89.336	83.754	65.923	49.006	83.681	204.988	121.724	144.959	134.031	49.944	76.197	198.538	167.15	233.472
E.fuscoguttatus.129750-gene	saddlebrown	syndig1l	15.114	20.396	19.685	0.095	0	0	4.803	5.481	5.335	21.144	23.639	20.314	0.089	0	0.088	9.721	9.505	11.219
E.fuscoguttatus.129766-gene	saddlebrown	SLC25A29	6.927	7.968	8.166	0.324	0.068	0.063	2.126	3.534	1.892	7.713	5.748	7.65	0.455	0.106	0.075	1.76	3.487	2.949
E.fuscoguttatus.129771-gene	saddlebrown	slc25a47a	19.398	22.852	17.46	0.742	1.322	0.702	3.325	3.161	2.564	15.679	14.264	16.33	1.925	1.187	3.598	3.937	3.119	2.712
E.fuscoguttatus.129799-gene	saddlebrown	HSP90AA1	217.785	231.105	197.709	111.265	85.182	117.154	45.915	48.857	42.483	264.521	222.555	231.591	45.52	88.808	65.804	80.231	76.327	81.811
E.fuscoguttatus.129825-gene	saddlebrown	WDR20	13.761	15.299	13.434	8.72	10.61	5.592	7.445	8.49	7.758	13.489	12.61	12.672	15.703	7.454	10.36	10.232	9.458	6.529
E.fuscoguttatus.129832-gene	saddlebrown	rps29	26.563	43.375	34.687	62.986	72.32	81.746	87.408	61.394	49.505	62.026	24.004	30.668	51.244	49.195	33.337	41.901	66.397	62.74
E.fuscoguttatus.129836-gene	saddlebrown	lce	0	0	0	0.64	0.618	0.495	0	0.159	0.996	0	0	0	0.513	1.915	1.784	0.596	0.629	1.109
E.fuscoguttatus.129845-gene	saddlebrown	MDGA2	1.539	1.194	1.877	0	0	0	0	0	0.192	1.015	1.883	0.607	0.058	0	0	0.403	0	0.107
E.fuscoguttatus.12985-gene	saddlebrown	LDLRAD2	7.132	6.506	7.214	0	0	0	5.285	3.343	5.468	4.616	9.596	8.805	0.06	0	0.059	2.914	3.079	2.989
E.fuscoguttatus.129853-gene	saddlebrown	KIAA1549L	3.519	2.967	1.694	0.033	0	0	0.473	1.602	0.37	6.636	6.659	4.353	0.031	0	0.039	0.99	1.276	1.165
E.fuscoguttatus.129868-gene	saddlebrown	Mdga2	5.046	3.487	4.024	0.259	0.036	0	0.871	0.678	0.874	5.408	6.936	6.032	0.081	0.226	0.201	0.75	1.61	1.272
E.fuscoguttatus.129886-gene	saddlebrown	FKBP3	165.278	178.846	162.266	133.76	97.76	99.999	89.457	89.336	71.097	153.475	133.903	130.764	73.914	121.584	74.64	101.199	89.112	91.472
E.fuscoguttatus.129894-gene	saddlebrown	FAU	277.079	406.218	316.556	399.258	540.344	476.032	572.452	491.285	510.996	490.745	210.143	230.752	452.961	391.112	381.22	429.904	527.494	527.81
E.fuscoguttatus.129899-gene	saddlebrown	prpf39	45.28	47.133	50.482	16.611	17.467	17.332	36.496	36.348	37.742	46.92	45.977	49.667	18.975	19.049	17.396	44.782	45.44	38.021
E.fuscoguttatus.129917-gene	saddlebrown	PELI2	4.073	3.895	3.549	0.643	0.394	0.407	2.002	1.629	2.271	4.938	2.801	3.637	0.655	0.306	0.705	1.902	2.713	0.809
E.fuscoguttatus.129925-gene	saddlebrown	OTX2	7.305	5.552	7.87	0	0	0	1.035	1.64	0.665	5.724	7.132	5.002	0	0	0	0.743	1.618	1.185
E.fuscoguttatus.129929-gene	saddlebrown	Naa30	4.989	4.464	5.3	2.798	2.147	2.46	1.411	1.996	2.077	5.153	5.039	3.6	1.366	1.831	1.654	0.552	2.954	1.101
E.fuscoguttatus.129934-gene	saddlebrown	ACTR10	87.257	97.005	87.221	15.083	14.508	13.67	42.898	41.694	38.598	75.674	61.639	52.608	15.774	12.977	13.115	37.7	37.415	35.899
E.fuscoguttatus.129948-gene	saddlebrown	Vegfa	4.111	9.052	6.142	1.327	0.622	0.114	3.864	5.653	2.751	7.529	5.224	5.562	1.515	0	2.053	5.12	5.324	5.615
E.fuscoguttatus.129956-gene	saddlebrown	CIPC	20.066	22.766	22.416	10.049	14.335	9.793	3.976	6.098	2.275	12.994	19.757	16.2	14.437	5.577	8.683	12.978	7.986	10.903
E.fuscoguttatus.129971-gene	saddlebrown	ENTPD5	0.908	1.219	1.507	7.813	5.716	7.702	4.435	3.128	3.24	1.733	1.207	2.293	8.163	11.967	10.105	4.523	2.986	3.808
E.fuscoguttatus.130005-gene	saddlebrown	LRFN5	18.642	17.499	19.983	0.157	0.106	0.049	4.617	5.249	6.195	19.499	20.27	16.391	0.029	0.041	0.291	5.174	4.747	4.779
E.fuscoguttatus.130011-gene	saddlebrown	YY1	79.03	76.436	72.905	27.927	28.646	24.407	34.698	36.9	34.618	79.73	72.884	77.94	25.513	24.039	27.585	39.872	51.321	37.361
E.fuscoguttatus.130017-gene	saddlebrown	EVL	25.613	24.819	30.063	0.976	1.029	1.84	13.525	14.668	14.982	22.658	27.583	30.599	0.626	1.037	1.359	13.235	17.198	12.458
E.fuscoguttatus.130031-gene	saddlebrown	BAHD1	4.013	4.228	4.23	0.991	0.768	0.911	3.131	3.594	3.289	4.197	4.354	3.94	1.15	0.946	1.442	3.72	4.328	3.338
E.fuscoguttatus.130042-gene	saddlebrown	Mga	2.368	1.979	1.739	5.237	5.762	3.447	5.803	6.321	5.263	3.304	2.808	2.563	5.172	4.595	5.666	6.172	7.008	4.883
E.fuscoguttatus.130106-gene	saddlebrown	Pak5	45.53	44.354	41.918	6.402	2.378	2.293	2.877	3.571	5.348	37.369	41.337	38.1	2.05	4.836	2.242	5.479	5.222	5.321
E.fuscoguttatus.130117-gene	saddlebrown	lamp5	42.886	47.646	46.037	0	0	0	0	0.159	0	42.69	48.444	37.652	0	0	0	0.198	0.157	0
E.fuscoguttatus.130124-gene	saddlebrown	ANKRD63	0.884	0.89	0.528	0	0	0	0	0	0	0.804	1.798	1.244	0	0	0	0	0	0
E.fuscoguttatus.130126-gene	saddlebrown	PLCB4	92.32	84.326	91.566	5.448	5.62	4.449	26.528	29.123	22.09	56.891	67.723	85.309	5.466	12.411	7.402	17.3	14.922	17.433
E.fuscoguttatus.130164-gene	saddlebrown	Plcb1	25.859	27.311	24.597	0.417	0.141	0.258	2.567	3.237	2.239	23.592	26.665	26.336	0.156	0.246	0.058	3.306	3.732	3.794
E.fuscoguttatus.130204-gene	saddlebrown	FERMT1	0.307	0	0	3.379	1.248	1.688	2.484	3.19	2.518	0	0.073	0	6.477	1.612	1.536	1.986	2.421	1.889
E.fuscoguttatus.130248-gene	saddlebrown	GPCPD1	52.743	55.018	53.542	3.358	2.944	2.249	25.657	25.501	23.453	41.177	53.051	53.189	2.262	2.409	2.849	18.997	20.439	19.906
E.fuscoguttatus.130271-gene	saddlebrown	NAPB	152.368	172.322	149.561	2.784	2.92	2.546	5.445	7.648	3.543	140.873	133.159	107.931	2.522	5.632	2.429	6.044	4.499	3.506
E.fuscoguttatus.130295-gene	saddlebrown	Klhl29	20.472	20.567	17.624	2.845	0.807	2.342	4.682	3.571	3.292	16.996	15.421	16.189	2.424	3.306	1.797	5.385	5.246	4.572
E.fuscoguttatus.130312-gene	saddlebrown	ATAD2B	5.554	5.016	5.292	2.738	2.021	1.852	2.223	2.372	3.241	3.731	4.811	5.492	2.381	3.674	3.199	3.14	3.525	2.207
E.fuscoguttatus.13032-gene	saddlebrown	USP48	31.492	27.009	26.849	5.322	4.21	3.324	13.283	15.934	12.211	28.624	28.211	32.375	4.191	4.592	4.588	16.527	16.173	13.926
E.fuscoguttatus.130341-gene	saddlebrown	Ubxn2a	58.241	54.699	47.779	4.251	4.092	3.866	3.309	4.03	4.639	50.57	37.317	36.867	1.881	3.807	2.632	2.267	3.079	2.324
E.fuscoguttatus.130349-gene	saddlebrown	mfsd2b	9.621	7.422	10.142	0	0	0	0	0.14	0	7.876	6.635	5.625	0.376	0.475	0	0.262	0	0.209
E.fuscoguttatus.130368-gene	saddlebrown	FKBP1B	18.434	24.606	20.755	0.69	0.97	0.534	6.954	6.012	7.151	22.674	13.42	7.808	0.215	3.009	2.776	6.987	7.513	11.146
E.fuscoguttatus.130373-gene	saddlebrown	Mmut	44.677	38.539	43.331	17.053	14.338	13.559	29.031	32.895	24.482	51.717	38.919	37.57	13.385	13.295	13.87	29.645	29.678	28.306
E.fuscoguttatus.130396-gene	saddlebrown	RUNX2	2.135	1.075	1.547	0.334	0.141	0.302	0.112	0.291	0.087	0.883	0.697	0.63	0.156	0.656	0.465	0.242	0.383	0.482
E.fuscoguttatus.130410-gene	saddlebrown	ENPP5	75.789	70.508	73.839	4.742	5.436	4.635	9.664	10.181	9.161	67.52	70.143	71.484	2.471	2.483	4.033	16.471	15.712	13.397
E.fuscoguttatus.130414-gene	saddlebrown	--	27.3	41.679	24.472	6.004	2.203	4.241	17.897	10.921	14.208	28.503	19.047	13.297	0.244	2.391	1.697	15.299	13.469	14.012
E.fuscoguttatus.130421-gene	saddlebrown	PHIP	14.664	14.719	14.689	0.884	0.807	0.629	9.47	10.103	10.203	16.185	14.101	14.678	0.692	1.298	0.877	9.754	10.688	10.118
E.fuscoguttatus.130475-gene	saddlebrown	TBX18	1.105	2.908	2.962	0.39	0.576	0.264	1.081	0.85	0.607	3.95	5.184	2.484	0.182	0.064	0.181	0.317	1.174	0.422
E.fuscoguttatus.130496-gene	saddlebrown	SELENOI	12.674	16.403	11.835	1.558	1.973	1.557	11.389	10.864	10.096	13.492	9.61	9.554	2.001	1.614	1.568	7.187	8.151	6.632
E.fuscoguttatus.130507-gene	saddlebrown	agbl5	15.186	12.555	13.67	1.916	1.213	1.622	4.407	3.914	7.869	7.646	7.303	9.546	1.007	1.097	0.862	4.549	6.179	4.977
E.fuscoguttatus.130519-gene	saddlebrown	BCL11B	6.09	4.322	5.891	0.276	0.17	0.175	0.405	0.307	0.704	7.26	6.288	5.501	0.117	0.559	0.303	1.91	1.816	1.436
E.fuscoguttatus.130537-gene	saddlebrown	ccdc85cb	13.072	10.698	12.491	0.244	0.721	0.142	0.861	1.063	0.474	15.463	15.889	13.344	0.57	0.16	0.226	0.794	3.251	1.9
E.fuscoguttatus.130545-gene	saddlebrown	CYP46A1	9.715	13.109	9.859	0.904	0.272	0.281	1.401	2.26	1.399	12.915	9.004	9.248	0.644	2.422	1.588	2.051	3.25	1.92
E.fuscoguttatus.130562-gene	saddlebrown	CYP46A1	12.221	11.132	7.655	9.164	4.676	7.745	1.76	3.129	1.462	14.491	16.271	10.205	7.628	17.959	5.458	6.43	6.631	3.855
E.fuscoguttatus.130578-gene	saddlebrown	ism2	2.106	2.212	2.736	0.368	0	0.081	0	0	0.082	1.48	1.095	0.793	0.098	0	0.049	0	0.271	0.091
E.fuscoguttatus.130623-gene	saddlebrown	nrxn3b	19.752	18.564	22.493	0.67	0.36	0.518	5.037	5.947	5.685	20.601	21.126	20.23	0.474	0.266	0.358	5.598	7.16	4.817
E.fuscoguttatus.130642-gene	saddlebrown	nrxn3b	25.809	20.159	22.669	0.633	0.331	0.35	6.263	6.518	5.534	19.173	23.764	20.141	0.535	0.355	0.644	4.713	7.884	4.908
E.fuscoguttatus.130666-gene	saddlebrown	Gtf2a1	13.347	13.102	14.832	5.948	2.991	4.211	8.167	5.957	8.07	8.805	10.422	11.104	4.906	8.945	7.346	6.731	7.945	8.218
E.fuscoguttatus.130677-gene	saddlebrown	foxn3	27.177	18.96	25.907	0.463	0.347	0.119	3.528	3.678	4.161	12.053	20.919	24.465	0.385	0.471	0.239	5.808	7.08	5.791
E.fuscoguttatus.130700-gene	saddlebrown	CALM1	604.249	729.881	618.077	8.52	3.808	4.912	165.747	137.169	129.646	604.932	466.01	434.026	4.682	9.183	3.413	138.17	139.357	155.049
E.fuscoguttatus.130707-gene	saddlebrown	brms1l	17.338	17.723	17.269	8.79	7.029	3.758	7.619	8.065	9.353	16.839	13.342	13.529	7.563	5.147	6.373	7.699	9.814	7.477
E.fuscoguttatus.13072-gene	saddlebrown	Cyb561d1	2.427	3.382	3.904	1.392	3.435	1.077	1.944	4.107	3.831	3.018	5.358	3.435	1.2	0.42	0.398	3.022	2.947	0.742
E.fuscoguttatus.130799-gene	saddlebrown	glrx5	7.79	10.362	9.145	4.309	4.446	4.075	6.759	6.4	7.447	10.401	7.653	8.432	5.218	4.596	4.299	4.504	4.392	4.146
E.fuscoguttatus.130858-gene	saddlebrown	Pex7	3.391	7.51	5.675	5.058	4.401	2.83	2.825	4.748	3.631	5.071	9.573	5.873	0	0.611	0.795	4.223	5.22	2.965
E.fuscoguttatus.130869-gene	saddlebrown	Slc35d3	1.676	1.29	1.768	0.339	0.191	0.088	0	0	0	1.494	2.359	1.708	0.053	0.222	0.315	0.123	0	0.098
E.fuscoguttatus.130874-gene	saddlebrown	Txlnb	0	3.172	1.444	0.145	0.214	0.056	0	0	0	1.783	0.754	0.682	0.135	0.331	0.302	0	0	0
E.fuscoguttatus.130885-gene	saddlebrown	cited2	2.537	1.642	2.708	0	0	0	0.419	0	0.323	3.479	2.168	2.55	0	0.136	0.193	0	0	0
E.fuscoguttatus.130911-gene	saddlebrown	VTA1	22.242	24.277	19.885	11.838	9.408	9.694	9.456	17.286	11.357	19.359	19.872	23.35	7.252	10.262	8.067	14.183	15.733	16.504
E.fuscoguttatus.130920-gene	saddlebrown	adgrg6	0.59	0.593	1.121	0.154	0.208	0.143	0.124	0.054	0	0.704	1.41	0.87	0.488	0.402	0.4	0.067	0.106	0.106
E.fuscoguttatus.13094-gene	saddlebrown	ZC3H11B	63.824	60.378	62.857	10.915	6.424	7.395	42.627	44.935	40.725	70.398	78.685	82.232	9.861	12.978	12.017	56.066	59.362	45.387
E.fuscoguttatus.131062-gene	saddlebrown	Klf11	14.922	14.201	15.493	1.712	1.051	0.923	7.637	10.311	6.374	20.285	22.498	24.374	1.939	3.123	2.024	14.303	24.629	22.01
E.fuscoguttatus.131099-gene	saddlebrown	Itpkb	12.749	18.19	15.017	1.018	0.376	0.394	9.812	8.537	12.216	14.338	14.188	14.64	0.505	1.415	0.945	14.221	11.924	13.656
E.fuscoguttatus.131111-gene	saddlebrown	coq8a	7.742	7.856	6.144	4.766	3.932	3.967	5.243	6.358	5.11	6.741	4.818	7.289	5.599	6.191	6.204	5.487	5.341	6.315
E.fuscoguttatus.131130-gene	saddlebrown	Stum	1.197	7.83	2.384	0	0	0	0	0	0.534	3.325	3.936	3.886	0	0	0	0	1.476	0.594
E.fuscoguttatus.131135-gene	saddlebrown	--	2.647	4.441	7.471	1.266	1.068	0	1.531	0	1.575	9.808	1.055	0.955	0.709	2.982	1.175	1.099	2.177	2.191
E.fuscoguttatus.131139-gene	saddlebrown	Ehd3	30.723	29.695	29.626	0.561	0.395	0.289	3.394	3.505	2.545	26.678	33.822	35.812	0.393	0.245	0.347	4.567	4.905	2.51
E.fuscoguttatus.13121-gene	saddlebrown	NFASC	17.849	15.974	21.499	0.073	0	0.043	10.195	11.081	9.487	15.905	19.591	19.734	0.068	0.168	0.102	8.629	9.137	7.263
E.fuscoguttatus.131213-gene	saddlebrown	NKAIN2	17.902	18.02	19.079	0	0	0	2.692	1.432	1.118	8.863	17.129	14.533	0	0	0	0.446	1.06	1.423
E.fuscoguttatus.131221-gene	saddlebrown	RNF217	5.327	7.507	5.002	0.524	0.147	0.372	4.314	5.48	2.987	5.228	6.826	6.095	0.204	0.114	0.162	4.359	4.956	3.024
E.fuscoguttatus.131247-gene	saddlebrown	RNF146B	11.705	11.567	13.933	0.491	0.311	0.982	7.266	7.281	11.59	14.062	9.902	11.897	0.191	0.214	0.875	6.222	6.409	8.65
E.fuscoguttatus.131255-gene	saddlebrown	--	95.744	101.329	97.736	0.176	0.037	0.034	27.046	32.84	27.514	83.839	101.635	103.882	0.206	0.231	0.164	33.424	31.263	34.224
E.fuscoguttatus.131261-gene	saddlebrown	SOGA3	62.521	66.477	56.099	0.028	0	0	19.559	17.603	17.473	52.801	65.586	66.868	0	0.037	0.053	19.018	18.982	22.262
E.fuscoguttatus.131270-gene	saddlebrown	ELOVL4	11.42	12.932	9.241	0.573	0.346	0.57	8.587	9.137	4.585	12.692	11.951	15.142	0.306	0.643	0.304	7.466	9.437	8.65
E.fuscoguttatus.131299-gene	saddlebrown	Prss35	2.695	1.029	2.777	0.533	0.495	0.454	0.86	0.372	0.995	0.751	0.556	0.503	0.349	0.209	0.347	0.347	0.275	0.185
E.fuscoguttatus.131301-gene	saddlebrown	SNAP91	141.981	140.241	124.919	1.22	0.294	0.472	18.719	20.741	16.199	133.323	120.659	106.646	0.529	1.426	0.243	19.016	18.964	15.621
E.fuscoguttatus.131319-gene	saddlebrown	PGM3	4.45	3.583	3.693	22.549	17.131	19.059	7.721	7.713	9.329	5.92	4.79	5.218	17.248	18.598	19.045	11.637	7.464	13.776
E.fuscoguttatus.131359-gene	saddlebrown	Faxc	51.439	57.448	53.033	3.109	2.882	1.51	7.131	6.59	8.818	38.872	45.379	46.589	2.905	3.75	3.001	5.162	6.082	7.707
E.fuscoguttatus.131366-gene	saddlebrown	pou3f2	4.874	3.397	5.135	2.689	0.726	0.999	1.41	1.406	0.585	4.167	4.484	3.754	0	0.493	0.15	0.7	0.647	1.49
E.fuscoguttatus.131368-gene	saddlebrown	TMEM63A	1.446	1.871	1.543	4.976	2.6	2.475	3.046	3.769	3.823	2.556	2.594	3.074	5.229	7.172	5.199	5.273	4.534	4.821
E.fuscoguttatus.131406-gene	saddlebrown	vegfaa	11.174	13.497	13.355	0.233	0	0	3.761	5.689	3.625	8.416	7.776	10.775	0.218	0.305	0.541	4.807	5.012	3.633
E.fuscoguttatus.131447-gene	saddlebrown	wdr26	33.237	29.869	30.595	11.525	8.36	8.835	22.388	21.381	19.842	34.637	33.506	32.185	6.782	7.519	6.776	20.963	21.883	20.2
E.fuscoguttatus.131463-gene	saddlebrown	FEZ2	130.689	103.7	138.141	11.212	7.811	5.749	10.352	12.363	10.189	95.287	133.213	125.144	10.221	11.846	9.66	17.008	11.385	9.356
E.fuscoguttatus.131514-gene	saddlebrown	GNPAT	2	1.883	2.185	0.074	0	0	0.149	0	0.115	2.347	1.929	1.257	0	0.145	0.034	0.241	0.446	0.32
E.fuscoguttatus.13153-gene	saddlebrown	CNTN2	14.954	12.708	13.348	0.097	0.098	0	1.64	1.519	1.656	10.437	13.444	10.925	0	0	0.054	2.438	1.799	2.079
E.fuscoguttatus.131531-gene	saddlebrown	Itsn2	19.445	15.429	15.241	2.109	2.27	1.598	11.952	13.051	13.445	14.938	18.891	16.872	2.678	2.819	3.932	10.512	12.749	9.079
E.fuscoguttatus.131650-gene	saddlebrown	Lratd1	25.48	26.071	27.889	0.08	0	0.124	1.458	2.1	1.874	29.281	25.452	23.943	0.075	0.105	0	1.569	2.487	0.974
E.fuscoguttatus.131689-gene	saddlebrown	Ppp1r14c	14.662	12.299	12.17	2.103	1.331	1.898	3.887	1.833	4.36	8.95	11.691	7.935	0.327	1.376	1.139	3.043	2.713	5.765
E.fuscoguttatus.131790-gene	saddlebrown	sgk1	228.515	194.806	201.719	2.088	0.539	0.808	22.693	18.809	24.448	207.39	193.614	217.792	3.63	3.872	4.256	38.909	42.901	42.587
E.fuscoguttatus.131801-gene	saddlebrown	slc2a12	0.92	0.54	1.069	0.132	0.074	0	0.621	0.077	0.068	0.852	0.458	0.166	0.205	0.173	0.041	0.191	0.076	0.152
E.fuscoguttatus.131807-gene	saddlebrown	tbpl1	14.173	15.202	14.116	9.197	13.839	8.147	5.376	7.668	6.841	11.973	18.619	12.826	8.591	6.455	5.818	4.34	3.668	6.693
E.fuscoguttatus.131854-gene	saddlebrown	rps12	63.015	105.957	88.795	225.735	254.354	238.225	248.107	267.119	260.983	124.082	54.384	79.445	262.859	186.296	197.627	255.045	275.558	267.101
E.fuscoguttatus.131863-gene	saddlebrown	DMBT1	8.819	9.085	8.784	1.166	0.918	0.856	1.833	2.308	1.567	12.426	9.476	10.589	1.828	2.276	0.899	3.732	3.705	3.456
E.fuscoguttatus.131885-gene	saddlebrown	LCA5	4.841	10.18	6.215	1.08	0.782	0.74	4.232	4.465	5.039	7.283	7.335	8.152	0	0.081	0.086	6.632	8.811	5.237
E.fuscoguttatus.131898-gene	saddlebrown	ccm2	8.565	7.089	8.531	16.597	17.005	20.276	14.202	13.419	13.415	9.423	6.374	7.519	25.448	15.362	19.216	18.251	19.062	20.325
E.fuscoguttatus.131909-gene	saddlebrown	xkr6	1.259	1.462	0.965	0.056	0	0	0.672	0.678	1.037	0.294	1.506	1.782	0.156	0.145	0	0.844	1.338	0.577
E.fuscoguttatus.131918-gene	saddlebrown	MTMR9	40.822	36.294	34.409	1.048	0.808	0.74	11.117	10.723	11.337	24.795	34.955	34.213	1.064	0.656	0.635	13.154	11.755	9.704
E.fuscoguttatus.131947-gene	saddlebrown	sox7	17.904	13.679	17.51	1.237	0.575	0.431	3.618	3.452	2.887	11.333	6.063	6.07	0.751	2.348	1.609	9.402	15.431	5.464
E.fuscoguttatus.131973-gene	saddlebrown	Fndc4	30.043	32.032	29.726	0	0	0	3.201	3.953	6.172	28.358	29.549	26.528	0	0	0	1.969	2.535	2.16
E.fuscoguttatus.131980-gene	saddlebrown	RNF19A	17.747	18.694	16.199	1.198	2.155	1.049	7.628	8.792	8.922	18.486	14.129	15.403	0.324	0.908	0.381	8.622	7.915	6.932
E.fuscoguttatus.131996-gene	saddlebrown	Znf513	7.121	10.601	7.748	8.994	5.766	5.312	2.7	4.009	2.563	6.046	7.3	6.93	2.213	2.83	2.04	2.906	3.779	2.734
E.fuscoguttatus.132003-gene	saddlebrown	snx17	17.546	16.546	20.419	8.265	7.111	7.46	11.645	9.328	10.464	16.235	15.242	19.891	10.096	10.955	11.71	12.191	16.493	13.026
E.fuscoguttatus.132041-gene	saddlebrown	BAALC	11.76	15.703	11.474	0.551	0.465	0.107	5.275	3.84	2.784	7.76	15.214	8.832	0.257	0.36	0.639	2.69	7.341	4.768
E.fuscoguttatus.132082-gene	saddlebrown	--	1.78	2.768	3.384	0.093	0	0.072	0	0	0.144	2.615	0.967	1.926	0	0	0	0.604	0.639	0.643
E.fuscoguttatus.132105-gene	saddlebrown	batf	1.048	1.759	0	0	0	0	0	0	0.312	1.412	3.762	0	0	0	0	0.435	0.69	0.347
E.fuscoguttatus.132111-gene	saddlebrown	Flvcr2	14.588	17.453	25.987	6.599	8.074	4.181	0.579	0.167	0.223	16.929	18.644	15.609	10.319	7.26	7.062	1.142	1.316	1.159
E.fuscoguttatus.132125-gene	saddlebrown	TGFB3	8.33	7.955	5.425	1.593	0.983	0.664	0	0.107	0.286	10.683	10.857	10.519	0.858	1.363	1.024	0.133	0.316	0
E.fuscoguttatus.132145-gene	saddlebrown	Ylpm1	41.639	36.674	38.814	4.878	6.453	3.386	21.801	19.901	18.655	35.316	39.31	42.544	4.533	6.014	6.216	19.585	22.137	18.118
E.fuscoguttatus.132194-gene	saddlebrown	Fos	22.008	11.358	23.255	0.128	0.433	0.099	0.129	0	0.199	31.718	36.343	33.978	0.12	0	0	0.417	0	0.111
E.fuscoguttatus.132260-gene	saddlebrown	SGPP1	26.759	25.252	23.419	14.787	11.005	9.039	10.698	11.118	11.85	24.055	19.768	19.913	12.547	14.182	13.052	12.007	8.251	7.036
E.fuscoguttatus.132283-gene	saddlebrown	Daam1	38.221	42.082	42.857	3.857	3.315	2.586	15.744	13.937	14.869	36.518	43.374	39.12	3.319	2.876	5.102	14.31	16.082	14.45
E.fuscoguttatus.132351-gene	saddlebrown	NCOA7	54.207	60.792	44.641	1.463	0.946	0.723	27.118	26.428	19.946	55.647	60.81	53.858	1.105	1.67	1.446	29.598	22.648	26.142
E.fuscoguttatus.132379-gene	saddlebrown	--	1.908	1.735	3.159	0.748	0	0.124	1.533	0.679	0.612	0.94	0.64	1.228	0.075	0.104	0	0.826	0.671	0.131
E.fuscoguttatus.132382-gene	saddlebrown	FDFT1	23.748	21.12	23.843	4.76	3.695	3.26	10.482	10.015	12.338	20.525	14.259	17.549	4.549	4.368	3.303	9.621	12.516	11.084
E.fuscoguttatus.132402-gene	saddlebrown	ABHD3	14.74	14.079	13.716	5.678	3.439	3.343	2.365	3.228	3.552	7.827	8.879	7.336	4.497	4.12	5.732	2.546	2.017	2.565
E.fuscoguttatus.132443-gene	saddlebrown	FGL1	1.03	0.346	0.513	0.049	0	0	0.199	0	0.077	0.087	0.103	0.093	0.092	0	0.046	0.748	0.254	1.108
E.fuscoguttatus.132472-gene	saddlebrown	moxd2	0.075	0.303	0.975	0.086	0.146	0.033	0.349	0.151	0.067	0.913	0.54	1.223	0.04	0.113	0	0.188	0	0.224
E.fuscoguttatus.132486-gene	saddlebrown	RPS6KC1	22.502	20.378	20.9	1.496	1.131	0.691	3.063	3.582	3.612	18.566	18.206	17.319	0.939	0.643	0.643	2.909	3.803	2.746
E.fuscoguttatus.132503-gene	saddlebrown	PROX1	1.334	1.918	2.325	0.027	0.254	0.106	0.441	0.143	0.425	1.588	1.823	1.701	0.306	0.68	0.279	0.415	0.611	0.237
E.fuscoguttatus.132522-gene	saddlebrown	PTPN14	1.58	2.505	2.143	1.833	1.091	1.105	0.584	0.437	0.48	1.393	2.333	2.766	0.901	1.641	1.29	0.921	1.559	0.701
E.fuscoguttatus.13253-gene	saddlebrown	ARFRP1	57.874	58.145	52.821	2.209	1.492	1.416	7.128	6.932	3.927	61.699	52.506	42.397	2.005	1.322	1.172	10.551	8.902	7.651
E.fuscoguttatus.132542-gene	saddlebrown	pomcb	6.606	6.785	5.237	0.773	0.914	0.479	0	0	0.12	8.037	8.062	7.004	2.312	1.012	0.718	0	0.532	0
E.fuscoguttatus.132547-gene	saddlebrown	ADCY8	1.179	1.335	1.284	0.211	0.25	0.082	0.043	0.037	0.099	0.819	1.41	1.076	0.217	0.221	0.177	0	0.145	0.22
E.fuscoguttatus.132568-gene	saddlebrown	PARP1	15.404	17.418	17.024	15.98	16.248	9.554	12.206	8.863	7.907	24.093	22.462	16.902	13.683	16.953	15.178	12.351	11.244	9.223
E.fuscoguttatus.132575-gene	saddlebrown	PARP1	33.087	33.095	31.447	22.574	20.395	19.574	14.49	16.91	15.272	32.428	31.583	31.689	21.199	24.803	23.69	18.523	19.877	17.729
E.fuscoguttatus.132596-gene	saddlebrown	lin9	10.282	7.943	7.939	7.774	7.025	6.439	5.533	5.022	6.116	8.617	5.053	6.73	7.005	4.429	4.544	5.559	6.213	4.751
E.fuscoguttatus.132635-gene	saddlebrown	HEBP2	16.611	12.592	15.728	4.588	4.866	5.553	3.084	6.358	4.757	13.261	8.83	13.318	2.967	3.695	2.622	3.575	3.845	2.241
E.fuscoguttatus.132642-gene	saddlebrown	cmtr1	30.001	27.647	27.829	19.665	14.963	14.395	24.441	24.298	23.138	25.029	24.7	26.355	16.36	22.525	21.218	20.72	23.869	21.721
E.fuscoguttatus.13266-gene	saddlebrown	Helz2	10.679	7.348	10.681	1.462	0.453	0.777	7.73	8.583	7.159	17.495	8.226	21.191	0.372	1.823	1.077	11.571	11.117	11.252
E.fuscoguttatus.132671-gene	saddlebrown	FBXO25	9.664	10.798	10.588	3.881	6.177	2.788	2.571	3.383	4.052	6.933	7.628	7.008	5.231	4.571	4.84	6.499	4.1	6.336
E.fuscoguttatus.132702-gene	saddlebrown	--	5.46	5.496	6.345	0.696	0.147	0	2.807	2.427	1.083	4.597	6.893	6.567	0.163	0.228	0.323	0	0.599	0.603
E.fuscoguttatus.132734-gene	saddlebrown	AK9	1.159	2.105	2.258	0.477	0.22	0.145	0.437	0.756	0.225	1.96	2.531	2.181	0.283	0.605	0.523	0.659	0.696	0.3
E.fuscoguttatus.132772-gene	saddlebrown	FIG4	16.063	15.203	12.703	3.933	2.81	3.384	4.881	5.419	3.978	15.987	17.319	14.583	3.135	2.772	2.248	6.927	6.198	6.668
E.fuscoguttatus.132819-gene	saddlebrown	Wasf1	29.843	30.718	33.971	0.644	0.217	0.1	6.057	6.433	7.14	26.526	25.585	19.511	0.08	0.393	0.319	5.216	5.609	4.978
E.fuscoguttatus.132861-gene	saddlebrown	Ust	13.59	15.85	12.998	1.918	4.335	0.814	0.25	0.108	0.289	14.275	12.642	12.608	1.156	2.105	0.517	0.134	0	0.536
E.fuscoguttatus.132891-gene	saddlebrown	SAMD5	6.067	7.125	3.827	0	0.098	0	0.234	0.607	0.361	5.721	8.949	5.472	0.108	0	0	1.259	0.2	0.201
E.fuscoguttatus.132893-gene	saddlebrown	STXBP5	40.437	40.357	39.589	2.751	2.055	1.623	5.468	5.038	4.587	29.214	40.689	37.122	1.017	1.243	0.809	2.492	3.234	2.605
E.fuscoguttatus.132964-gene	saddlebrown	Grm1	70.236	65.004	71.233	0.022	0.037	0.05	0.044	0	0	45.773	50.935	44.136	0.323	0.255	0.121	0	0	0
E.fuscoguttatus.133072-gene	saddlebrown	EPM2A	3.031	3.19	2.745	0	0.534	0.673	0.638	0.827	0.984	1.81	2.637	2.237	0.295	0.103	1.982	0.686	0.68	0.548
E.fuscoguttatus.133077-gene	saddlebrown	UTRN	9.32	9.567	9.859	1.448	0.984	1.027	6.623	7.043	7.678	10.71	12.118	11.34	1.056	1.553	1.568	10.41	11.832	9.209
E.fuscoguttatus.133160-gene	saddlebrown	MTHFD1L	1.523	2.886	2.811	13.982	13.277	10.341	12.335	11.784	12.751	4.662	2.572	2.958	13.805	11.672	14.202	16.849	12.864	18.869
E.fuscoguttatus.133188-gene	saddlebrown	AKAP12	73.381	53.469	82.841	9.881	8.041	5.459	20.95	26.842	22.709	80.252	112.706	99.507	10.716	13.331	19.344	29.09	27.734	22.911
E.fuscoguttatus.133211-gene	saddlebrown	SYNE1	36.072	33.335	42.656	1.343	1.37	0.953	8.977	11.019	8.042	29.622	43.347	38.717	2.384	1.553	1.788	10.222	12.296	8.377
E.fuscoguttatus.133364-gene	saddlebrown	DYNLT1	3.065	6.557	6.869	0.659	3.897	2.551	2.66	4.215	0.342	9.291	8.249	7.05	1.027	0.863	0.408	4.295	3.403	4.948
E.fuscoguttatus.133370-gene	saddlebrown	TMEM181	1.804	2.486	2.207	0.655	0.614	0.37	0.964	0.571	0.377	0.288	0.341	0.618	0.306	0.643	0.761	0	0	0
E.fuscoguttatus.13340-gene	saddlebrown	CSNK2A1	42.572	44.75	43.727	38.987	36.561	27.459	32.064	34.814	33.828	43.798	39.514	37.2	35.409	34.212	42.056	34.378	35.224	31.937
E.fuscoguttatus.133405-gene	saddlebrown	Tulp4	16.542	16.651	17.082	0.908	1.003	0.562	10.907	10.111	11.759	14.547	19.435	17.404	0.822	0.878	1.207	13.44	15.384	12.947
E.fuscoguttatus.133427-gene	saddlebrown	Msgn1	2.393	2.108	2.682	0.515	0	0.133	1.038	0.299	1.068	2.116	2.505	6.153	0	0.225	0.319	0.373	0.59	0.594
E.fuscoguttatus.133470-gene	saddlebrown	sesn1	71.729	75.889	77.315	7.687	8.954	6.939	45.056	37.788	45.507	58.214	63.461	62.363	7.515	5.097	6.996	42.717	47.419	46.496
E.fuscoguttatus.133498-gene	saddlebrown	Foxo3	103.539	95.498	103.241	0.696	0.224	0.205	6.083	6.645	7.99	82.43	77.812	83.365	0.279	0.868	0.585	8.203	10.319	7.289
E.fuscoguttatus.133522-gene	saddlebrown	nr2e1	4.061	6.187	7.105	0.126	0.531	0.097	0	0.22	0.294	9.093	12.47	7.959	0.059	0.33	0.058	0.137	0.65	0.109
E.fuscoguttatus.13353-gene	saddlebrown	TCF15	0.239	0.721	1.426	0.137	0	0.212	0	0.716	0	0	0.856	1.033	0	0.538	0.254	0	0	0
E.fuscoguttatus.133532-gene	saddlebrown	Ostm1	28.555	33.012	33.087	6.163	3.697	4.455	5.233	5.655	4.414	30.565	29.08	27.235	6.136	7.642	5.197	8.45	8.508	6.038
E.fuscoguttatus.133545-gene	saddlebrown	otof	17.866	17.067	16.275	1.325	1.119	0.922	1.324	1.208	1.021	22.549	27.63	18.49	1.556	1.607	1.491	1.795	1.255	1.39
E.fuscoguttatus.13356-gene	saddlebrown	Scrt1	0.672	0.812	0.134	0.154	0.065	0.06	0	0.134	0	0.679	1.125	0.582	0	0	0.072	0.167	0	0
E.fuscoguttatus.13359-gene	saddlebrown	UBE2V1	14.857	15.853	16.278	12.615	11.512	9.496	9.969	14.561	7.158	20.416	13.86	17.046	7.962	8.255	9.499	11.102	13.194	9.15
E.fuscoguttatus.133593-gene	saddlebrown	FNDC1	1.433	1.271	1.548	0.836	0.306	0.313	0.73	1.554	1.343	2.502	2.468	2.286	0.455	0.474	0.634	2.117	2.492	2.026
E.fuscoguttatus.133622-gene	saddlebrown	TCP1	118.36	147.35	129.505	241.786	254.82	268.764	181.845	189.69	194.58	155.577	98.588	109.98	342.561	280.182	298.707	180.838	181.36	185.226
E.fuscoguttatus.133635-gene	saddlebrown	PLEKHG1	34.449	29.221	30.867	4.843	3.785	1.523	2.174	2.369	1.944	22.92	27.424	30.154	6.625	6.175	7.095	2.984	3.681	2.408
E.fuscoguttatus.133673-gene	saddlebrown	smek1	35.168	38.078	35.716	7.57	6.544	5.644	26.59	26.604	23.497	31.985	28.508	32.019	5.759	4.993	4.224	24.449	30.238	22.144
E.fuscoguttatus.13368-gene	saddlebrown	PLXNB1	24.877	24.823	23.866	0.964	0.749	0.68	3.658	4.027	3.593	23.639	25.495	25.702	1.043	0.837	0.949	4.746	4.909	4.777
E.fuscoguttatus.133689-gene	saddlebrown	MYCN	11.662	18.524	9.265	0.657	0.359	0.18	2.573	2.697	1.383	10.08	11.206	10.725	0.542	0.354	0.323	4.197	5.521	4.687
E.fuscoguttatus.133712-gene	saddlebrown	Efhc1	4.205	5.8	7.135	2.501	1.357	1.555	0.09	0	0	6.687	5.029	2.781	0.876	2.689	1.41	0	0.307	0.077
E.fuscoguttatus.133735-gene	saddlebrown	XKR5	16.313	15.538	14.502	0.464	0.326	0.209	1.56	1.483	2.526	15.665	15.399	13.571	0.108	0.354	0.287	0.839	1.264	0.804
E.fuscoguttatus.133743-gene	saddlebrown	PRDM1	0.389	0.503	0.442	0.159	0	0	0.128	0.389	0.248	1.29	1.062	1.021	0	0.333	0.177	0.138	0.438	0.386
E.fuscoguttatus.133766-gene	saddlebrown	GRIK2	20.068	15.572	19.797	0.302	0.812	0.191	6.76	6.131	6.068	15.97	21.825	18.767	0.59	0.827	0.944	7.456	7.845	6.28
E.fuscoguttatus.133825-gene	saddlebrown	mrap2a	4.853	4.013	3.453	0	0	0	0	0	0.309	2.977	2.28	2.439	0.372	0	0.092	0	0	0
E.fuscoguttatus.133830-gene	saddlebrown	CRYBG1	4.024	5.608	4.008	0.543	0.406	0.315	0.484	0.71	0.552	4.323	4.617	5.242	0.605	0.684	0.563	0.748	0.97	0.796
E.fuscoguttatus.133853-gene	saddlebrown	rtn4ip1	17.472	18.587	17.205	8.657	12.451	7.535	14.586	6.95	11.337	15.547	13.654	14.614	12.502	8.05	15.127	10.88	8.816	9.467
E.fuscoguttatus.133907-gene	saddlebrown	--	1.377	1.638	1.496	0	0	0	0	0	0	1.012	0.599	0.813	0	0	0	0	0	0
E.fuscoguttatus.133910-gene	saddlebrown	Kcnf1	4.289	10.926	5.58	0.1	0.17	0.078	0	0	0	8.402	9.318	6.727	0	0.066	0	0	0	0.174
E.fuscoguttatus.133926-gene	saddlebrown	HPCAL1	54.038	75.472	66.605	0.775	0.763	0.5	16.931	16.663	18.281	70.751	68.132	52.397	0.724	0.338	0.6	22.712	20.439	25.274
E.fuscoguttatus.134018-gene	saddlebrown	RHOB	48.337	43.076	44.61	2.162	2.255	1.378	8.978	9.313	6.924	37.413	35.536	36.24	1.069	3.496	1.299	7.179	3.938	6.828
E.fuscoguttatus.134048-gene	saddlebrown	LAPTM4A	196.413	188.373	184.156	84.874	66.501	76.359	58.147	70.015	59.125	198.15	160.666	153.011	55.393	85.137	77.629	56.074	72.621	60.628
E.fuscoguttatus.134128-gene	saddlebrown	TTBK2	49.934	45.474	47.929	3.353	4.323	3.721	9.75	9.335	9.743	41.662	49.208	41.59	4.177	2.654	4.37	7.279	8.048	9.857
E.fuscoguttatus.134148-gene	saddlebrown	ZNF106	17.03	14.479	15.815	7.484	7.674	5.638	8.68	9.621	9.222	12.772	16.757	17.355	6.457	7.153	7.1	8.918	9.8	8.165
E.fuscoguttatus.134169-gene	saddlebrown	Capn3	5.106	5.882	7.345	1.66	0.961	1.36	1.247	1.248	0.658	5.617	5.156	7.368	1.338	2.13	1.421	1.766	1.679	0.733
E.fuscoguttatus.13417-gene	saddlebrown	SETD5	37.666	36.298	36.963	6.08	4.68	4.121	26.55	30.048	29.073	33.101	37.716	37.956	5.257	5.459	5.6	30.908	35.062	27.757
E.fuscoguttatus.134193-gene	saddlebrown	NRBP1	50.193	55.64	53.948	38.955	39.998	34.053	36.843	40.825	37.413	49.992	38.565	42.981	42.815	23.494	33.343	36.793	34.637	33.766
E.fuscoguttatus.134211-gene	saddlebrown	Maco1	12.935	14.179	15.311	0.117	0.131	0	3.291	3.522	3.746	8.758	11.745	7.184	0.073	0.458	0.216	4.723	3.341	3.835
E.fuscoguttatus.134250-gene	saddlebrown	RD3	5.205	10.852	8.701	0.213	0	0	6.236	5.949	5.97	9.39	9.782	8.651	0	0	0	9.491	8.253	6.462
E.fuscoguttatus.134253-gene	saddlebrown	SLC30A1	12.065	16.311	14.911	3.132	1.578	1.994	4.788	5.372	5.579	17.618	14.851	13.345	1.935	1.389	1.079	6.58	7.299	6.036
E.fuscoguttatus.134325-gene	saddlebrown	OPN5	0.319	1.177	0.847	0	0	0	0	0.106	0.284	1.718	1.017	1.035	0	0.08	0	0.132	0.524	0
E.fuscoguttatus.134330-gene	saddlebrown	TAGAP	16.284	14.202	15.256	1.635	0.632	0.772	4.472	4.204	4.915	21.921	19.244	20.606	1.01	2.068	1.313	5.717	9.059	6.72
E.fuscoguttatus.13441-gene	saddlebrown	LHFPL4	1.468	4.064	5.484	0	0	0	0	0	0	2.04	4.61	4.768	0	0	0	0	0	0
E.fuscoguttatus.134429-gene	saddlebrown	Dusp10	21.24	14.037	23.731	0.371	0.402	0.123	5.449	3.971	6.097	13.156	11.929	15.093	0.297	0.555	0.295	6.67	9.841	5.412
E.fuscoguttatus.13446-gene	saddlebrown	MTMR14	5.981	6.264	7.883	4.159	1.785	2.574	5.941	5.015	6.145	6.715	6.142	6.278	3.108	2.177	2.124	5.643	6.438	6.302
E.fuscoguttatus.134474-gene	saddlebrown	aida	13.176	11.533	11.839	5.505	5.479	3.56	3.976	3.008	2.939	15.628	10.62	11.006	4.528	3.226	5.036	7.491	6.642	4.837
E.fuscoguttatus.134501-gene	saddlebrown	tmem151b	12.358	10.107	10.171	0.049	0	0	0	0.429	0.153	5.809	5.44	7.245	0	0	0	0.641	0.169	0.256
E.fuscoguttatus.134531-gene	saddlebrown	RBM25	180.27	146.219	170.913	6.736	3.495	2.988	81.812	97.549	72.369	106.227	146.745	145.453	3.233	6.268	6.543	78.209	79.079	63.614
E.fuscoguttatus.134548-gene	saddlebrown	EIF2S1	161.729	159.734	156.815	189.923	158.646	161.244	221.64	215.933	216.071	152.374	104.982	126.577	154.596	188.062	177.123	188.843	185.903	175.484
E.fuscoguttatus.134556-gene	saddlebrown	ATP6V1D	178.582	193.003	172.103	56.458	56.153	59.879	35.921	35.614	32.555	179.372	132.811	128.927	40.047	45.178	50.751	33.207	32.541	25.616
E.fuscoguttatus.134580-gene	saddlebrown	GPHN	43.775	37.292	45.016	0.272	0.413	0.294	7.783	8.718	7.862	27.763	39.324	35.998	0.305	0.142	0.202	10.03	10.097	11.106
E.fuscoguttatus.134596-gene	saddlebrown	GPHN	13.055	9.979	12.514	0	0.095	0	1.136	0.393	0.788	6.942	10.449	10.837	0.053	0	0.157	0.856	0.678	1.073
E.fuscoguttatus.134607-gene	saddlebrown	FUT8	58.191	48.411	51.701	6.565	4.6	3.718	9.691	8.228	8.942	41.64	43.029	45.66	3.207	4.605	4.105	7.265	10.701	6.91
E.fuscoguttatus.134632-gene	saddlebrown	TMEM121	4.326	4.495	5.699	0	0	0	2.906	5.304	4.98	7.05	5.508	4.834	0.075	0	0	1.043	1.928	1.802
E.fuscoguttatus.13467-gene	saddlebrown	CPNE8	0.252	1.017	0.503	0	0	0	0	0	0	1.02	0.302	0	0	0	0	0	0.249	0
E.fuscoguttatus.134687-gene	saddlebrown	EXTL3	14.211	13.44	13.441	0.328	0.393	0.19	6.786	6.867	5.744	7.324	7.072	7.175	0.23	0.215	0.33	3.741	3.388	3.553
E.fuscoguttatus.134693-gene	saddlebrown	SYT14	8.554	6.831	6.759	0.393	0.635	0.81	4.816	4.391	4.477	4.321	6.479	7.345	0.367	0.257	0.638	2.841	2.926	1.983
E.fuscoguttatus.134701-gene	saddlebrown	Nt5c1a	7.333	5.991	6.034	39.082	29.851	27.786	27.418	27.103	28.636	5.369	5.084	5.407	27.452	22.742	24.632	34.412	41.108	29.666
E.fuscoguttatus.134745-gene	saddlebrown	cnr1a	27.433	50.543	29.763	0.234	0.158	0.036	0.094	0.163	0	33.41	37.01	31.726	0.044	0.307	0.087	0.203	0.081	0
E.fuscoguttatus.13475-gene	saddlebrown	Cpne9	7.605	7.459	8.546	0	0.378	0.087	0.79	0.488	0.435	7.191	12.011	8.126	0.209	1.245	0.727	0	0.289	0.484
E.fuscoguttatus.134750-gene	saddlebrown	RARS2	11.372	10.841	12.677	12.702	17.798	11.566	8.625	9.565	6.988	12.86	16.123	15.733	10.614	6.955	9.429	13.224	11.295	9.651
E.fuscoguttatus.134771-gene	saddlebrown	SLC35A1	18.812	22.698	23.486	8.723	13.728	9.837	19.378	15.85	15.29	21.742	14.024	13.528	14.155	10.448	9.337	15.726	13.858	15.103
E.fuscoguttatus.134780-gene	saddlebrown	YPEL5	20.938	24.71	24.809	1.243	1.049	0.641	2.088	4.332	3.865	22.249	13.385	12.504	0.387	1.355	0.192	1.798	2.493	5.02
E.fuscoguttatus.134783-gene	saddlebrown	PLB1	2.303	1.65	1.555	0.649	0.624	0.277	0.09	0.039	0.279	0.907	1.074	0.338	0.397	0.264	0.333	0.049	0.039	0.078
E.fuscoguttatus.134837-gene	saddlebrown	ppp1cb	84.432	94.908	85.951	4.584	2.967	4.847	13.866	16.781	11.763	66.067	68.171	66.163	4.853	6.399	4.825	11.278	11.826	16.271
E.fuscoguttatus.134875-gene	saddlebrown	Dlgap2	5.262	5.851	5.652	0.02	0	0.015	0.119	0.241	0.153	4.691	6.664	5.324	0.018	0.077	0.037	0.043	0.204	0.068
E.fuscoguttatus.134889-gene	saddlebrown	Ptprk	22.377	39.29	24.839	2.051	0.967	0.794	9.893	12.277	9.437	35.283	39.45	31.251	1.964	2.371	1.254	15.176	14.994	12.461
E.fuscoguttatus.13491-gene	saddlebrown	Zxdc	22.367	22.216	22.015	9.718	11.548	8.877	10.426	10.132	12.061	20.472	20.181	20.97	12.286	8.915	11.969	10.241	11.554	9.9
E.fuscoguttatus.134938-gene	saddlebrown	Lama2	1.036	1.427	2.933	0.72	0.185	0.46	0.505	0.873	0.633	2.094	2.478	2.302	0.497	0.614	0.32	0.475	1.184	0.325
E.fuscoguttatus.134958-gene	saddlebrown	Lama2	1.694	3.09	3.11	0.213	0.103	0.172	0.857	1.076	0.614	3.387	4.157	4.258	0.161	0.358	0.169	1.186	1.044	0.736
E.fuscoguttatus.135012-gene	saddlebrown	Rgs6	10.612	8.612	11.389	1.746	2.111	2.446	0	0.329	0	8.478	9.445	6.678	0.176	0.124	0.351	0.307	0.406	0.082
E.fuscoguttatus.13502-gene	saddlebrown	KLF15	8.034	7.808	8.278	0.318	0.179	0.123	3.205	3.787	3.213	6.718	7.179	6.297	0.247	0.485	0.098	1.955	1.002	1.193
E.fuscoguttatus.135041-gene	saddlebrown	SIPA1L1	15.059	28.332	20.487	1.867	2.346	1.508	5.056	4.751	5.001	23.759	31.647	25.838	2.368	2.39	3.341	4.467	6.164	4.483
E.fuscoguttatus.13505-gene	saddlebrown	aldh1l1	39.23	29.945	40.76	6.716	4.287	3.779	1.175	1.645	2.417	31.133	32.92	29.687	3.37	8.898	5.283	2.169	2.912	1.778
E.fuscoguttatus.135064-gene	saddlebrown	Rab15	31.23	33.696	25.412	0	0	0	8.973	13.269	9.288	21.861	22.216	16.349	0.109	0.153	0.109	9.659	10.07	10.138
E.fuscoguttatus.135109-gene	saddlebrown	SRSF5	84.844	80.187	75.509	34.912	25.957	31.745	24.496	38.205	35.273	58.646	66.765	54.972	13.569	27.349	14.989	26.738	37.256	29.27
E.fuscoguttatus.135117-gene	saddlebrown	Susd6	47.256	42.957	45.843	1.09	0.595	0.694	6.85	7.374	8.273	55.647	46.631	46.191	0.599	1.09	1.071	10.017	12.236	9.988
E.fuscoguttatus.135128-gene	saddlebrown	Gpr176	5.384	3.588	3.55	0.044	0.11	0.067	0.351	0.152	0.068	4.061	4.263	4.022	0.203	0.285	0.04	0.283	0.374	0.075
E.fuscoguttatus.135171-gene	saddlebrown	Chrm5	7.023	9.397	7.507	0.197	0	0	0.793	1.028	1.375	3.288	8.4	5.284	0.184	0.064	0.046	0	0.085	0.936
E.fuscoguttatus.135336-gene	saddlebrown	Scara3	11.03	11.397	17.097	1.676	0.707	0.584	0.423	0.877	1.043	12.251	13.104	16.524	1.057	2.468	1.401	2.183	1.802	3.991
E.fuscoguttatus.135359-gene	saddlebrown	Reps1	28.782	23.651	24.2	12.713	13.317	11.164	11.305	13.244	12.339	22.768	24.142	24.044	11.962	12.269	16.046	13.5	14.911	13.473
E.fuscoguttatus.135382-gene	saddlebrown	HECA	15.308	13.696	13.552	7.362	6.514	8.785	8.139	7.5	7.863	13.67	11.928	14.226	6.132	6.617	6.385	7.895	9.917	7.833
E.fuscoguttatus.135392-gene	saddlebrown	Adgrg2	0.357	1.167	0.799	0.307	0	0.435	0	0.446	0.08	0.54	0.426	0.868	0	0.067	0	0.111	0.176	0.177
E.fuscoguttatus.135440-gene	saddlebrown	Jag2	6.027	7.671	6.486	2.087	1.459	1.138	2.845	3.222	2.472	6.685	6.67	7.424	3.267	1.795	2.03	3.796	3.213	2.856
E.fuscoguttatus.13545-gene	saddlebrown	Elk4	8.219	8.831	7.634	2.278	1.968	2.5	5.983	5.726	3.46	11.383	8.947	9.996	1.633	1.664	1.919	5.29	6.652	5.688
E.fuscoguttatus.13551-gene	saddlebrown	KLF15	6.136	7.956	6.319	4.057	2.669	2.954	0.602	1.04	0.371	3.783	3.732	4.165	2.229	2.03	1.441	0.518	0.718	0.31
E.fuscoguttatus.135591-gene	saddlebrown	GAREM2	11.885	9.535	10.396	0.035	0.029	0.08	0.419	0.362	0.054	10.546	9.381	9.665	0	0	0.064	1.127	1.845	0.779
E.fuscoguttatus.13561-gene	saddlebrown	EPHA8	6.129	7.403	7.103	0.128	0	0.099	0.258	0	0	6.53	5.064	7.84	0.119	0	0	0	0.77	0.332
E.fuscoguttatus.135620-gene	saddlebrown	HADHB	93.185	92.734	101.339	64.748	69.698	73.52	38.691	37.418	35.901	106.279	74.829	82.047	62.516	53.005	53.974	42.969	40.488	47.335
E.fuscoguttatus.135638-gene	saddlebrown	tfap2d	3.12	1.57	2.952	0.089	0.076	0.069	0	0	0	3.152	1.119	2.702	0	0	0	0	0	0
E.fuscoguttatus.135645-gene	saddlebrown	TFAP2B	6.36	2.78	4.167	0.336	0.081	0.074	0	0	0.149	5.749	4.003	2.445	0	0.251	0.089	0	0	0
E.fuscoguttatus.135654-gene	saddlebrown	Map3k5	16.631	20.525	15.803	2.65	1.929	1.725	11.242	10.897	8.499	19.604	18.824	19.76	2.527	1.364	1.647	12.697	12.166	10.697
E.fuscoguttatus.135685-gene	saddlebrown	LRP11	118.573	116.355	120.286	0.45	0	0.209	88.092	82.585	93.896	104.353	97.077	91.588	0.126	0.118	0.125	68.656	79.236	66.293
E.fuscoguttatus.135695-gene	saddlebrown	pcmt	124.733	120.344	130.68	37.588	22.72	27.144	39.49	43.523	34.064	122.104	89.587	96.31	22.888	35.348	24.997	36.265	30.968	36.641
E.fuscoguttatus.135712-gene	saddlebrown	LATS1	13.729	12.545	14.029	2.701	2.28	2.037	6.637	8.033	6.813	11.873	12.446	14.561	1.887	2.139	2.909	7.884	8.589	6.878
E.fuscoguttatus.13572-gene	saddlebrown	EPHA8	15.572	12.62	15.68	0.23	0.25	0.127	0.397	0.229	0.46	10.296	11.161	14.128	0.123	0.258	0.214	0.285	0.169	0.171
E.fuscoguttatus.135720-gene	saddlebrown	RAB10	138.394	137.565	132.672	134.846	81.47	101.262	73.548	64.878	58.265	126.94	110.694	111.411	47.279	120.958	79.726	69.209	63.797	62.079
E.fuscoguttatus.135730-gene	saddlebrown	Dtnb	49.36	42.628	45.95	3.419	2.886	3.454	3.974	3.436	4.504	23.944	30.273	27.245	4.546	5.738	3.736	5.152	5.742	4.249
E.fuscoguttatus.135750-gene	saddlebrown	Dnmt3a	41.194	40.839	40.926	0.089	0.025	0.115	5.874	7.099	4.438	24.344	36.192	36.455	0.167	0.622	0.055	9.099	7.567	7.36
E.fuscoguttatus.135773-gene	saddlebrown	DPYSL5	95.427	114.879	89.216	0.778	0.553	0.253	6.275	6.424	6.05	97.427	115.157	106.456	0.459	0.965	0.342	8.177	9.155	5.956
E.fuscoguttatus.135789-gene	saddlebrown	Mapre3	100.872	95.86	98.64	7.6	7.623	6.696	11.229	15.611	16.502	92.112	84.719	77.521	6.256	8.667	6.36	14.865	15.014	12.118
E.fuscoguttatus.135798-gene	saddlebrown	tmem214-a	19.983	23.023	22.193	100.235	75.733	81.924	58.443	58.717	57.537	27.696	26.791	23.927	48.964	70.905	74.215	65.042	59.677	73.957
E.fuscoguttatus.135919-gene	saddlebrown	EXT1	1.004	1.415	1.8	0.173	0.34	0	0.465	0.201	0.09	2.232	1.441	0.652	0.269	0.075	0.161	0.25	0.099	0.199
E.fuscoguttatus.13595-gene	saddlebrown	Cldn19	65.031	59.348	64.771	0.225	0	0	37.616	40.942	32.68	49.478	48.026	48.976	0	0	0.209	34.395	40.781	35.607
E.fuscoguttatus.135950-gene	saddlebrown	TRIM9	5.04	5.637	6.197	0.464	0.301	0.276	0.576	0.871	0.611	6.601	9.824	8.823	0.534	1.168	0.829	1.86	1.044	1.174
E.fuscoguttatus.135962-gene	saddlebrown	exoc8	34.906	33.793	30.841	7.332	6.312	7.112	17.359	17.486	15.94	32.185	28.745	28.836	9.677	5.395	8.74	19.795	15.872	18.695
E.fuscoguttatus.135967-gene	saddlebrown	sprtn	6.812	9.048	6.505	4.633	4.183	3.865	5.443	5.127	4.261	6.883	6.971	10.49	4.064	2.795	3.779	5.947	5.266	5.651
E.fuscoguttatus.135973-gene	saddlebrown	fam89a	9.895	5.344	5.769	1.108	0.117	0.536	2.513	1.448	2.153	6.096	4.33	7.053	1.293	0.544	0.771	4.208	1.429	2.397
E.fuscoguttatus.135976-gene	saddlebrown	Arv1	2.58	3.116	3.426	2.762	1.582	1.603	2.188	1.548	2.148	2.085	3.497	2.606	0	1.033	0.092	2.142	1.018	1.025
E.fuscoguttatus.136011-gene	saddlebrown	CLEC11A	3.385	3.894	4.495	1.664	0.546	0.143	4.102	1.773	3.02	6.351	2.506	1.919	0.691	1.21	1.116	3.613	3.817	2.242
E.fuscoguttatus.136017-gene	saddlebrown	wu:fa18f11	164.7	162.672	151.347	22.858	28.943	22.464	58.263	59.772	59.286	113.899	109.666	109.962	18.965	16.259	19.581	48.542	56.042	57.526
E.fuscoguttatus.136034-gene	saddlebrown	hsdl1	21.908	20.283	21.147	5.276	6.942	3.662	6.101	4.734	6.033	12.981	14.719	15.955	6.16	3.046	4.467	7.242	7.873	6.179
E.fuscoguttatus.136040-gene	saddlebrown	tbc1d32	4.515	3.905	3.731	1.823	1.409	1.381	2.554	2.308	2.268	4.63	4.04	3.837	2.491	2.386	1.515	2.499	2.772	2.558
E.fuscoguttatus.136102-gene	saddlebrown	FAM184A	40.242	27.728	35.415	1.604	1.043	0.721	9.442	9.372	10.013	30.199	34.302	38.363	0.83	1.787	1.208	9.6	9.321	9.722
E.fuscoguttatus.136128-gene	saddlebrown	Ncoa1	4.265	4.149	4.419	0.082	0.097	0.152	1.258	1.489	1.354	1.764	2.054	2.107	0.031	0.172	0.061	0.392	0.678	0.483
E.fuscoguttatus.136150-gene	saddlebrown	unc93a	1.875	0.944	1.774	0.43	0.272	0	0	0	0	2.747	1.121	1.42	0.753	0.07	0.4	0.117	0	0.093
E.fuscoguttatus.136159-gene	saddlebrown	AFDN	10.497	12.319	12.705	0.743	0.433	0.428	6.371	5.79	6.278	8.132	12.413	11.565	0.441	0.778	0.564	7.943	8.662	6.499
E.fuscoguttatus.136247-gene	saddlebrown	Slc22a2	0.236	1.03	1.097	0.135	0.038	0.035	0.091	0.079	0	0.636	1.13	0.596	0.084	0.118	0	0.098	0.078	0.391
E.fuscoguttatus.136272-gene	saddlebrown	IGF2R	11.797	12.404	13.513	4.113	4.694	4.762	7.706	8.642	7.46	13.194	14.403	16.601	7.054	5.001	4.688	8.535	10.533	8.393
E.fuscoguttatus.136339-gene	saddlebrown	CENPJ	1.423	1.186	1.32	0.113	0.404	0.196	0.114	0.098	0.088	1.19	1.878	1.966	0.184	0.442	0.863	0.367	0.726	0.536
E.fuscoguttatus.136358-gene	saddlebrown	MSRA	29.12	28.937	30.677	1.928	1.537	0.746	8.638	9.894	8.66	44.7	31.926	30.307	0.8	1.682	0.895	9.531	6.999	9.271
E.fuscoguttatus.136365-gene	saddlebrown	ift172	13.304	12.814	11.61	1.217	1.064	0.587	6.815	6.89	5.812	11.097	12.897	8.564	0.843	1.181	1.317	5.751	6.428	5.033
E.fuscoguttatus.136414-gene	saddlebrown	DNAJC5	30.253	26.218	28.36	1.578	1.097	0.934	3.182	3.236	1.732	24.519	16.834	16.285	1.561	0.364	1.552	2.418	2.394	2.571
E.fuscoguttatus.136475-gene	saddlebrown	CRH	3.442	4.264	2.373	0	0	0.118	0.919	0.53	4.015	2.675	4.749	3.725	0	0	0.141	0.33	0	1.052
E.fuscoguttatus.136487-gene	saddlebrown	UCKL1	15.36	13.207	12.112	12.116	6.741	5.042	6.201	7.681	8.208	10.104	15.118	14.201	9.775	8.89	5.413	8.867	7.657	9.457
E.fuscoguttatus.136532-gene	saddlebrown	ZNF512	5.593	6.7	6.676	1.22	2.104	1.334	2.299	1.803	2.516	3.549	4.202	4.203	0.372	1.735	1.576	1.784	1.459	2.158
E.fuscoguttatus.136582-gene	saddlebrown	clvs2	24.587	21.721	21.493	0.3	0.19	0.29	3.177	4.055	2.567	14.799	24.87	22.224	0.631	1.767	0.557	2.932	2.065	2.079
E.fuscoguttatus.136588-gene	saddlebrown	SMPDL3A	3.854	4.675	7.087	4.025	2.871	2.851	4.459	3.459	4.497	4.593	5.792	4.92	3.019	3.562	3.475	5.538	4.388	6.283
E.fuscoguttatus.136597-gene	saddlebrown	FABP7	604.304	615.893	624.133	0.188	0.477	0.146	60.411	61.749	55.674	932.126	444.657	514.032	0.352	0	0.525	159.103	159.762	164.753
E.fuscoguttatus.136626-gene	saddlebrown	--	0.714	0.287	0.995	0	0	0.063	0.165	0	0.127	1.298	1.537	3.245	0	0.429	0.076	1.422	0.845	2.269
E.fuscoguttatus.136648-gene	saddlebrown	--	0.321	0	1.28	0	0.078	0.143	0	0	0.573	0.325	0.192	0	0	0	0	0	0.475	0
E.fuscoguttatus.136682-gene	saddlebrown	Crip2	23.767	39.658	17.488	0.614	0.933	0.475	6.44	5.353	5.54	31.586	15.878	26.189	0.688	0.161	0.57	5.066	7.606	6.594
E.fuscoguttatus.136691-gene	saddlebrown	PNRC1	15.769	12.222	13.35	2.443	1.375	2.59	7.48	6.308	6.19	12.746	13.391	15.703	1.69	3.078	0.84	8.444	6.846	5.639
E.fuscoguttatus.13670-gene	saddlebrown	ACAD9	33.59	33.255	28.43	16.336	15.63	14.603	17.511	24.814	18.869	28.98	25.378	27.081	17.074	22.522	22.941	20.485	19.095	18.674
E.fuscoguttatus.136823-gene	saddlebrown	BTBD9	15.534	19.94	18.595	4.865	4.037	7.243	5.276	7.981	6.993	19.223	15.255	16.968	2.864	2.408	3.303	8.43	9.492	8.636
E.fuscoguttatus.136834-gene	saddlebrown	zfand3	13.047	13.134	13.937	2.82	3.571	3.693	6.563	6.997	8.267	13.374	9.273	12.485	5.979	5.537	3.224	5.181	6.717	9.392
E.fuscoguttatus.136841-gene	saddlebrown	GALNT14	10.44	7.496	8.487	1.453	2.974	2.079	1.954	2.994	2.534	7.136	4.132	7.312	0.782	0.519	1.309	3.155	2.803	3.584
E.fuscoguttatus.136867-gene	saddlebrown	VASH2	25.785	19.673	17.59	0.338	0.456	0	7.083	6.947	5.462	15.822	24.221	26.38	0.315	0.177	0.188	7.918	10.92	8.889
E.fuscoguttatus.13689-gene	saddlebrown	IQSEC1	5.687	4.712	5.665	0.289	0.056	0.086	3.178	2.515	2.969	3.635	4.627	5.193	0.041	0.145	0.206	1.686	2.138	2.767
E.fuscoguttatus.137040-gene	saddlebrown	--	1.375	1.23	1.217	0.088	0.148	0.068	0	0	0.263	1.08	0.183	0.331	0	0	0.081	0	0	0
E.fuscoguttatus.137047-gene	saddlebrown	FLVCR1	19.154	21.867	18.147	0.447	0.189	0.035	12.07	14.484	12.226	18.724	20.86	20.395	0.459	0.292	0.332	14.351	16.057	16.01
E.fuscoguttatus.137058-gene	saddlebrown	tatdn3	2.662	3.467	3.431	0.539	0.379	0.069	2.173	0.939	2.375	1.74	2.247	3.05	0.336	0.47	0	2.34	1.236	1.555
E.fuscoguttatus.137081-gene	saddlebrown	ATF3	2.586	1.88	4.436	0.577	0.417	0.638	0.831	0.718	0.128	15.099	15.295	16.33	3.773	2.373	1.914	2.684	3.686	6.566
E.fuscoguttatus.137107-gene	saddlebrown	Aig1	25.014	24.615	26.587	11.459	6.328	7.291	5.615	5.787	7.328	27.725	26.122	22.832	9.103	18.361	11.437	9.299	11.236	9.086
E.fuscoguttatus.137114-gene	saddlebrown	Hivep2	50.42	48.968	52.316	0.322	0.187	0.195	5.603	6.792	7.5	43.62	57.826	61.317	0.169	0.54	0.262	8.48	8.087	8.315
E.fuscoguttatus.137128-gene	saddlebrown	E2F6	22.616	28.011	24.182	8.586	6.174	5.019	7.567	8.537	8.21	19.491	19.89	17.16	9.387	7.242	8.033	9.25	9.408	11.894
E.fuscoguttatus.137138-gene	saddlebrown	Myt1l	36.35	34.617	34.287	0.019	0	0	0.43	1.216	0.784	26.658	39.233	39.893	0	0.025	0.018	0.337	0.367	0.302
E.fuscoguttatus.137160-gene	saddlebrown	rps7	588.681	867.424	738.712	1591.04	1702.64	1913.6	1796.63	1664.71	1628.22	986.794	538.775	690.281	1400.63	1290.17	1156.23	1522.86	1563.98	1509.55
E.fuscoguttatus.137167-gene	saddlebrown	CNKSR3	5.569	5.606	4.913	1.506	1.657	0.636	2.209	1.751	1.349	4.984	5.614	5.253	2.132	2.27	2.332	1.982	4.867	1.897
E.fuscoguttatus.137181-gene	saddlebrown	Ipcef1	2.346	1.574	1.78	0.064	0.27	0.05	0	0.112	0.1	4.515	2.539	2.177	0.18	0.252	0.119	0.835	0.11	0.222
E.fuscoguttatus.13719-gene	saddlebrown	HDAC11	2.656	2.08	2.646	0	0	0.066	0.854	1.181	0.263	2.684	5.648	3.514	0	0	0	1.47	0.437	1.026
E.fuscoguttatus.137242-gene	saddlebrown	nkx2.2a	1.329	0.334	0	0	0.08	0	0	0	0	0.168	0.596	0.539	0	0	0	0	0	0
E.fuscoguttatus.137245-gene	saddlebrown	Nkx2-4	1.599	2.033	1.341	0	0	0.037	0.292	0.168	0.751	1.531	2.819	3.462	0	0	0.045	0.419	1.08	0.585
E.fuscoguttatus.137286-gene	saddlebrown	insm1a	13.845	17.175	14.178	0.112	0	0	14.889	11.019	14.353	9.26	14.344	14.986	0	0	0	8.135	11.929	7.167
E.fuscoguttatus.13730-gene	saddlebrown	Hdac11	8.847	5.566	4.956	0	0	0	0.32	1.382	1.48	1.117	6.613	3.89	0	0	0.147	1.033	0.546	0.549
E.fuscoguttatus.137369-gene	saddlebrown	COL12A1	1.163	1.49	1.649	8.301	5.443	4.744	5.109	6.625	4.496	1.65	2.374	1.729	5.476	8.245	7.603	10.648	15.9	8.47
E.fuscoguttatus.137453-gene	saddlebrown	TMEM30A	296.295	277.277	275.775	12.36	10.662	7.724	51.491	58.246	52.807	164.935	207.557	193.987	7.803	8.088	8.704	49.533	54.196	41.862
E.fuscoguttatus.137469-gene	saddlebrown	Senp6	25.822	25.675	27.721	35.553	39.442	34.105	29.827	33.236	30.636	25.373	25.886	27.907	35.978	24.183	32.325	32.992	35.437	33.718
E.fuscoguttatus.13752-gene	saddlebrown	PLEKHA6	11.066	9.185	9.861	0	0	0.172	2.47	3.689	2.945	6.669	6.966	6.724	0.312	0.146	0	3.868	5.555	6.364
E.fuscoguttatus.137548-gene	saddlebrown	--	9.36	7.604	8.669	0.377	0.159	0.51	1.71	1.314	1.319	6.969	7.856	4.799	0.616	0.37	0.175	0.409	2.43	1.305
E.fuscoguttatus.137568-gene	saddlebrown	Nt5e	37.117	36.147	41.102	1.125	0.402	0.904	24.001	23.691	21.808	40.552	31.581	31.438	0.849	1.869	0.884	19.166	24.267	16.787
E.fuscoguttatus.137578-gene	saddlebrown	snx14	28.738	27.942	29.041	15.363	12.304	12.358	18.938	19.142	19.224	26.266	24.532	29.076	17.215	15.316	17.741	20.665	20.156	18.763
E.fuscoguttatus.13759-gene	saddlebrown	Plekha6	24.912	19.236	22.943	0	0	0	8.883	6.826	6.242	14.826	26.938	22.532	0.823	0.128	0.182	8.075	10.943	9.831
E.fuscoguttatus.137651-gene	saddlebrown	hey2	0.255	0.771	0	0	0	0	0.148	0.255	0.228	0.774	1.069	1.382	0	0.096	0	0.318	0.252	0.127
E.fuscoguttatus.137662-gene	saddlebrown	VSNL1	1099.27	1084.62	1095.78	0.728	0.351	0.402	21.387	23.02	13.907	822.616	846.514	795.905	0.486	0.408	0.386	14.446	13.592	10.443
E.fuscoguttatus.137668-gene	saddlebrown	--	1.107	0.807	1.673	0.307	0.314	0.068	0.486	0.458	0.375	1.003	0.913	0.785	0.327	0.201	0.203	0	0.038	0
E.fuscoguttatus.137686-gene	saddlebrown	FBXO16	1.774	0.112	0.663	0.127	0	0.098	0	0.333	0.099	1.344	1.989	1.44	0.059	0.166	0.059	0.414	0.328	0
E.fuscoguttatus.137704-gene	saddlebrown	Cdc42bpa	24.699	22.919	22.998	2.3	1.726	1.549	11.137	10.618	9.539	23.255	29.659	25.341	2.427	2.211	2.743	12.914	13.016	11.259
E.fuscoguttatus.137751-gene	saddlebrown	HNRNPU	134.086	141.635	139.241	58.756	42.694	46.551	49.73	48.437	47.357	104.832	121.347	118.95	31.563	46.589	37.782	46.95	46.262	34.585
E.fuscoguttatus.137766-gene	saddlebrown	Kif26b	15.611	13.472	12.452	0	0.043	0.078	0	0	0	8.154	9.916	9.857	0.083	0.033	0.106	0	0.022	0.022
E.fuscoguttatus.137782-gene	saddlebrown	Cnst	16.366	17.17	15.841	0.529	0.112	0.153	5.2	4.956	8.123	13.042	14.474	11.227	0.124	0.087	0.307	6.602	4.89	4.579
E.fuscoguttatus.137793-gene	saddlebrown	Sccpdh	42.245	42.214	40.953	12.118	11.123	14.382	10.201	12.1	13.722	38.125	31.15	31.187	8.902	10.932	8.959	12.131	13.153	9.269
E.fuscoguttatus.137821-gene	saddlebrown	Slc5a6	6.318	13.061	12.517	1.442	0.724	0.543	3.851	4.552	2.909	6.383	8.856	6.103	1.019	0.714	1.303	2.707	2.681	2.969
E.fuscoguttatus.137843-gene	saddlebrown	EPHX1	19.35	13.306	21.371	1.374	0.278	0.595	7.425	10.634	9.572	26.906	21.424	20.737	1.437	1.295	0.766	14.554	12.76	12.465
E.fuscoguttatus.137856-gene	saddlebrown	Enah	8.627	9.717	10.979	1.571	0.729	0.638	7.524	7.532	6.903	7.263	11.382	10.894	0.66	0.874	0.62	5.798	7.971	7.413
E.fuscoguttatus.137863-gene	saddlebrown	Enah	10.278	10.058	10.948	1.228	0.83	0.507	6.771	7.281	5.222	7.933	7.171	8.189	0.459	0.75	0.608	11.555	9.86	9.359
E.fuscoguttatus.137872-gene	saddlebrown	Lbr	13.412	13.253	16.545	9.671	5.363	8.329	4.626	3.692	3.842	14.421	14.201	17.913	3.956	5.728	4.687	4.98	4.492	4.889
E.fuscoguttatus.137889-gene	saddlebrown	gja1	625.004	555.091	664.783	0.966	0.272	0.199	18.966	16.059	24.645	442.022	534.654	521.898	0.421	0.59	0.718	15.382	24.043	11.489
E.fuscoguttatus.137891-gene	saddlebrown	HSF2	17.778	22.511	18.348	9.276	7.402	4.856	14.518	15.125	11.699	16.906	15.394	18.111	10.087	5.617	7.758	11.721	10.795	15.103
E.fuscoguttatus.137904-gene	saddlebrown	SERINC1	800.496	785.702	702.34	50.608	50.123	54.962	117.214	125.545	130.471	741.933	574.562	560.982	37.554	34.936	35.668	112.58	117.682	114.796
E.fuscoguttatus.137915-gene	saddlebrown	SLC35F1	15.73	15.719	15.103	0	0	0.05	0.262	0	0.505	15.321	13.535	11.269	0.061	0.085	0.06	0	0.223	0
E.fuscoguttatus.137975-gene	saddlebrown	tab2	7.567	8.828	9.078	1.907	1.138	1.043	6.366	6.478	7.518	12.8	9.119	15.512	1.382	2.281	1.283	8.709	8.654	9.566
E.fuscoguttatus.137982-gene	saddlebrown	Cdk19	12.291	12.55	12.065	0.659	0.428	0.51	2.557	4.068	2.446	12.15	13.537	12.346	0.332	0.266	0.094	4.295	3.664	2.986
E.fuscoguttatus.137996-gene	saddlebrown	amd1	32.145	32.096	30.209	3.718	3.641	3.625	16.194	13.352	19.428	41.384	40.616	36.477	6.946	8.078	7.044	17.917	19.44	18.026
E.fuscoguttatus.138024-gene	saddlebrown	mfsd4b	7.618	9.919	6.543	5.774	4.163	4.126	6.872	6.85	5.799	13.417	10.783	12.406	7.903	10.075	10.463	7.485	7.034	5.623
E.fuscoguttatus.138075-gene	saddlebrown	fyn	25.541	27.535	25.8	1.29	0.562	0.322	9.821	9.433	10.358	27.785	26.556	26.703	0.311	0.708	0.735	12.108	11.813	13.406
E.fuscoguttatus.138088-gene	saddlebrown	Orct	0.243	1.628	0.322	0.278	0.274	0	0	0.081	0	0.572	1.935	1.576	0.173	0.425	0.129	0.101	0.239	0
E.fuscoguttatus.138118-gene	saddlebrown	LAMA4	21.179	24.053	27.339	5.102	2.148	1.897	8.731	9.522	10.421	23.651	25.163	22.27	4.741	5.963	3.105	8.531	10.265	6.436
E.fuscoguttatus.138166-gene	saddlebrown	MARCKS	595.675	579.898	561.39	5.847	1.489	3.447	177.239	179.267	168.156	458.668	357.382	460.888	5.635	6.681	4.482	183.542	182.138	201.846
E.fuscoguttatus.138184-gene	saddlebrown	HS3ST5	24.996	19.824	18.107	5.142	6.664	4.371	8.471	7.702	7.772	16.327	13.891	18.174	5.886	2.085	3.027	12.892	14.823	14.422
E.fuscoguttatus.138196-gene	saddlebrown	NT5DC1	19.548	17.247	13.941	1.661	0.818	1.928	1.117	2.172	1.077	15.605	12.989	10.971	0.647	0.362	0.514	1.202	1.191	1.918
E.fuscoguttatus.13820-gene	saddlebrown	--	3.085	2.288	3.72	0	0	0	0.188	1.462	0	0	0	0	0	0	0	0	0	0
E.fuscoguttatus.138207-gene	saddlebrown	NT5DC1	14.367	14.169	10.985	1.332	0.843	0.386	3.022	0.581	1.813	11.877	13.017	7.697	1.011	0.654	0.773	1.084	1.718	1.586
E.fuscoguttatus.138225-gene	saddlebrown	GPR63	5.917	6.714	6.108	0.247	0.365	0.287	6.348	5.918	5.087	5.435	8.493	8.501	0.404	0.242	0.115	2.144	3.185	3.099
E.fuscoguttatus.138286-gene	saddlebrown	BACH2	3.971	3.731	3.059	0.182	0.026	0.094	0.674	0.582	0.472	2.782	4.749	3.84	0	0.119	0.056	0.593	0.993	0.473
E.fuscoguttatus.138293-gene	saddlebrown	MDN1	7.725	8.157	8.377	1.086	0.959	0.725	6.901	6.983	6.653	8.323	9.258	9.232	1.07	1.333	1.354	6.515	7.785	6.137
E.fuscoguttatus.13840-gene	saddlebrown	IL16	3.962	3.29	4.39	1.222	0.48	0.791	2.063	1.387	1.944	6.955	5.805	7.451	0.663	0.595	0.501	6.353	5.278	4.772
E.fuscoguttatus.138400-gene	saddlebrown	ANKRD6	7.81	8.086	6.945	0.48	0.513	0.421	5.357	2.957	5.575	7.948	8.274	8.574	0.359	0.628	0.268	5.141	6.936	5.763
E.fuscoguttatus.138416-gene	saddlebrown	GABRR2	2.396	3.154	3.212	0.053	0.179	0	0	0	0.082	2.7	2.645	4.389	0.099	0.138	0	0	0.182	0.275
E.fuscoguttatus.138474-gene	saddlebrown	CFAP206	1.605	1.545	2.988	0.56	0.135	0.186	1.049	0.837	0.996	2.961	2.253	3.323	0.262	0.262	0.074	2.259	1.859	1.04
E.fuscoguttatus.13855-gene	saddlebrown	STARD5	1.379	0.926	0.916	1.583	0.891	0.204	0.532	0.46	1.231	2.787	2.75	2.986	1.478	0.69	0.735	0.573	0	0
E.fuscoguttatus.138604-gene	saddlebrown	Zfp292	29.456	25.779	26.997	3.42	3.042	1.439	13.619	14.78	12.211	21.414	28.602	31.72	2.637	3.329	2.559	16.313	14.996	14.147
E.fuscoguttatus.138630-gene	saddlebrown	Lrfn2	12.932	12.045	12.026	0.277	0.208	0.286	1.366	0.644	0.622	5.422	8.664	6.97	0.374	0.403	0.4	0.735	0.265	0.64
E.fuscoguttatus.138671-gene	saddlebrown	cx32.2	0.516	1.731	1.542	0.296	0.167	0.992	0.398	0.516	0.307	1.216	1.645	2.42	0.553	0.646	0	1.071	0.679	0.683
E.fuscoguttatus.138673-gene	saddlebrown	cx32.2	4.503	3.324	4.186	0.603	0.363	0.466	0.695	1.651	2.143	5.157	1.795	4.224	0.241	0.564	0.24	1.122	2.518	2.833
E.fuscoguttatus.138675-gene	saddlebrown	ZFP36L1	15.984	13.387	19.08	10.569	8.213	7.42	10.445	14.155	10.777	13.068	12.55	15.716	7.192	11.909	8.516	13.979	19.022	14.181
E.fuscoguttatus.138794-gene	saddlebrown	brox	83.673	88.817	79.084	21.551	18.661	19.69	50.982	46.305	46.073	71.301	81.499	78.169	18.102	19.095	15.981	51.013	46.74	46.476
E.fuscoguttatus.138811-gene	saddlebrown	creld2-a	8.213	9.266	7.371	1.398	0.175	0.32	1.984	1.083	1.53	5.38	7.34	9.866	0.871	1.355	0.385	0.899	1.158	0.628
E.fuscoguttatus.138813-gene	saddlebrown	Thbd	3.318	4.691	3.54	2.538	0.191	0.666	0.64	0.869	1.48	4.948	2.645	2.394	1.143	0.89	1.01	1.672	1.013	0.706
E.fuscoguttatus.138830-gene	saddlebrown	HMBOX1	11.913	9.819	11.951	3.764	2.759	3.64	4.794	4.489	4.005	6.803	9.602	10.278	1.897	3.241	2.346	5.053	4.94	5.145
E.fuscoguttatus.138902-gene	saddlebrown	--	5.295	4.996	5.109	0.57	0.24	0.881	0	0	0	2.173	0.989	3.582	0.355	0.124	0.176	0	0.163	0
E.fuscoguttatus.138930-gene	saddlebrown	STMN4	208.928	167.5	194.972	0	0	0.103	0.802	0.462	0	106.015	132.681	144.09	0.124	0.174	0.123	1.151	0.228	1.377
E.fuscoguttatus.138949-gene	saddlebrown	Ankef1	1.481	0.932	0.799	0.496	0.359	0.274	0.071	0	0.055	1.184	1.181	0.868	0.397	0.787	0.23	0	0	0.184
E.fuscoguttatus.138960-gene	saddlebrown	snap25a	3199.13	2778.18	2822.8	0.367	0.722	0.189	55.216	53.274	41.253	2172.91	2328.26	2207.15	0.685	0.48	0.114	45.376	41.208	54.82
E.fuscoguttatus.138994-gene	saddlebrown	Stxbp6	223.542	166.138	183.358	0.087	0	0	0.175	0	0.27	167.679	146.426	139.057	0	0	0.161	0	0.298	0.15
E.fuscoguttatus.13901-gene	saddlebrown	TMC3	1.343	2.163	1.659	0.123	0.078	0.072	0.435	0.43	0.24	2.063	3.277	3.78	0.086	0.04	0.115	0.201	0.318	0.374
E.fuscoguttatus.139017-gene	saddlebrown	Kcnk10	2.782	3.501	3.602	0	0	0	0	0	0	2.108	5.823	4.216	0	0	0	0	0	0
E.fuscoguttatus.139026-gene	saddlebrown	KCNK10	1.417	1.49	1.241	0	0.038	0.07	0.356	0.159	0.419	1.809	2.701	1.381	0	0.061	0.08	0.398	0.847	0.166
E.fuscoguttatus.139046-gene	saddlebrown	Cgrrf1	0.394	0.792	0	0	0	0	1.366	0.394	0	0.795	0.471	0.852	0	0	0	0	0	0
E.fuscoguttatus.139048-gene	saddlebrown	DDHD1	8.104	8.356	6.496	0.057	0	0.088	1.486	1.087	1.411	9.186	7.683	8.45	0	0.074	0	1.723	0.975	2.258
E.fuscoguttatus.139054-gene	saddlebrown	DDHD1	5.428	4.423	5.046	0	0.025	0.092	0.897	1.758	1.015	3.969	5.564	3.973	0.139	0.116	0.11	1.803	1.989	1.438
E.fuscoguttatus.139074-gene	saddlebrown	ptchd1	1.952	2.456	3.646	0	0	0	0.847	0	0	1.479	4.67	1.849	0	0	0	0.608	0	0
E.fuscoguttatus.139077-gene	saddlebrown	ptchd1	3.704	2.47	2.971	0.028	0.116	0	0.167	0.337	0.429	3.111	4.948	3.905	0	0	0.077	0.899	0.57	0.669
E.fuscoguttatus.139084-gene	saddlebrown	OPN5	1.394	1.091	1.543	0	0	0	0	0	0.138	0	0	0.671	0.166	0	0.33	0	0.306	0.462
E.fuscoguttatus.139097-gene	saddlebrown	Cd2ap	8.723	6.434	7.892	9.397	6.449	7.744	10.399	9.456	10.872	6.459	6.61	8.793	11.597	15.398	13.517	13.268	11.366	12.104
E.fuscoguttatus.139124-gene	saddlebrown	TNFRSF21	11.224	9.12	9.563	0	0	0	3.442	4.463	4.585	7.925	9.219	6.001	0	0	0	3.368	3.603	3.358
E.fuscoguttatus.139128-gene	saddlebrown	TNFRSF21	9.95	12.053	12.934	0.097	0.163	0.075	6.048	7.084	5.417	9.031	12.103	6.754	0.181	0	0.449	8.611	9.319	9.549
E.fuscoguttatus.139133-gene	saddlebrown	--	0	0.134	1.064	0	0	0	0.309	0.401	0.596	0	0.479	0	0	0	0	0.166	0.264	0.133
E.fuscoguttatus.139212-gene	saddlebrown	--	1.747	0.624	2.189	0.032	0	0.025	0.456	0.395	0.302	0.74	0.944	0.854	0	0	0	0.07	0.334	0.392
E.fuscoguttatus.139232-gene	saddlebrown	Acer3	11.232	17.049	12.43	1.023	0.863	0.158	6.188	3.744	5.249	14.952	15.353	12.544	0.191	0.402	0.19	4.219	6.333	5.136
E.fuscoguttatus.139299-gene	saddlebrown	wscd1	15.077	12.993	12.651	0	0	0.046	7.646	6.196	6.726	13.772	10.745	10.395	0	0	0.055	7.073	5.604	4.924
E.fuscoguttatus.139309-gene	saddlebrown	wscd1	3.436	4.94	5.051	0	0	0	1.703	2.127	0.584	5.289	5.283	2.833	0	0	0	2.649	2.099	2.925
E.fuscoguttatus.139318-gene	saddlebrown	USP25	26.247	29.464	29.154	5.831	7.321	7.51	12.28	12.224	12.283	26.909	21.851	22.978	8.791	9.757	7.301	12.418	17.075	10.8
E.fuscoguttatus.139334-gene	saddlebrown	USP25	22.371	26.346	26.157	5.073	4.753	5.377	11.661	13.088	11.518	29.214	23.055	23.066	7.771	6.971	5.088	13.985	13.698	14.141
E.fuscoguttatus.139348-gene	saddlebrown	NRIP1	27.959	25.475	27.268	0.667	0.475	0.306	10.711	11.439	10.885	24.543	25.839	26.686	0.584	0.9	0.58	13.52	14.044	11.722
E.fuscoguttatus.139354-gene	saddlebrown	SLC37A4	16.659	13.732	13.522	0.301	0.095	0.029	6.07	7.871	5.091	14.446	14.041	11.216	0.387	0.394	0.594	7.433	6.083	5.017
E.fuscoguttatus.139366-gene	saddlebrown	--	28.635	57.159	44.473	1.392	1.88	0.215	20.213	13.591	11.259	39.23	32.507	24.69	0	0.729	1.293	21.155	9.578	22.659
E.fuscoguttatus.139392-gene	saddlebrown	DSCAM	4.615	4.646	5.089	0	0	0	0.381	0.824	0.441	5.829	4.534	6.78	0	0	0	2.463	1.789	0.491
E.fuscoguttatus.139401-gene	saddlebrown	B3GAT1	8.736	6.169	8.052	0	0	0	0	0	0	6.192	5.614	7.903	0	0.098	0	0	0	0
E.fuscoguttatus.139432-gene	saddlebrown	RIOX2	9.12	10.308	9.402	17.073	21.85	20.525	15.919	15.842	14.561	7.922	6.506	8.486	8.146	9.37	8.44	14.944	13.735	12.238
E.fuscoguttatus.139472-gene	saddlebrown	TEX14	1.315	1.431	1.628	0.02	0.017	0.032	0	0.036	0	0	0	0	0	0.027	0.019	0	0	0
E.fuscoguttatus.139511-gene	saddlebrown	SPTBN4	62.236	48.638	56.592	0.628	0.586	0.307	0.667	0.115	0.54	34.818	43.697	44.473	0.494	0.8	0.537	0.897	0.91	0.887
E.fuscoguttatus.139588-gene	saddlebrown	Mark4	46.547	44.95	50.928	0.164	0.111	0.076	12.069	11.351	12.07	40.138	42.645	43.681	0.061	0.172	0.275	10.208	13.292	8.655
E.fuscoguttatus.139619-gene	saddlebrown	CPI17	71.668	53.71	58.095	4.352	2.913	1.741	0.605	2.616	3.034	34.62	40.668	47.563	5.046	4.91	5.435	2.28	2.581	4.157
E.fuscoguttatus.139640-gene	saddlebrown	CAPNS1	145.467	172.398	152.17	22.728	19.382	15.511	45.597	49.983	49.666	149.44	118.823	111.272	29.069	20.441	19.592	55.157	50.918	51.867
E.fuscoguttatus.139651-gene	saddlebrown	NOVA1	59.779	55.233	62.18	0	0.048	0	0.341	1.865	1.226	41.06	58.113	51.317	0	0	0	1.467	1.162	0.975
E.fuscoguttatus.139656-gene	saddlebrown	Kptn	19.756	18.187	18.095	12.359	8.75	12.691	10.566	13.006	11.072	16.851	17.929	19.557	8.086	9.243	8.145	18.421	20.766	16.765
E.fuscoguttatus.139673-gene	saddlebrown	His3.3A	35.072	50.387	45.729	21.035	16.675	15.85	21.762	12.755	18.775	41.557	20.211	24.848	10.252	17.476	9.173	17.471	21.393	20.587
E.fuscoguttatus.139702-gene	saddlebrown	vps26bl	10.593	11.585	7.815	2.851	2.027	2.496	6.506	5.624	4.667	13.61	14.86	13.165	2.103	1.767	2.508	8.632	8.517	6.366
E.fuscoguttatus.13973-gene	saddlebrown	crtc3	45.961	44.525	52.662	1.189	0.736	1.166	7.756	13.34	11.346	34.288	38.356	40.173	1.222	2.491	2.209	9.726	10.775	9.955
E.fuscoguttatus.139742-gene	saddlebrown	Fez1	263.381	288.3	249.514	0.186	0.314	0.144	42.528	44.333	44.084	236.62	211.559	229.493	0.348	0.244	0.403	55.879	40.22	51.016
E.fuscoguttatus.139752-gene	saddlebrown	Esam	5.033	5.162	5.958	0.272	0.092	0.042	2.417	1.519	2.203	4.893	5.679	4.728	0.051	0.285	0.354	1.183	2.623	1.321
E.fuscoguttatus.139760-gene	saddlebrown	Msantd2	12.268	13.057	9.184	1.434	0.681	0.659	6.78	5.392	5.926	9.001	10.094	9.304	1.968	1.467	2.123	4.671	4.395	3.338
E.fuscoguttatus.139765-gene	saddlebrown	ROBO2	53.232	48.76	47.349	1.142	0.919	0.47	0.432	0.342	0.583	35.993	38.848	39.433	0.684	0.911	1.193	1.201	1.136	1.051
E.fuscoguttatus.139793-gene	saddlebrown	Robo1	6.55	4.126	5.723	0.138	0.078	0.071	0.232	0.281	0.394	6.537	8.603	7.22	0.194	0.302	0.128	0.5	0.476	0.319
E.fuscoguttatus.139813-gene	saddlebrown	PKNOX2	14.079	13.536	13.304	0	0	0.04	1.566	2.166	1.53	9.757	12.737	15.141	0	0.068	0.048	2.697	2.137	2.958
E.fuscoguttatus.139832-gene	saddlebrown	OPCML	8.791	9.817	9.714	0.236	0.2	0.122	0	0.275	0	8.05	11.5	8.623	0.074	0	0.439	0.171	0	0.682
E.fuscoguttatus.139840-gene	saddlebrown	OPCML	19.11	14.319	19.463	0.247	0	0	3.989	2.587	3.718	11.614	13.405	11.509	0	0.108	0.306	5.01	2.268	4.139
E.fuscoguttatus.139858-gene	saddlebrown	JHY	0.433	0.49	0.701	2.515	2.7	2.787	1.44	1.786	1.932	0.547	0.583	0.82	2.901	2.804	3.374	1.213	1.335	0.699
E.fuscoguttatus.139872-gene	saddlebrown	hsc71	460.123	489.737	474.469	1533.05	1397.93	1591.02	846.428	769.356	876.353	507.324	352.123	375.025	1432.73	1277.27	1473.03	951.764	1048.89	881.46
E.fuscoguttatus.13989-gene	saddlebrown	mex3b	19.688	19.176	16.434	9.191	9.032	6.652	2.029	1.913	2.774	16.027	20.402	19.844	7.731	8.798	7.305	3.077	2.91	2.692
E.fuscoguttatus.139957-gene	saddlebrown	BBX	11.448	13.304	11.207	0.226	0.523	0.458	6.992	6.29	5.304	8.688	10.637	11.594	0.895	0.996	0.916	5.874	4.072	6.15
E.fuscoguttatus.139973-gene	saddlebrown	Dlg2	15.5	14.917	16.744	0.418	0.188	0.194	6.97	5.442	6.676	12.813	19.933	17.934	0.495	1.058	0.699	6.051	4.267	4.971
E.fuscoguttatus.140083-gene	saddlebrown	CBLB	4.396	3.726	4.378	0.611	0.246	0.103	3.158	3.286	3.055	1.87	2.878	1.853	0.223	0.278	0.173	1.902	1.141	1.103
E.fuscoguttatus.140101-gene	saddlebrown	Cipc	12.374	11.48	7.35	0.214	0.253	0.132	9.744	11.629	6.584	11.222	14.086	15.007	0.16	0.28	0.357	4.084	6.546	4.517
E.fuscoguttatus.140158-gene	saddlebrown	AMOT	3.577	3.128	4.534	0.58	0.35	0.417	0.92	1.084	1.547	2.957	4.321	4.849	0.213	0.651	0.885	1.575	1.604	1.256
E.fuscoguttatus.140172-gene	saddlebrown	Mff	2.949	3.817	3.917	1.611	1.02	1.185	1.95	2.528	3.258	5.676	2.856	3.953	2.183	2.215	1.946	2.624	3.465	1.395
E.fuscoguttatus.140180-gene	saddlebrown	Prrg3	5.483	8.463	6.371	1.048	0.797	0.811	6.132	5.483	5.381	7.571	9.837	6.924	0.881	0.137	0.39	4.097	4.689	3.813
E.fuscoguttatus.140184-gene	saddlebrown	mpp1	43.83	47.195	46.476	10.862	8.735	7.444	34.148	36.304	35.447	43.682	42.882	40.26	6.831	7.22	7.625	43.444	36.922	42.946
E.fuscoguttatus.14020-gene	saddlebrown	C1QTNF4	32.974	25.571	29.08	0.033	0	0.026	0.133	0.115	0.256	22.643	29.555	26.315	0.062	0.043	0	0.482	0.379	0.343
E.fuscoguttatus.140213-gene	saddlebrown	KDM6B	107.087	70.976	84.103	0.644	0.249	0.187	38.041	45.624	33.696	60.475	99.651	109.459	0.213	0.877	0.585	59.287	61.272	52.63
E.fuscoguttatus.140240-gene	saddlebrown	Nlgn2	36.101	38.899	38.689	0.772	0.241	0.443	3.865	3.89	4.716	29.272	38.646	31.682	1.229	0.599	0.691	4.719	4.231	6.142
E.fuscoguttatus.140249-gene	saddlebrown	FGF11	1.585	0.177	2.105	0	0	0	0	0.176	0	1.246	1.685	1.144	0	0	0	0	0	0
E.fuscoguttatus.140272-gene	saddlebrown	Kcnip1	32.154	41.119	29.206	0	0	0	10.06	9.91	9.923	29.627	35.554	29.55	0	0	0	12.088	7.183	8.839
E.fuscoguttatus.140288-gene	saddlebrown	PCDHAC2	115.039	108.623	111.966	0.176	0.042	0.039	16.692	17.491	15.955	76.605	105.48	106.722	0.07	0.066	0.047	20.038	21.011	15.897
E.fuscoguttatus.140293-gene	saddlebrown	PCDHAC2	48.017	51.405	52.197	0.092	0.13	0.071	4.521	6.638	6.352	35.534	46.481	41.833	0.057	0.08	0.057	5.2	5.757	4.413
E.fuscoguttatus.140296-gene	saddlebrown	PCDH10	3.827	1.638	3.111	0	0.021	0.039	0	0	0	2.8	4.156	3.047	0.141	0	0.117	0	0	0
E.fuscoguttatus.140301-gene	saddlebrown	PCDH1	16.307	19.522	17.693	0.08	0.101	0.077	0.361	0.416	0.65	17.492	21.038	16.974	0.13	0.26	0.111	0.346	0.753	0.31
E.fuscoguttatus.140308-gene	saddlebrown	Robo2	11.916	10.709	11.686	0.296	0.074	0.121	0	0	0	13.575	12.47	13.292	0.244	0.297	0.356	0	0	0.03
E.fuscoguttatus.140334-gene	saddlebrown	ROBO1	6.372	8.744	6.7	2.093	1.728	0.629	0.347	0.409	0.68	6.136	8.403	6.337	1.065	1.636	1.64	1.594	1.505	1.434
E.fuscoguttatus.140365-gene	saddlebrown	Ppm1d	22.897	24.679	18.736	2.465	3.241	1.251	4.238	3.805	3.709	20.287	16.937	16.243	2.718	2.328	2.515	3.685	3.893	4.129
E.fuscoguttatus.140381-gene	saddlebrown	Acaca	42.737	35.569	39.007	3.663	3.435	2.005	18.215	20.046	16.476	42.741	47.275	46.573	3.043	2.601	3.692	24.059	26.275	19.515
E.fuscoguttatus.140436-gene	saddlebrown	lhx1a	3.065	1.873	2.835	0.251	0.106	0	0	0	0	0.996	1.964	2.37	0.293	0.329	0.175	0	0	0
E.fuscoguttatus.140442-gene	saddlebrown	SEZ6	32.254	38.153	33.242	0.198	0.167	0.057	15.314	15.74	17.351	38.993	39.866	37.992	0.462	0.68	0.276	20.835	22.21	22.359
E.fuscoguttatus.140462-gene	saddlebrown	VEZF1	7.502	10.323	8.607	2.669	2.989	2.318	4.394	4.463	2.965	7.58	9.086	11.717	2.086	5.775	2.833	5.085	3.279	4.622
E.fuscoguttatus.140468-gene	saddlebrown	KSR1	15.227	16.059	14.034	1.799	1.673	1.856	6.994	7.546	5.759	17.038	21.854	18.597	1.608	2.218	1.719	8.151	7.714	7.676
E.fuscoguttatus.140489-gene	saddlebrown	--	29.453	23.17	26.898	0.052	0.044	0	1.782	1.269	0.889	20.785	21.027	21.972	0	0	0	0.79	1.61	1.35
E.fuscoguttatus.140492-gene	saddlebrown	Msi2	8.458	7.328	9.704	4.975	4.822	1.996	5.821	6.96	4.107	4.435	6.53	5.331	2.811	3.939	1.939	4.266	5.071	4.148
E.fuscoguttatus.140507-gene	saddlebrown	Nufip2	3.193	3.829	3.857	0.351	0.132	0.06	1.808	3.329	1.697	2.746	4.956	3.75	0.109	0.357	0.253	1.184	0.804	1.147
E.fuscoguttatus.14054-gene	saddlebrown	vps33b	44.105	40.691	41.32	19.901	16.97	15.052	24.161	23.01	21.349	49.785	45.215	53.563	17.831	24.664	24.367	38.264	33.39	27.286
E.fuscoguttatus.140549-gene	saddlebrown	GAB3	5.47	4.575	4.604	0.309	0.597	0.718	0.267	0.385	0.481	5.916	5.16	5.837	0.206	0.983	0.451	0.863	1.292	0.689
E.fuscoguttatus.140560-gene	saddlebrown	amer1	12.885	12.927	13.296	1.381	0.675	0.638	9.725	10.055	7.274	7.427	10.004	10.883	0.634	1.237	0.765	6.629	6.086	5.12
E.fuscoguttatus.140562-gene	saddlebrown	ZC3H12B	14.147	11.538	13.731	0.504	0.425	0.252	6.869	6.041	5.159	7.982	10.807	10.283	0.055	0.388	0.413	5.015	5.349	4.975
E.fuscoguttatus.140568-gene	saddlebrown	Msn	72.525	71.108	67.585	7.258	2.918	3.543	35.721	34.872	30.438	59.581	69.718	81.679	4.601	8.934	6.3	49.614	46.816	35.61
E.fuscoguttatus.140620-gene	saddlebrown	GJB1	21.018	12.142	14.199	0	0	0.081	0	0	0	9.418	9.399	14.837	0	0	0	0	0	0
E.fuscoguttatus.140624-gene	saddlebrown	Tbc1d8b	26.486	22.132	24.522	1.091	0.301	0.422	18.452	18.915	16.94	23.915	26.428	28.827	0.549	0.714	0.39	17.677	20.214	17.625
E.fuscoguttatus.140719-gene	saddlebrown	BRWD3	10.767	11.455	10.846	2.687	2.601	2.569	5.419	5.813	4.442	13.778	13.787	14.415	3.851	3.462	4.064	6.322	6.558	6.456
E.fuscoguttatus.140760-gene	saddlebrown	TENT5C	6.529	8.608	6.963	0.431	0.42	0.462	0.201	0.173	0.309	5.021	6.289	7.692	0.279	0.564	0.493	0.576	0.399	0.861
E.fuscoguttatus.140771-gene	saddlebrown	RRAGA	43.542	51.343	47.086	27.914	35.344	26.383	20.469	26.681	22.322	44.413	32.735	33.664	29.112	17.955	23.494	24.617	20.732	22.519
E.fuscoguttatus.140788-gene	saddlebrown	PLS3	9.465	10.304	10.615	7.924	6.757	6.193	7.057	7.573	4.191	10.555	10.063	11.991	8.529	7.317	6.313	7.771	6.572	7.243
E.fuscoguttatus.140804-gene	saddlebrown	ATRX	14.34	13.356	13.488	4.957	4.427	2.641	6.303	7.912	5.105	10.319	13.143	13.72	4.349	4.759	4.968	7.126	8.233	6.681
[truncated: 8,822 more rows]

## Sheet: greenyellow
GeneID	Module	Symbol	EFET_24B1	EFET_24B2	EFET_24B3	EFET_24G1	EFET_24G2	EFET_24G3	EFET_24P1	EFET_24P2	EFET_24P3	EF_24B1	EF_24B2	EF_24B3	EF_24G1	EF_24G2	EF_24G3	EF_24P1	EF_24P2	EF_24P3
E.fuscoguttatus.00026-gene	greenyellow	ppp4cb	27.088	35.832	30.793	49.874	44.503	48.157	23.462	16.736	21.637	29.232	22.56	24.561	34.276	33.649	29.469	25.256	26.868	19.159
E.fuscoguttatus.00050-gene	greenyellow	Lin7b	20.588	19.044	14.964	0	0.404	0.123	24.14	18.921	12.66	25.581	17.969	13.25	0.447	0.209	0	17.324	14.55	23.768
E.fuscoguttatus.00124-gene	greenyellow	mogat1	2.886	1.981	1.829	6.923	9.401	6.23	0.759	3.28	3.16	5.566	4.393	1.988	5.061	4.038	2.027	4.084	2.847	1.303
E.fuscoguttatus.00170-gene	greenyellow	EIF4E2	12.37	12.84	11.55	43.132	31.168	32.343	15.205	12.951	18.279	11.326	9.247	12.552	22.165	48.905	31.511	13.238	17.164	16.511
E.fuscoguttatus.00209-gene	greenyellow	--	2.818	1.676	1.804	3.674	1.427	0.796	1.067	0.274	0.8	0.906	1.21	0.971	4.187	3.038	3.276	2.233	3.652	2.418
E.fuscoguttatus.00275-gene	greenyellow	DCAF1	2.512	2.991	2.045	4.572	4.552	3.525	3.125	2.945	2.121	2.566	1.809	2.339	4.647	4.259	4.649	2.725	3.465	2.013
E.fuscoguttatus.00313-gene	greenyellow	Btn1a1	0.256	0.841	0.651	1.029	3.399	2.9	0.676	0.268	0.114	0.129	0.325	1.386	2.059	3.366	3.412	0.638	1.264	0.127
E.fuscoguttatus.00320-gene	greenyellow	smpd4	21.072	16.22	19.704	22.3	31.957	21.699	13.651	14.33	13.802	17.283	19.391	21.949	26.57	23.527	24.699	13.954	12.475	11.525
E.fuscoguttatus.00375-gene	greenyellow	eif6	16.884	23.699	18.976	105.034	141.394	116.881	29.029	32.376	25.014	22.224	13.339	14.083	122.518	80.596	98.868	29.514	29.803	23.696
E.fuscoguttatus.00412-gene	greenyellow	uqcc1	29.517	26.421	28.116	47.049	41.011	35.26	13.865	16.741	13.786	28.422	17.533	20.584	39.809	36.366	40.846	17.392	15.051	17.514
E.fuscoguttatus.00497-gene	greenyellow	DAG1	31.702	35.156	35.792	12.088	7.921	6.79	35.117	41.712	38.199	32.906	32.738	30.305	8.121	7.802	6.51	40.079	47.704	41.24
E.fuscoguttatus.00555-gene	greenyellow	AMIGO3	4.527	4.157	4.113	0	0	0.071	5.053	6.672	5.881	4.173	4.084	3.868	0	0.06	0	6.627	13.165	5.759
E.fuscoguttatus.00604-gene	greenyellow	aldh4a1	46.405	49.819	61.144	100.808	101.279	84.044	19.856	22.432	19.85	40.464	34.865	36.074	81.368	69.275	63.673	15.041	21.953	13.802
E.fuscoguttatus.00662-gene	greenyellow	DDX27	14.015	15.315	12.818	80.244	71.698	64.846	25.866	26.669	24.814	15.538	14.349	13.989	60.58	70.589	68.627	23.43	24.752	22.752
E.fuscoguttatus.00703-gene	greenyellow	CTSA	35.831	35.881	34.952	165.769	214.212	209.462	48.289	51.627	52.896	47.866	29.932	42.282	173.506	122.935	136.339	60.493	72.35	51.463
E.fuscoguttatus.00717-gene	greenyellow	SNRPN	32.532	34.034	31.674	316.642	435.713	436.85	25.583	29.245	33.428	40.256	32.789	29.278	339.17	272.528	296.02	38.01	46.526	40.123
E.fuscoguttatus.00735-gene	greenyellow	ube2c	3.212	3.233	5.118	346.524	434.877	425.407	0.743	2.356	1.337	7.788	2.561	2.549	326.334	279.093	276.876	5.333	8.028	2.978
E.fuscoguttatus.00744-gene	greenyellow	POLR2J	8.884	15.277	8.48	83.034	103.075	98.586	6.852	8.145	6.275	14.961	6.198	3.606	55.941	51.974	45.165	5.532	5.114	3.309
E.fuscoguttatus.00748-gene	greenyellow	DNTTIP1	29.737	27.498	29.618	80.972	73.725	79.07	16.296	13.66	13.964	32.202	20.761	24.487	53.068	59.184	46.09	16.656	17.83	12.72
E.fuscoguttatus.00788-gene	greenyellow	Isy1	7.724	9.25	8.489	34.074	30.633	24.886	7.703	8.391	8.08	12.11	7.008	10.667	17.841	15.798	23.202	6.8	5.388	8.731
E.fuscoguttatus.00806-gene	greenyellow	TSEN2	2.689	2.78	2.244	2.585	3.379	2.355	2.018	2.471	1.427	3.011	3.129	1.967	3.233	3.329	3.563	1.358	2.151	2.383
E.fuscoguttatus.00825-gene	greenyellow	mkrn2	11.554	14.282	9.892	17.035	13.202	17.094	9.145	8.717	5.877	8.602	7.152	7.021	10.699	14.838	12.527	7.699	5.3	4.933
E.fuscoguttatus.00939-gene	greenyellow	KCNS1	1.383	2.437	1.275	0.079	0.067	0.015	1.76	1.453	1.913	1.817	1.779	0.786	0.019	0.026	0.018	1.551	2.218	1.237
E.fuscoguttatus.01099-gene	greenyellow	ergic3	6.084	4.24	6.526	2.148	1.435	0.9	7.219	5.929	5.011	5.517	4.851	4.39	3.01	3.045	2.743	7.188	5.541	5.424
E.fuscoguttatus.01135-gene	greenyellow	ahcy-b	52.135	58.861	53.029	425.538	428.759	431.551	76.381	83.745	77.405	51.863	46.104	34.098	461.686	284.288	365.07	64.425	80.838	55.088
E.fuscoguttatus.01147-gene	greenyellow	chmp4c	19.784	29.378	19.705	10.451	10.529	9.564	22.207	19.198	23.593	26.718	26.707	30.106	14.066	12.942	9.81	25.125	27.445	26.657
E.fuscoguttatus.01200-gene	greenyellow	ccndbp1	9.088	8.631	9.782	24.47	18.704	22.804	5.257	5.351	8.304	15.551	13.85	20.705	18.263	25.258	19.055	11.774	19.959	11.576
E.fuscoguttatus.01233-gene	greenyellow	Tomm34	20.851	15.276	19.716	85.7	85.57	67.186	10.534	13.726	9.89	18.534	11.364	15.141	67.536	30.617	43.874	14.955	16.407	11.143
E.fuscoguttatus.01260-gene	greenyellow	LSM3	4.665	5.549	4.224	8.758	8.009	7.341	6.869	1.696	1.135	8.998	7.101	4.131	7.5	8.916	3.841	4.753	5.44	5.055
E.fuscoguttatus.01449-gene	greenyellow	mcm2	2.402	3.898	2.832	109.235	130.027	93.831	1.758	2.402	1.531	5.003	2.932	2.706	152.585	97.323	137.912	5.983	5.418	2.922
E.fuscoguttatus.01523-gene	greenyellow	MTSS1	6.009	5.234	4.316	2.42	1.959	1.436	5.815	6.587	6.392	4.962	5.597	6.066	3.375	2.863	2.34	5.972	8.609	6.141
E.fuscoguttatus.01554-gene	greenyellow	DNASE1	0.961	0.968	0.638	16.726	44.064	35.317	0.124	0.107	0.286	2.482	1.405	3.237	14.022	62.947	57.755	1.995	1.37	0.318
E.fuscoguttatus.01607-gene	greenyellow	nxpe3	1.107	1.857	1.69	26.371	24.976	20.142	1.195	0.885	1.119	1.416	1.941	2.156	27.52	19.833	27.99	2.573	2.912	1.466
E.fuscoguttatus.01766-gene	greenyellow	Os01g0813400	1.456	1.954	1.45	9.327	3.996	3.447	1.404	3.155	1.516	0.736	0.58	1.051	4.031	6.742	4.525	2.72	0.718	1.928
E.fuscoguttatus.01926-gene	greenyellow	PDE12	5.861	7.472	7.238	36.355	59.145	58.894	3.526	4.454	2.998	4.658	3.365	5.075	60.509	52.275	47.961	4.282	6.554	3.803
E.fuscoguttatus.01935-gene	greenyellow	gmppb	6.171	7.064	5.544	1.388	0.586	0.806	11.058	13.311	12.847	6.724	6.946	6.941	0.908	0.636	1.225	10.849	11.462	9.856
E.fuscoguttatus.01969-gene	greenyellow	RPP14	4.032	4.059	2.677	5.976	6.346	4.922	4.276	1.344	4.797	4.413	2.411	2.182	8.643	8.325	6.445	2.929	3.315	3.672
E.fuscoguttatus.02023-gene	greenyellow	kctd6	56.785	62.655	50.938	12.947	15.776	11.229	55.375	47.689	48.877	52.225	43.536	40.779	20.384	15.442	15.709	61.651	61.238	78.465
E.fuscoguttatus.02136-gene	greenyellow	--	54.316	55.63	55.612	2.833	1.38	1.686	41.964	47.863	37.786	46.245	44.975	49.335	1.628	4.848	3.036	48.485	53.407	61.879
E.fuscoguttatus.02138-gene	greenyellow	hgh1	6.572	9.364	6.143	15.836	23.16	13.778	6.434	7.483	7.037	7.662	6.772	7.552	19.94	12.678	10.828	4.407	6.086	6.026
E.fuscoguttatus.02154-gene	greenyellow	RBBP5	23.712	19.864	23.074	33.606	27.196	32.995	10.287	11.233	10.926	19.703	23.043	20.178	26.668	30.513	31.335	11.268	13.546	10.46
E.fuscoguttatus.02184-gene	greenyellow	cenpp	0	0	0	2.397	1.655	1.012	0	0	0	0	0	0	0.204	1.141	1.012	0	0	0
E.fuscoguttatus.02217-gene	greenyellow	cenpp	0.203	0.614	0	12.355	8.658	10.461	0.235	0.203	0.181	0.411	0.729	0.66	8.166	23.034	16.994	0	0.401	0.605
E.fuscoguttatus.02272-gene	greenyellow	Cept1	13.37	11.506	12.706	21.37	25.008	19.253	10.626	6.124	6.465	9.487	8.422	11.488	18.322	13.18	13.811	8.261	6.143	5.475
E.fuscoguttatus.02306-gene	greenyellow	CPNE1	25.743	29.766	30.35	13.95	12.612	8.595	33.602	41.508	32.811	34.276	29.353	38.425	8.607	7.438	9.037	41.593	43.174	48.609
E.fuscoguttatus.02374-gene	greenyellow	ASAP1	1.695	0.831	1.645	5.66	6.146	3.646	0.151	0.261	0.116	1.01	2.235	2.305	3.028	2.35	2.478	0.595	0.858	0.086
E.fuscoguttatus.02434-gene	greenyellow	Atrip	2.937	2.289	4.058	22.395	29.366	21.323	1.754	1.232	1.522	2.489	2.55	2.154	29.704	16.612	22.112	3.658	2.104	2.212
E.fuscoguttatus.02481-gene	greenyellow	Hes5	0.716	2.534	1.686	0	0	0	5.03	5.159	4.223	3.539	3.523	0.964	0	0	0	4.151	4.256	2.492
E.fuscoguttatus.02484-gene	greenyellow	Hes5	0.345	2.176	1.138	0	0	0	2.369	1.288	1.287	2.806	2.743	1.317	0	0	0	1.983	0.975	1.762
E.fuscoguttatus.02490-gene	greenyellow	Hes5	0.716	2.534	1.686	0	0	0	5.03	5.159	4.223	3.539	3.523	0.964	0	0	0	4.151	4.256	2.492
E.fuscoguttatus.02493-gene	greenyellow	Hes5	0.716	2.534	1.686	0	0	0	5.03	5.159	4.223	3.539	3.523	0.964	0	0	0	4.151	4.256	2.492
E.fuscoguttatus.02501-gene	greenyellow	Hes5	5.554	8.753	7.069	0	0	0	6.447	8.749	8.48	4.964	3.341	4.408	0	0	0	6.196	8.182	6.11
E.fuscoguttatus.02531-gene	greenyellow	agtrap	3.854	2.069	6.654	22.848	30.361	29.083	1.486	4.111	0.458	6.231	1.229	0.278	27.814	17.363	25.874	3.52	5.578	3.829
E.fuscoguttatus.02554-gene	greenyellow	ZNF259	27.054	34.264	28.024	56.269	51.215	52.358	20.714	23.121	25.455	34.095	28.24	34.608	42.335	43.433	51.787	22.176	24.753	20.327
E.fuscoguttatus.02651-gene	greenyellow	DHRS3	8.073	7.546	6.318	52.433	50.474	52.727	4.67	6.488	5.402	9.176	8.966	4.993	71.228	69.165	77.115	5.386	6.685	5.442
E.fuscoguttatus.02767-gene	greenyellow	HP1BP3	117.465	114.788	104.975	148.543	133.392	123.667	73.459	68.167	63.138	130.324	118.347	131.596	167.677	202.289	169.777	79.248	88.974	70.365
E.fuscoguttatus.02782-gene	greenyellow	Sh2d5	0.865	1.741	1.615	59.36	55.238	45.016	1.876	4.866	4.341	0.983	1.164	2.692	67.327	53.092	42.859	1.885	2.134	3.652
E.fuscoguttatus.02816-gene	greenyellow	PFKFB2	35.16	28.313	30.734	0.237	0.08	0.147	37.134	46.415	37.717	23.99	28.991	24.177	0.266	0.186	0.309	43.168	36.651	43.144
E.fuscoguttatus.02911-gene	greenyellow	MAGI3	5.121	3.835	4.463	0.262	0.207	0.068	4.549	5.487	3.807	4.035	5.578	5.246	0.18	0.275	0.179	6.226	7.098	5.359
E.fuscoguttatus.02953-gene	greenyellow	Padi2	13.743	12.665	16.066	0.666	1.062	0.544	21.87	20.777	22.738	11.539	11.575	11.034	0.449	0.533	0.344	13.981	15.534	11.473
E.fuscoguttatus.03021-gene	greenyellow	TCP11	2.494	0.891	1.042	0.508	0.857	0.321	2.233	1.046	2.44	0.569	1.539	2.003	0.56	0.725	0.514	1.803	2.699	1.279
E.fuscoguttatus.03031-gene	greenyellow	ANKS1A	11.198	8.477	11.522	5.256	3.003	2.629	11.884	13.142	12.798	9.818	8.744	8.414	5.802	5.698	6.213	8.413	8.766	9.836
E.fuscoguttatus.03043-gene	greenyellow	SNRPC	29.023	41.313	28.615	526.403	628.764	513.08	20.688	18.764	19.094	38.21	14.376	20.943	534.769	449.468	411.098	30.302	28.348	26.5
E.fuscoguttatus.03065-gene	greenyellow	pacsin1b	13.026	13.802	10.438	7.641	3.652	2.521	10.424	13.908	12.932	13.359	12.768	12.933	6.036	4.118	4.07	17.441	14.979	13.912
E.fuscoguttatus.03083-gene	greenyellow	NUDT3	12.933	15.721	11.18	17.359	17.017	15.489	6.211	6.833	5.008	11.095	12.258	8.716	23.669	13.375	21.192	4.862	7.464	4.363
E.fuscoguttatus.03307-gene	greenyellow	Smpd2	8.288	9.716	10.294	14.655	16.431	12.464	10.039	9.751	6.959	9.654	8.28	10.765	19.959	11.127	12.156	8.378	8.947	10.46
E.fuscoguttatus.03358-gene	greenyellow	RPLP2	484.309	625.821	523.886	168.103	140.578	159.875	596.496	492.723	507.608	738.143	407.715	447.974	180.143	161.933	147.878	606.988	595.68	629.343
E.fuscoguttatus.03496-gene	greenyellow	--	0.096	0.194	0	19.859	38.85	18.319	0.112	0.096	0	0	0	0.209	26.405	25.267	32.674	0.12	0.381	0
E.fuscoguttatus.03505-gene	greenyellow	CAPZA1	39.099	40.125	40.464	71.672	59.243	66.843	21.909	25.355	22.211	57.097	32.515	44.469	50.253	66.625	53.137	36.519	31.798	29.433
E.fuscoguttatus.03648-gene	greenyellow	MANBAL	25.289	34.712	29.386	82.65	102.795	83.847	6.649	6.898	9.914	41.037	32.079	27.787	67.349	108.459	87.17	10.021	7.939	9.896
E.fuscoguttatus.03706-gene	greenyellow	bcdin3d	1.573	1.935	1.74	30.271	23.945	26.601	1.819	2.097	2.494	1.589	2.508	1.702	12.266	11.807	12.753	1.088	1.552	1.388
E.fuscoguttatus.03709-gene	greenyellow	si:dkey-222f2.8	0.633	0	2.522	0	4.292	0.562	0.732	0	0	0	2.271	0	0.339	2.852	1.686	0	0	0
E.fuscoguttatus.03732-gene	greenyellow	SMARCD1	44.698	45.072	39.92	75.715	82.526	68.833	21.916	26.461	20.813	40.021	41.757	39.061	83.69	53.603	69.192	30.221	37.307	29.083
E.fuscoguttatus.03819-gene	greenyellow	BLOC1S1	7.627	10.818	8.977	18.496	16.956	15.234	2.807	4.16	0.928	11.909	6.219	9.006	12.076	7.548	11.267	2.159	5.815	5.166
E.fuscoguttatus.03848-gene	greenyellow	PXMP4	4.922	7.431	10.213	183.176	204.378	194.796	10.676	7.999	7.319	4.766	3.679	5.549	147.481	156.285	140.401	6.895	10.32	5.296
E.fuscoguttatus.03892-gene	greenyellow	GCNT7	6.287	5.552	6.372	0.633	0.267	0.245	6.763	3.42	5.314	6.464	3.562	4.418	0.059	0	0.353	9.753	6.095	6.574
E.fuscoguttatus.03953-gene	greenyellow	Rbck1	1.304	1.477	1.136	9.678	8.287	6.728	2.074	1.304	1.381	3.458	2.534	3.087	7.075	3.855	5.427	2.233	1.689	1.133
E.fuscoguttatus.03968-gene	greenyellow	Necab1	65.161	76.22	58.207	0.138	0.058	0.107	65.804	65.166	70.128	51.045	53.248	51.176	0.257	0.09	0	71.135	59.203	69.616
E.fuscoguttatus.03982-gene	greenyellow	cbfa2t2	15.5	12.765	11.738	1.249	0.186	0.569	18.968	13.964	17.029	9.189	12.563	12.617	1.647	1.827	1.501	20.898	20.981	26.467
E.fuscoguttatus.03987-gene	greenyellow	Cbfa2t2	49.739	44.397	45.941	7.499	3.448	3.963	54.344	42.621	59.643	41.127	35.21	34.166	8.201	9.735	8.664	48.045	44.149	61.866
E.fuscoguttatus.04005-gene	greenyellow	Tox2	10.997	14.476	11.566	0.574	0.484	0.41	16.548	20.073	16.124	15.307	12.693	12.985	0.618	0.751	0.451	12.354	18.818	19.251
E.fuscoguttatus.04085-gene	greenyellow	Ipo9	15.619	16.549	16.189	21.629	28.517	20.666	10.547	9.903	11.201	16.461	15.195	14.358	27.413	21.687	30.041	11.215	13.605	10.059
E.fuscoguttatus.04129-gene	greenyellow	PRELID3B	9.907	9.292	11.886	12.271	19.735	13.592	5.21	5.179	7.031	15.47	9.695	15.597	24.735	10.481	19.434	3.084	3.999	4.473
E.fuscoguttatus.04136-gene	greenyellow	aurka-b	0.308	0.619	0.613	156.823	152.39	137.449	0.356	0	0	0.622	0.491	0.333	216.77	149.587	185.58	1.022	5.362	0.611
E.fuscoguttatus.04246-gene	greenyellow	gli1	2.21	2.481	2.031	0.146	0.041	0.126	2.949	2.72	2.704	2.461	1.931	2.943	0.106	0.574	0.03	2.152	2.152	1.998
E.fuscoguttatus.04395-gene	greenyellow	Tespa1	1.256	1.463	0.724	2.881	3.744	3.52	1.376	1.322	1.179	3.806	1.344	2.933	6.091	4.714	4.683	3.292	3.065	2.888
E.fuscoguttatus.04407-gene	greenyellow	Sp1	6.639	7.245	5.191	18.438	16.796	15.257	6.532	7.508	7.916	9.466	6.382	7.992	20.981	12.578	15.24	10.818	11.387	10.108
E.fuscoguttatus.04414-gene	greenyellow	CDCA7	0.324	0.651	0.645	406.014	378.244	410.175	0.25	0.216	0	0.218	0.258	0.35	401.691	503.53	405.691	4.432	7.13	0.321
E.fuscoguttatus.04438-gene	greenyellow	Pcbp2	47.688	50.692	47.231	98.856	83.124	78.384	42.033	47.692	37.184	47.913	40.261	49.304	65.929	91.269	72.665	45.248	44.945	50.291
E.fuscoguttatus.04470-gene	greenyellow	Myg1	26.65	23.293	21.753	38.558	42.62	38.258	13.987	12.351	11.019	22.592	17.725	17.308	24.174	29.283	22.996	9.39	16.034	11.752
E.fuscoguttatus.04627-gene	greenyellow	--	8.083	10.014	15.792	20.957	18.217	20.561	8.272	8.084	7.905	16.02	8.924	12.114	20.826	28.362	23.024	10.647	13.958	7.721
E.fuscoguttatus.04647-gene	greenyellow	b9d2	2.234	5.496	2.472	26.34	31.609	27.761	5.742	6.702	5.093	3.761	3.265	2.149	17.024	23.293	17.983	5.872	5.143	2.958
E.fuscoguttatus.04649-gene	greenyellow	poc1a	1.042	1.335	0.377	6.958	3.441	3.911	0.438	0.284	0.338	0.574	0.793	1.128	6.956	5.976	5.957	1.534	0.561	0
E.fuscoguttatus.04785-gene	greenyellow	Vgll4	8.49	7.719	7.365	6.599	6.963	5.349	5.544	7.258	6.231	5.534	5.404	9.337	4.183	4.832	4.377	7.162	8.917	9.113
E.fuscoguttatus.04837-gene	greenyellow	terf2ip	6.808	5.64	5.581	27.513	20.482	24.149	2.718	2.952	2.258	8.157	5.188	6.195	27.702	36.28	31.362	3.001	3.329	2.813
E.fuscoguttatus.04855-gene	greenyellow	MRTO4	27.163	31.591	27.785	142.035	134.294	90.263	25.479	22.943	21.451	25.219	17.122	26.421	137.595	133.667	125.262	19.428	17.385	18.596
E.fuscoguttatus.04933-gene	greenyellow	MRPS16	21.84	22.473	17.402	122.51	133.38	106.529	8.703	16.503	12.774	15.692	14.222	13.133	88.69	121.894	117.785	10.88	11.254	10.124
E.fuscoguttatus.05010-gene	greenyellow	MIIP	4.272	4.085	3.723	14.888	13.085	15.738	1.112	0.534	0.381	5.072	4.726	3.815	12.076	15.236	12.291	1.463	2.951	0.743
E.fuscoguttatus.05085-gene	greenyellow	UTP3	9.89	9.494	8.756	120.723	78.625	78.123	15.997	16.485	12.174	9.345	9.529	10.11	63.599	130.637	108.655	18.019	18.071	12.826
E.fuscoguttatus.05102-gene	greenyellow	PPCS	12.112	10.765	12.834	47.53	56.408	56.278	7.9	8.376	6.093	11.847	6.935	8.786	29.968	33.087	33.296	8.665	8.645	8.576
E.fuscoguttatus.05120-gene	greenyellow	PRDM2	24.389	20.933	22.718	3.626	2.888	2.5	16.628	20.797	18.849	20.11	23.988	24.054	2.841	4.611	3.218	20.724	24.216	19.366
E.fuscoguttatus.05197-gene	greenyellow	MON1B	13.751	15.267	13.361	19.529	20.5	18.192	6.862	7.416	9.803	12.259	10.803	12.331	18.495	12.704	20.435	3.946	6.784	6.763
E.fuscoguttatus.05208-gene	greenyellow	glyctk	10.635	9.711	10.593	4.271	2.796	2.934	11.073	11.32	8.269	8.75	7.178	6.414	3.257	2.282	3.157	10.028	9.07	6.188
E.fuscoguttatus.05215-gene	greenyellow	wdr82	28.1	30.526	30.759	149.315	159.724	128.866	21.726	20.173	15.39	33.03	25.955	24.091	101.385	124.398	112.954	20.269	26.629	15.891
E.fuscoguttatus.05251-gene	greenyellow	NPRL2	8.119	5.985	6.264	31.684	37.101	31.773	5.953	5.26	4.999	4.39	5.06	4.951	24.756	26.701	22.724	6.835	6.882	4.771
E.fuscoguttatus.05286-gene	greenyellow	HYAL1	3.269	3.789	3.946	22.672	24.654	19.652	2.75	2.278	4.507	3.403	2.488	3.538	27.442	24.616	23.378	4.934	5.18	4.821
E.fuscoguttatus.05356-gene	greenyellow	--	0.361	0	0	2.278	1.049	0.481	0	0	0	0.365	0	0	0.967	1.084	0.385	0	0	0.359
E.fuscoguttatus.05392-gene	greenyellow	CENPS	5.327	6.434	7.782	38.098	37.834	27.743	0.411	0	0.951	9.329	2.973	4.228	27.975	31.73	27.624	1.327	1.402	1.058
E.fuscoguttatus.05408-gene	greenyellow	EPHA2	3.226	3.472	4.551	12.928	13.993	9.048	0.881	0.851	0.68	9.189	7.877	9.601	18.15	7.636	12.34	1.897	3.757	3.071
E.fuscoguttatus.05436-gene	greenyellow	ARHGEF5	0.454	0.152	0.754	331.323	300.429	330.042	0.088	0.076	0	0.306	0	0.082	288.725	262.885	270.439	3.205	3.735	0.376
E.fuscoguttatus.05653-gene	greenyellow	TEX264	3.1	1.844	1.684	11.883	11.463	4.753	0.489	0.986	1.509	1.708	2.696	4.728	8.684	8.569	9.759	2.457	2.085	2.1
E.fuscoguttatus.05664-gene	greenyellow	Rrp9	6.811	8.867	7.598	363.899	282.595	282.444	8.72	10.263	9.237	8.808	7.386	6.487	307.807	229.304	339.945	13.571	16.577	8.931
E.fuscoguttatus.05680-gene	greenyellow	--	12.498	12.835	13.831	108.419	122.638	100.473	7.595	8.712	6.983	13.648	9.362	9.292	127.458	126.258	103.045	13.364	9.965	7.274
E.fuscoguttatus.05687-gene	greenyellow	GPR61	1.534	0.927	1.121	0.117	0	0.182	0.71	0.409	0.456	0.724	0.367	1.218	0	0	0.055	3.057	0.606	2.439
E.fuscoguttatus.05722-gene	greenyellow	ptgis	0.802	0.449	0.533	2.813	2.763	2.572	0.928	0.981	0.716	0.721	0.96	0.675	3.583	2.008	2.185	0.555	0.528	1.771
E.fuscoguttatus.05733-gene	greenyellow	KCNB1	2.39	4.375	4.545	0	0	0	5.028	3.912	2.714	1.757	5.458	3.528	0	0	0.116	2.706	3.645	4.102
E.fuscoguttatus.05977-gene	greenyellow	bap1	32.672	26.666	31.955	69.638	68.077	63.444	9.671	11.304	9.979	30.394	25.277	27.782	49.245	49.637	57.492	10.117	12.489	8.772
E.fuscoguttatus.06030-gene	greenyellow	Tusc2	3.12	4.711	5.05	18.57	23.23	13.676	0.902	2.34	0.348	3.546	2.332	3.377	17.974	8.199	12.26	0.486	0.77	1.55
E.fuscoguttatus.06034-gene	greenyellow	Hyal2	4.94	6.194	5.611	1.144	1.973	1.231	10.327	5.461	8.119	5.429	4.872	6.567	0.557	0.521	0.739	8.203	6.927	5.596
E.fuscoguttatus.06045-gene	greenyellow	Acy1b	15.912	17.797	16.885	64.914	63.811	58.489	18.769	18.514	14.661	14.396	10.449	11.595	47.986	64.5	58.68	16.578	14.88	16.116
E.fuscoguttatus.06135-gene	greenyellow	CCDC36	0	0	0.198	65.324	63.939	49.485	0	0	0	0	0.119	0	22.77	35.405	33.957	0.742	1.861	0
E.fuscoguttatus.06153-gene	greenyellow	C1orf159	18.127	21.545	15.445	30.697	27.287	20.358	8.338	11.139	11.497	7.944	14.889	12.529	22.355	20.17	23.738	5.44	7.112	8.895
E.fuscoguttatus.06180-gene	greenyellow	ENO1	93.357	81.328	78.576	36.633	48.435	31.469	104.809	100.883	112.755	113.46	88.893	85.495	49.825	41.157	53.289	109.269	116.999	104.837
E.fuscoguttatus.06194-gene	greenyellow	Ppil1	9.678	17.377	11.202	159.656	156.683	138.042	4.236	3.924	3.267	8.985	5.318	5.662	122.086	152.986	140.611	3.909	7.743	2.858
E.fuscoguttatus.06199-gene	greenyellow	Slc6a13	0.58	1.458	0.866	2.244	2.14	1.897	0	0	0.065	1.317	1.473	1.176	0.893	2.991	2.663	0.18	0.071	0
E.fuscoguttatus.06244-gene	greenyellow	Tspo	5.46	4.622	4.079	14.167	17.367	15.423	3.876	2.73	2.214	11.284	6.234	9.268	7.913	12.485	7.736	4.018	2.816	4.684
E.fuscoguttatus.06255-gene	greenyellow	zgc:112163	72.47	77.445	76.96	144.942	155.281	159.882	52.064	50.634	45.319	76.733	58.774	59.099	150.023	141.001	122.975	57.282	49.957	55.717
E.fuscoguttatus.06311-gene	greenyellow	EIF4ENIF1	16.936	18.556	16.778	64.08	56.158	49.882	13.342	13.487	12.721	11.791	14.609	14.302	36.134	39.956	31.812	10.687	14.158	10.194
E.fuscoguttatus.06330-gene	greenyellow	PATZ1	6.058	5.647	6.779	0.729	0.217	0.398	5.711	5.61	8.008	7.557	6.888	5.991	0.361	0.674	0.359	8.663	7.528	8.767
E.fuscoguttatus.06335-gene	greenyellow	PATZ1	7.251	5.04	6.191	0.891	0.752	0.23	7.19	9.497	4.005	7.152	6.814	5.606	0.555	0.389	0.092	9.245	7.666	8.404
E.fuscoguttatus.06363-gene	greenyellow	hdhd3	6.498	7.631	7.73	21.538	28.932	24.756	5.638	2.708	4.67	6.201	6.261	5.47	18.572	13.823	19.137	5.844	5.699	4.303
E.fuscoguttatus.06366-gene	greenyellow	Trub2	13.288	12.052	10.352	60.986	75.819	52.326	13.394	11.711	16.317	11.831	7.868	10.823	49.918	33.291	49.419	12.616	9.736	13.069
E.fuscoguttatus.06385-gene	greenyellow	SRSF3	40.933	60.837	36.392	234.355	295.741	228.272	39.091	37.915	48.286	53.572	35.486	37.169	238.201	226.689	237.703	38.318	40.389	37.66
E.fuscoguttatus.06484-gene	greenyellow	CARD19	2.715	4.471	1.966	0.142	0	0.329	4.282	3.455	2.422	4.987	2.066	2.938	0	0.741	0.657	2.766	5.601	5.883
E.fuscoguttatus.06561-gene	greenyellow	opn1lw1	0	0	0.256	1.548	0.373	2.224	0	0.128	0	0	0	0	1.308	1.158	0.411	0	0	0
E.fuscoguttatus.06719-gene	greenyellow	H1-8	4.402	3.579	8.263	5549.65	5873.68	5328.46	7.051	7.281	0.453	2.053	0.202	1.283	5861.96	5813.27	6340.9	26.355	55.462	8.745
E.fuscoguttatus.06725-gene	greenyellow	Tmcc1	0	0.163	0	8.631	17.236	7.971	0	0	0	0.163	0.193	0	7.022	5.588	7.413	0	0.319	0.321
E.fuscoguttatus.06735-gene	greenyellow	Qrich1	23.233	19.048	20.994	21.501	26.142	20.135	12.101	12.616	10.552	15.296	15.528	17.012	30.056	16.379	20.78	10.343	12.344	10.339
E.fuscoguttatus.06748-gene	greenyellow	rpusd4	8.134	5.945	7.103	83.167	80.402	89.128	5.672	6.018	4.374	5.404	3.998	5.427	63.655	65.091	68.096	5.69	8.356	4.87
E.fuscoguttatus.06786-gene	greenyellow	Tmem43	9.888	10.281	8.441	2.119	1.842	2.412	20.49	18.147	15.414	10.649	6.628	9.644	4.076	3.998	3.474	14.75	15.653	17.054
E.fuscoguttatus.06868-gene	greenyellow	FBLIM1	0.565	0.853	0.938	0.756	0.228	0.251	0.98	1.412	0.42	0.856	0.788	0.917	0.303	0.424	0.552	1.29	0.836	1.964
E.fuscoguttatus.06885-gene	greenyellow	slc25a34	0.508	1.662	2.024	5.755	5.104	2.367	1.175	2.921	1.586	0.641	1.367	0.55	8.37	3.337	4.803	0.474	1.128	0.631
E.fuscoguttatus.06908-gene	greenyellow	NECAP2	17.676	18.819	14.897	175.119	162.638	140.246	21.629	20.397	15.922	20.264	15.856	14.717	120.774	156.837	116.725	22.86	26.33	24.312
E.fuscoguttatus.06975-gene	greenyellow	mrpl20	16.307	18.174	15.662	15.871	30.037	26.368	4.716	3.786	8.054	11.475	8.707	14.814	31.835	15.961	25.91	8.341	8.333	4.628
E.fuscoguttatus.06980-gene	greenyellow	atad3-a	13.406	9.63	10.908	40.585	52.669	36.291	8.082	6.672	5.84	11.32	9.335	10.832	58.756	26.181	52.816	7.838	7.204	6.377
E.fuscoguttatus.07019-gene	greenyellow	VWA1	0.706	0.444	1.23	3.442	3.59	3.486	0.919	0.794	0.472	0.357	0	0.287	6.904	4.439	5.83	0.769	0.522	0.526
E.fuscoguttatus.07043-gene	greenyellow	Micos10	2.874	5.785	4.007	12.529	13.638	16.837	2.66	5.173	2.051	8.13	2.062	2.488	13.552	12.083	6.737	1.432	2.836	1.713
E.fuscoguttatus.07115-gene	greenyellow	CCND2	0	0	0	13.158	7.004	7.976	0	0	0	0	0	0	11.195	8.446	7.939	0	0	0
E.fuscoguttatus.07129-gene	greenyellow	med20	9.174	10.475	11.32	27.965	33.818	31.727	3.643	3.834	3.421	6.364	4.749	6.521	31.259	31.871	30.86	3.752	2.162	1.904
E.fuscoguttatus.07137-gene	greenyellow	USP49	8.082	9.104	7.858	4.968	6.647	5.438	6.975	9.109	7.382	7.258	6.137	6.248	7.425	2.649	6.186	10.145	9.43	7.646
E.fuscoguttatus.07149-gene	greenyellow	CDKN1A	1.016	1.789	1.265	4.953	5.411	1.916	0	0.254	0	1.796	1.215	0.55	5.308	5.148	4.736	0.316	1.002	0
E.fuscoguttatus.07200-gene	greenyellow	Trim16	3.267	2.982	3.102	6.014	6.622	2.529	1.23	0.532	1.017	3.838	3.725	4.358	5.903	5.818	6.638	2.744	2.698	2.717
E.fuscoguttatus.07294-gene	greenyellow	WDR77	14.733	16.781	16.733	256.741	266.476	277.462	14.203	15.768	14.067	16.191	12.056	11.75	284.773	222.881	251.386	21.888	19.127	16.175
E.fuscoguttatus.07334-gene	greenyellow	cse1l	40.545	43.234	42.009	118.838	118.556	122.565	18.086	19.544	21.881	41.053	34.161	36.169	87.647	111.451	104.281	21.235	22.97	17.877
E.fuscoguttatus.07380-gene	greenyellow	THUMPD3	21.393	23.606	22.199	43.596	30.862	37.545	9.941	8.146	10.941	23.876	21.197	20.346	31.322	35.149	30.951	10.924	13.601	10.047
E.fuscoguttatus.07413-gene	greenyellow	RAD18	3.207	3.49	3.539	63.244	64.172	62.782	0.902	1.213	1.469	2.364	2.799	2.064	42.915	46.202	37.356	1.619	1.625	1.636
E.fuscoguttatus.07439-gene	greenyellow	Parp3	31.612	32.604	35.053	1.697	0.905	0.588	40.174	35.742	31.886	29.029	31.383	27.98	1.46	2.105	1.369	36.944	37.569	30.783
E.fuscoguttatus.07458-gene	greenyellow	FANCD2	1.598	0.941	1.231	8.768	9.226	7.199	0.349	0.301	0.323	1.614	0.613	1.044	8.336	6.835	8.416	0.638	1.279	0.509
E.fuscoguttatus.07792-gene	greenyellow	arpc4	20.419	32.781	27.803	104.239	77.227	73.653	21.23	14.734	15.45	33.688	26.894	23.5	59.697	69.086	60.729	22.853	16.322	18.743
E.fuscoguttatus.07818-gene	greenyellow	EEFSEC	7.752	5.552	6.608	1.668	2.094	1.72	13.797	12.375	13.367	6.477	5.973	6.777	3.276	1.343	1.708	9.654	12.871	9.922
E.fuscoguttatus.07826-gene	greenyellow	ruvbl1	26.38	25.977	24.085	108.241	102.617	111.919	20.346	16.728	19.358	30.517	19.434	20.795	90.968	85.185	88.711	24.402	23.672	17.375
E.fuscoguttatus.07842-gene	greenyellow	rft1	7.173	6.084	4.816	5.363	6.479	6.582	5.128	6.045	5.824	5.944	5.591	4.013	8.508	9.077	11.765	4.015	4.851	4.003
E.fuscoguttatus.07893-gene	greenyellow	CCDC174	9.758	10.206	11.465	49.768	37.913	36.882	5.821	7.548	6.529	8.935	6.838	8.664	36.848	52.486	42.24	9.399	8.349	7.118
E.fuscoguttatus.07910-gene	greenyellow	TATDN2	0.112	0.056	0.111	56.687	57.102	58.835	0.065	0	0	0.169	0.134	0.121	66.722	48.272	64.61	0.417	1.653	0.222
E.fuscoguttatus.07942-gene	greenyellow	Pa2g4	63.961	60.233	64.038	163.33	178.126	103.669	49.501	52.711	50.206	47.624	53.443	55.843	147.494	107.76	148.244	49.68	43.54	47.818
E.fuscoguttatus.08050-gene	greenyellow	ARHGEF25	2.916	4.07	4.027	0.913	0.835	0.883	5.981	6.364	5.441	5.425	4.836	3.874	1.598	1.443	1.236	2.394	1.504	1.449
E.fuscoguttatus.08078-gene	greenyellow	c1galt1b	33.339	32.916	32.371	5.612	3.886	3.615	39.863	47.238	39.292	29.732	31.566	33.191	3.98	5.276	5.042	40.724	39.83	42.201
E.fuscoguttatus.08130-gene	greenyellow	Znf385a	9.087	5.093	7.714	0	0	0	9.438	11.567	10.595	11.06	8.398	7.824	0	0	0	14.146	12.635	11.078
E.fuscoguttatus.08151-gene	greenyellow	tsfm	27.617	26.381	21.893	46.803	38.007	37.776	7.009	9.864	8.046	25.626	19.043	15.099	29.6	48.666	52.851	8.423	11.957	9.658
E.fuscoguttatus.08198-gene	greenyellow	PFKM	0.756	1.087	0.43	0	0	0.048	1.062	0.972	0.723	0.764	0.71	0.76	0.029	0.162	0.058	0.74	0.693	1.18
E.fuscoguttatus.08235-gene	greenyellow	MST1R	0.533	1.014	0.56	0.17	0.057	0.039	0.719	0.859	0.819	0.688	0.638	0.673	0.159	0.044	0.189	0.406	0.818	0.5
E.fuscoguttatus.08258-gene	greenyellow	sand	4.788	4.566	2.761	32.721	22.495	29.008	3.498	4.62	3.373	3.565	3.516	3.364	31.646	34.563	30.478	3.766	5.139	2.503
E.fuscoguttatus.08264-gene	greenyellow	TRAIP	3.883	3.615	2.804	58.693	46.818	45.154	0.112	0.291	0.606	1.079	1.858	0.525	59.404	56.848	69.611	0.604	2.203	0.096
E.fuscoguttatus.08299-gene	greenyellow	SRPK3	0.365	0.515	0.146	1.634	1.804	0.811	0	0.146	0	0.074	0.087	0	1.527	1.974	0.584	0	0	0
E.fuscoguttatus.08343-gene	greenyellow	Cxxc1	16.113	14.605	17.418	90.247	74.59	76.029	11.926	10.081	10.833	15.663	11.965	15.291	61.875	86.292	84.791	13.885	13.789	10.089
E.fuscoguttatus.08374-gene	greenyellow	Gnl3l	14.202	13.214	13.61	55.226	48.96	33.427	16.785	17.428	14.383	13.496	14.782	15.954	30.196	47.783	52.231	19.312	20.679	16.395
E.fuscoguttatus.08474-gene	greenyellow	fam83d	3.94	4.383	4.612	21.689	22.09	23.745	2.079	2.488	2.097	4.679	4.712	7.182	20.26	13.752	17.528	2.754	4.91	3.913
E.fuscoguttatus.08504-gene	greenyellow	CYLD	0.58	0.876	0.809	147.358	169.616	104.59	3.154	2.088	2.174	0.234	0.139	0.565	206.039	166.989	221.662	4.479	4.007	2.651
E.fuscoguttatus.08519-gene	greenyellow	GGT7	0.07	0	0.21	57.45	55.841	64.743	0.244	0	0	0	0	0	86.03	71.393	83.026	0.612	1.663	0
E.fuscoguttatus.08707-gene	greenyellow	CDH4	9.697	9.495	10.844	0.329	0.299	0.137	12.85	14.37	14.629	8.551	10.649	9.78	0.331	0.993	0.775	18.553	19.789	15.106
E.fuscoguttatus.08725-gene	greenyellow	lsm14b-b	0	0.474	0.469	407.56	388.562	421.008	0	0.471	0	0.714	0.141	0.255	463.111	375.615	431.265	3.079	8.016	0.351
E.fuscoguttatus.08769-gene	greenyellow	rae1	41.809	42.398	43.92	154.171	157.538	173.204	24.905	23.298	25.332	44.66	34.953	34.559	121.387	136.653	118.136	23.054	28.836	26.861
E.fuscoguttatus.08782-gene	greenyellow	RBM38	6.953	7.358	6.748	28.229	37.125	27.856	4.125	4.636	3.977	24.319	11.728	24.508	25.988	16.599	18.998	7.105	9.148	7.084
E.fuscoguttatus.08803-gene	greenyellow	Pfkfb4	38.537	34.888	34.758	255.582	261.46	273.758	22.245	22.634	23.793	32.541	26.5	27.323	323.852	244.549	278.218	22.666	27.25	19.494
E.fuscoguttatus.08915-gene	greenyellow	chchd4	4.736	6.357	5.504	9.51	17.33	8.993	3.044	3.158	3.756	8.774	4.721	4.842	19.037	3.359	10.234	2.294	3.635	1.83
E.fuscoguttatus.08945-gene	greenyellow	CIDEC	1.691	2.553	3.649	209.12	304.533	285.324	0.163	0.141	0.126	4.698	4.382	3.05	217.392	152.452	175.221	2.106	3.754	0.28
E.fuscoguttatus.09097-gene	greenyellow	SFMBT1	9.454	9.771	9.517	6.642	4.97	3.882	8.89	10.517	9.021	8.582	10.642	9.357	9.211	6.073	7.731	12.655	11.523	9.592
E.fuscoguttatus.09118-gene	greenyellow	PRKCD	2.547	2.628	3.361	8.219	6.722	8.253	0.81	2.038	1.42	4.053	2.589	3.446	5.767	6.741	7.599	2.696	2.262	1.581
E.fuscoguttatus.09157-gene	greenyellow	uba3	29.624	30.009	27.438	77.125	59.758	65.745	10.696	12.832	10.269	28.787	24.373	24.304	64.309	63.752	46.696	10.809	13.684	11.808
E.fuscoguttatus.09176-gene	greenyellow	TMF1	22.693	24.635	23.96	2.912	2.183	1.244	24.85	28.719	20.584	24.689	29.724	30.672	2.761	2.475	3.108	27.977	25.531	27.547
E.fuscoguttatus.09194-gene	greenyellow	EOGT	3.398	5.507	3.632	0.38	0.08	0.147	4.603	4.642	4.511	4.857	4.461	4.665	0.489	0.373	0.353	4.645	7.197	4.775
E.fuscoguttatus.09265-gene	greenyellow	slc25a26	3.385	3.894	3.692	15.997	13.66	19.603	0.932	3.546	1.007	3.257	1.542	1.396	11.661	12.344	10.477	2.007	0.954	1.601
E.fuscoguttatus.09389-gene	greenyellow	thoc7	21.929	20.649	22.193	626.165	663.531	453.079	15.549	15.74	12.149	23.05	16.286	21.63	487.87	542.937	457.35	18.059	15.007	14.229
E.fuscoguttatus.09399-gene	greenyellow	mx	4.946	2.384	4.927	10.911	6.916	13.853	0.564	0.557	1.119	7.039	1.5	2.338	4.256	10.409	2.858	0.521	0.894	0.692
E.fuscoguttatus.09441-gene	greenyellow	--	5.336	4.726	3.826	20.937	24.253	20.494	2.551	3.842	1.65	3.953	2.297	3.85	19.291	11.644	15.957	2.126	3.861	2.332
E.fuscoguttatus.09447-gene	greenyellow	slc48a1b	3.314	5.761	6.301	11.406	12.254	7.354	2.44	0.904	0.269	6.087	1.441	2.609	8.717	7.69	9.149	3.001	2.081	2.095
E.fuscoguttatus.09484-gene	greenyellow	vdrb	4.819	2.477	4.8	0.353	0.546	0.41	5.575	4.717	3.842	2.59	5.519	2.997	0.44	0.462	0.382	4.469	4.755	3.158
E.fuscoguttatus.09520-gene	greenyellow	EIF4B	130.01	135.161	128.669	177.227	190.009	169.001	80.932	84.066	83.467	137.963	117.403	128.213	158.105	156.804	186.878	84.466	92.309	78.513
E.fuscoguttatus.09662-gene	greenyellow	Lpin2	4.792	4.266	4.855	29.286	28.181	26.396	9.036	9.391	7.76	8.34	5.963	8.455	42.778	29.157	36.569	12.418	10.659	12.767
E.fuscoguttatus.09695-gene	greenyellow	chchd6-a	14.252	21.425	19.357	3.398	2.868	4.272	26.123	23.508	21.137	21.132	13.282	14.424	3.967	7.226	2.958	14.06	15.523	15.076
E.fuscoguttatus.09736-gene	greenyellow	RACGAP1	0.551	0.208	0.412	18.774	17.383	15.841	0.159	0.345	0.123	0.487	0.082	0.671	15.396	9.725	11.526	0.343	0.748	0.274
E.fuscoguttatus.09788-gene	greenyellow	--	4.564	4.43	5.195	11.127	14.917	11.286	1.886	2.282	2.181	3.294	4.678	3.705	8.734	5.996	5.731	2.436	3.056	2.914
E.fuscoguttatus.09883-gene	greenyellow	PXN	4.502	5.921	4.846	14.998	10.234	10.218	4.159	4.176	5.702	4.036	3.778	4.402	12.434	15.376	14.006	4.522	4.908	3.679
E.fuscoguttatus.09977-gene	greenyellow	Msi1	25.138	28.06	29.128	1.713	1.507	0.773	27.354	30.367	30.089	23.765	24.112	21.687	0.867	2.243	0.53	40.45	36.592	34.243
E.fuscoguttatus.09996-gene	greenyellow	Dnai1	2	2.642	2.614	7.528	7.111	5.853	2.386	2.437	2.565	3.283	3.886	1.759	9.142	10.51	10.388	4.28	6.351	4.469
E.fuscoguttatus.100089-gene	greenyellow	TAF12	21.179	16.988	16.48	39.487	36.376	45.387	9.188	13.569	9.152	17.721	11.082	9.671	30.324	34.784	31.559	12.363	10.775	13.477
E.fuscoguttatus.100098-gene	greenyellow	ctps1	6.963	7.405	8.374	1.922	1.05	1.633	10.942	10.116	9.494	8.296	5.499	5.19	1.936	1.233	2.065	12.107	7.518	9.918
E.fuscoguttatus.100121-gene	greenyellow	SCMH1	17.628	18.105	18.152	152.307	116.963	140.07	7.604	9.143	7.944	19.743	16.152	15.717	159.597	124.008	119.451	10.641	11.733	7.064
E.fuscoguttatus.100140-gene	greenyellow	med18	5.408	6.909	8.287	130.067	159.754	154.739	3.85	4.368	2.784	6.725	3.732	2.927	200.305	122.285	182.746	4.145	8.21	2.479
E.fuscoguttatus.100201-gene	greenyellow	RPA2	39.882	38.234	36.728	105.592	122.242	99.682	13.182	10.288	9.743	40.616	32.179	29.635	89.052	86.745	79.852	13.205	17.334	13.206
E.fuscoguttatus.100220-gene	greenyellow	mecr	14.484	13.661	13.631	7.851	6.241	6.733	13.326	14.714	12.821	15.902	10.367	10.616	5.867	7.707	6.502	15.765	10.916	10.649
E.fuscoguttatus.100236-gene	greenyellow	YRDC	2.934	4.43	4.058	12.716	14.681	15.265	3.96	3.26	6.98	4.776	4.289	2.117	14.237	8.689	7.208	4.668	2.895	3.724
E.fuscoguttatus.100254-gene	greenyellow	Inpp5b	23.742	29.002	25.54	63.626	62.302	60.697	16.75	18.966	15.832	27.338	32.71	21.476	76.886	61.97	62.883	16.756	24.196	14.48
E.fuscoguttatus.100278-gene	greenyellow	--	0.777	0.782	1.239	0	0	0	0.899	0.311	0.971	1.256	0.93	1.01	0	0	0.083	2.904	1.687	1.544
E.fuscoguttatus.100332-gene	greenyellow	mrps15	12.264	15.727	13.219	67.37	72.815	74.273	8.746	9.577	8.544	16.975	9.243	10.001	75.175	71.648	66.506	9.624	9.449	8.177
E.fuscoguttatus.100419-gene	greenyellow	Map3k5	2.138	3.41	3.604	49.004	50.716	42.631	0.799	1.184	0.44	1.994	1.416	2.101	69.713	48.775	67.242	1.557	2.304	1.209
E.fuscoguttatus.100448-gene	greenyellow	Snip1	26.232	31.008	24.45	93.677	98.247	74.777	14.895	12.395	14.708	22.249	17.99	18.495	100.596	101.462	94.181	12.438	11.161	10.041
E.fuscoguttatus.100460-gene	greenyellow	GNL2	19.162	19.888	18.612	53.293	38.963	34.339	23.752	24.758	22.884	17.076	14.378	19.646	44.009	43.967	52.443	27.569	27.598	27.548
E.fuscoguttatus.100483-gene	greenyellow	FHL3	1.136	1.271	1.257	3.549	4.341	2.073	0.876	1.515	1.014	2.679	2.567	2.186	2.3	3.507	4.238	2.358	2.865	3.01
E.fuscoguttatus.100491-gene	greenyellow	UTP11	13.704	11.208	12.284	645.829	507.336	372.944	10.899	8.908	5.196	8.654	7.376	7.046	380.493	560.373	468.739	10.88	7.437	7.147
E.fuscoguttatus.100506-gene	greenyellow	Rragc	15.054	14.12	12.495	20.348	17.176	11.694	11.083	11.634	12.109	13.828	10.776	11.727	30.192	18.411	26.311	9.942	10.803	9.177
E.fuscoguttatus.100514-gene	greenyellow	MYCBP	2.08	0.837	2.9	76.37	67.689	72.568	0.963	0.832	1.113	2.102	0.995	2.702	46.593	67.467	31.917	2.59	2.463	1.24
E.fuscoguttatus.100534-gene	greenyellow	pnrc2	35.001	45.096	41.554	24.256	24.272	10.937	34.66	38.924	32.726	48.378	23.108	26.671	21.007	11.563	8.205	38.357	32.049	39.775
E.fuscoguttatus.100599-gene	greenyellow	SLC9A1	12.834	10.368	14.1	1.643	1.147	1.32	10.514	10.742	11.058	9.35	10.936	10.613	3.188	1.53	1.732	16.326	17.61	14.555
E.fuscoguttatus.100612-gene	greenyellow	Fam110c	8.58	5.791	4.467	0.28	0	0	11.054	8.971	11.657	4.532	6.064	5.066	0.209	0.22	0.26	9.107	8.562	7.651
E.fuscoguttatus.100619-gene	greenyellow	DHDDS	11.31	9.16	11.912	21.33	16.998	18.292	13.235	13.001	10.671	10.902	5.753	9.287	17.556	26.55	31.792	10.685	7.696	14.593
E.fuscoguttatus.10066-gene	greenyellow	KIAA1328	3.267	2.073	6.225	51.503	43.991	51.703	2.383	1.563	3.992	2.583	1.274	2.076	44.875	41.222	39.734	2.211	3.574	1.482
E.fuscoguttatus.100674-gene	greenyellow	Vsig10l	0.087	0.044	0.13	5.815	4.677	4.519	0.805	0.914	0.854	0.308	0.52	0.33	3.287	3.528	4.961	0.542	0.558	0.648
E.fuscoguttatus.100715-gene	greenyellow	ETFB	34.89	34.705	33.245	60.362	63.858	68.774	39.727	36.953	36.153	34.697	27.764	27.059	39.676	46.823	55.401	37.634	26.565	31.11
E.fuscoguttatus.100723-gene	greenyellow	--	0.084	0.168	0.499	130.852	109.728	96.387	0.676	0.334	0	0.084	0	0	181.758	172.073	179.773	2.08	3.296	1.41
E.fuscoguttatus.100834-gene	greenyellow	Xrcc1	9.39	11.342	8.521	21.308	19.064	17.073	7.725	5.982	5.957	11.104	10.731	8.884	14.164	11.646	12.34	11.174	10.569	7.531
E.fuscoguttatus.100878-gene	greenyellow	Phldb1	0.472	0.407	0.537	36.389	40.51	33.481	1.092	1.753	1.203	1.294	0.403	0.803	47.538	30.519	40.799	0.839	1.796	0.87
E.fuscoguttatus.101043-gene	greenyellow	PSMC4	85.794	84.256	85.659	158.386	187.086	173.198	38.202	39.818	33.751	99.355	62.992	64.359	197.959	141.308	173.264	36.959	44.647	34.567
E.fuscoguttatus.101055-gene	greenyellow	tbrg4	14.904	15.97	15.665	46.375	52.849	46.673	8.343	8.654	9.988	13.74	12.404	9.664	56.311	43.162	55.144	10.948	10.165	10.984
E.fuscoguttatus.101100-gene	greenyellow	APCS	4.017	11.75	10.251	9.649	16.533	25.963	4.066	3.515	1.68	16.106	7.957	8.559	7.87	10.461	8.56	2.814	5.202	3.242
E.fuscoguttatus.101225-gene	greenyellow	FABP4	40.421	55.125	54.545	7504.55	8074.7	6849.36	49.778	39.446	35.191	60.273	42.106	46.574	7073.38	5542.88	6624.2	77.943	104.212	68
E.fuscoguttatus.101230-gene	greenyellow	hey1	13.18	9.539	11.392	0.25	0.475	0.387	12.98	12.31	13.703	13.427	11.465	8.017	0.175	0.245	0.638	10.988	11.823	13.634
E.fuscoguttatus.101252-gene	greenyellow	Upp1	9.94	7.328	8.367	97.571	104.069	101.037	6.641	7.421	9.118	14.853	14.065	18.791	102.71	104.907	88.391	11.333	12.985	13.073
E.fuscoguttatus.101350-gene	greenyellow	CCDC12	23.971	23.593	20.957	73.343	87.836	68.333	8.628	9.589	9.981	15.608	15.291	16.721	58.52	55.594	62.439	9.287	9.198	10.318
E.fuscoguttatus.101378-gene	greenyellow	cep72	1.456	0.463	0.84	4.792	3.377	4.626	0.266	0.153	0.137	0.929	1.375	0.747	5.133	5.524	3.879	1.05	0.605	0.152
E.fuscoguttatus.101400-gene	greenyellow	zdhhc1	3.038	3.269	3.547	0.12	0.051	0.046	6.665	3.876	5.514	3.598	2.005	3.175	0.337	0.236	0.167	4.827	2.584	3.746
E.fuscoguttatus.101412-gene	greenyellow	brd9	22.843	20.779	17.209	40.317	34.597	27.46	10.406	12.167	10.566	10.2	17.105	17.791	24.968	39.453	26.514	11.363	10.472	11.764
E.fuscoguttatus.10144-gene	greenyellow	ubap1	20.611	25.41	22.13	24.516	30.951	21.151	15.313	14.467	16.533	20.921	21.825	23.947	36.277	18.528	28.461	17.779	20.524	19.347
E.fuscoguttatus.101494-gene	greenyellow	KIF13A	7.625	7.343	8.407	0.493	0.128	0.127	10.02	11.439	9.831	7.17	8.329	9.017	0.248	0.662	0.411	8.261	10.547	8.626
E.fuscoguttatus.101547-gene	greenyellow	smpd5	4.911	4.195	4.15	59.381	71.17	65.102	6.715	5.358	6.772	2.707	1.691	2.98	79.435	59.615	67.003	6.672	7.122	3.918
E.fuscoguttatus.101653-gene	greenyellow	skap2	4.19	4.729	6.577	72.627	64.565	67.353	5.141	4.064	3.965	9.237	3.493	5.91	31.437	36.515	40.524	3.163	3.884	2.649
E.fuscoguttatus.101681-gene	greenyellow	HIBADH	28.459	34.109	28.477	101.298	128.071	120.15	33.229	33.227	25.155	29.69	16.465	20.488	108.953	77.619	92.385	33.133	35.525	32.609
E.fuscoguttatus.101810-gene	greenyellow	ANKRD28	17.92	17.871	17.436	7.972	6.81	6.205	25.722	27.339	24.908	17.645	18.258	17.78	7.603	5.077	5.349	22.627	26.892	21.716
E.fuscoguttatus.102100-gene	greenyellow	C4	0	0.23	0	0.717	0.616	0.384	0	0.14	0.025	0.351	0.201	0.273	0.256	0.569	1.148	0	0.083	0.056
E.fuscoguttatus.102181-gene	greenyellow	CSNK2B	37.412	50.686	38.672	204.415	221.027	188.948	14.973	20.831	18.223	33.509	22.252	22.983	120.941	138.627	149.225	20.147	16.362	16.673
E.fuscoguttatus.102238-gene	greenyellow	PON2	0.123	0	0	1.971	0.832	0.711	0.71	0	0	0	0	0.398	1.118	1.296	0.593	0	0.121	0.244
E.fuscoguttatus.102248-gene	greenyellow	PON2	3.377	4.057	2.604	12.686	13.61	12.327	1.638	1.743	1.069	14.748	7.687	13.323	27.903	19.132	27.099	3.12	4.299	2.164
E.fuscoguttatus.102311-gene	greenyellow	FCGBP	0.161	0.119	0.179	8.598	13.33	5.299	0.115	0.099	0.077	0.169	0.171	0.215	7.152	7.432	12.338	0.672	0.917	0.376
E.fuscoguttatus.102516-gene	greenyellow	psenen	8.137	14.656	9.384	30.464	31.729	24.331	4.459	2.57	7.259	6.058	10.244	4.172	29.604	30.224	24.185	9.6	5.493	12.337
E.fuscoguttatus.102526-gene	greenyellow	LIN37	12.71	16.038	16.582	104.138	109.232	79.064	6.834	8.415	5.75	16.641	14.56	13.758	116.944	106.858	108.447	7.803	9.362	7.469
E.fuscoguttatus.102547-gene	greenyellow	Hspa8	0.984	0.436	0.235	0.903	0.953	1.013	0.546	0.433	0.492	0	0	0.043	1.666	0.916	1.447	0.294	0.194	0.117
E.fuscoguttatus.10263-gene	greenyellow	zmat1	8.235	8.578	8.701	28.797	22.436	23.203	6.296	4.297	4.217	6.512	7.537	7.751	23.561	30.592	31.094	5.529	4.098	2.632
E.fuscoguttatus.102680-gene	greenyellow	smg9	2.357	3.268	1.579	5.72	4.442	3.762	0.89	0.911	0.645	1.207	0.516	1.044	1.939	2.908	2.454	1.614	1.186	0.104
E.fuscoguttatus.102698-gene	greenyellow	Siglec1	0.101	0.176	0.05	0.415	0.493	0.422	0	0.051	0.271	0.685	0.395	0.158	0.696	1.08	0.404	0.303	0.304	0.433
E.fuscoguttatus.102720-gene	greenyellow	smg9	12.468	15.757	12.737	20.725	19.353	19.365	7.673	6.012	5.954	11.711	8.947	9.391	14.668	12.726	19.517	8.208	6.912	4.798
E.fuscoguttatus.102734-gene	greenyellow	--	8.856	7.641	7.428	34.532	31.697	30.767	5.469	4.129	5.05	6.324	6.371	9.369	37.253	40.646	38.634	4.312	5.585	4.366
E.fuscoguttatus.102746-gene	greenyellow	BTG3	4.753	4.914	5.246	143.056	142.968	130.245	10.404	7.581	10.431	30.375	36.878	26.143	167.16	129.354	141.963	24.159	26.24	18.25
E.fuscoguttatus.102776-gene	greenyellow	CMLKR1	0.573	0.577	0.685	0.132	0	0.051	1.724	1.949	2.046	1.274	1.097	1.117	0.061	0.086	0.122	0.286	1.244	1.025
E.fuscoguttatus.102808-gene	greenyellow	Try3	0.266	0	0	1.303	0.284	1.34	0.205	0.266	0.238	0.269	0.212	0.096	3.616	2.52	1.306	0.257	0.526	0.176
E.fuscoguttatus.102842-gene	greenyellow	--	10.934	9.85	8.549	12.388	13.158	12.06	5.439	5.741	5.951	7.623	7.781	7.101	13.799	7.512	13.136	4.766	7.552	6.245
E.fuscoguttatus.102878-gene	greenyellow	ptpru	11.346	14.728	12.3	0.314	0.206	0.149	22.944	25.919	17.559	13.031	17.463	13.828	0.505	0.274	0.421	19.85	20.5	17.072
E.fuscoguttatus.102910-gene	greenyellow	--	2.548	3.298	4.713	12.007	6.698	5.493	2.316	0.728	1.137	4.965	4.136	4.334	5.657	9.429	6.691	2.947	3.592	2.893
E.fuscoguttatus.102958-gene	greenyellow	RCC1	24.93	22.459	18.154	82.147	65.995	65.465	24.6	21.056	18.785	23.602	16.412	19.615	54.169	65.121	80.254	16.567	16.744	17.273
E.fuscoguttatus.103032-gene	greenyellow	gpn2	12.52	12.462	9.56	43.973	41.565	45.631	9.495	8.626	7.943	13.072	8.818	8.131	56.88	52.642	57.811	7.276	8.373	7.877
E.fuscoguttatus.103038-gene	greenyellow	Gpatch3	11.069	9.599	10.686	35.903	28.451	30.387	6.304	5.365	5.242	11.184	14.359	14.654	20.99	35.674	29.442	4.56	7.309	4.229
E.fuscoguttatus.103049-gene	greenyellow	Kdf1	0	0.109	0.325	80.849	89.978	101.621	7.039	6.085	5.138	0	0	0.118	97.417	95.29	83.538	8.254	7.076	10.146
E.fuscoguttatus.103126-gene	greenyellow	LARS2	11.053	12.195	8.701	27.44	31.04	31.15	5.416	6.13	6.029	11.411	11.603	11.755	26.434	24.027	24.79	8.415	7.858	7.24
E.fuscoguttatus.103216-gene	greenyellow	MRPL13	22.083	30.29	26.104	189.612	170.163	167.172	19.932	11.649	17.97	25.5	20.317	19.962	94.152	178.013	123.474	15.413	19.874	12.535
E.fuscoguttatus.103224-gene	greenyellow	dscc1	2.793	3.711	4.451	57.616	59.617	56.975	0.775	0.67	0.299	2.709	1.336	1.572	80.82	77.169	64.044	1.948	1.213	0
E.fuscoguttatus.103239-gene	greenyellow	CPQ	8.389	8.541	7.875	4.204	2.522	2.825	8.032	7.522	6.71	10.132	4.959	10.437	6.924	4.996	6.216	10.567	10.942	7.567
E.fuscoguttatus.103250-gene	greenyellow	Sdc2	3.542	3.565	2.058	70.182	53.096	59.41	5.975	6.641	8.821	7.157	13.237	10.862	70.066	65.926	64.786	8.821	7.717	10.115
E.fuscoguttatus.103367-gene	greenyellow	mtbp	2.658	1.817	2.348	25.174	17	22.394	0.812	0.201	0.358	2.939	3.659	1.737	10.508	17.434	12.932	1.124	0.99	0.199
E.fuscoguttatus.10348-gene	greenyellow	Lyar	8.454	9.026	9.824	29.835	34.428	19.616	7.706	8.711	6.286	10.354	9.805	10.399	16.475	13.08	19.246	7.179	8.468	7.889
E.fuscoguttatus.103489-gene	greenyellow	MTSS1	4.848	5.719	5.399	0.449	0.202	0.255	7.598	5.838	9.534	6.215	9.476	6.15	0.531	0.665	0.25	4.414	5.658	4.712
E.fuscoguttatus.103530-gene	greenyellow	E2f3	4.123	7.015	4.791	12.276	12.074	7.973	3.18	4.123	3.153	3.868	3.17	4.569	6.891	8.476	8.315	4.156	4.94	3.218
E.fuscoguttatus.103539-gene	greenyellow	cdkal1	8.295	8.579	10.081	22.439	18.794	17.767	7.571	9.285	5.5	7.612	6.553	7.907	19.982	22.112	21.043	5.781	6.458	7.484
E.fuscoguttatus.103565-gene	greenyellow	DCDC2	0.444	1.276	1.137	0.218	0.061	0.197	0.953	1.522	0.848	0.705	1.441	0.823	0.068	2.475	0.439	1.5	0.813	0.756
E.fuscoguttatus.10357-gene	greenyellow	Zbtb49	3.508	4.8	5.24	4.842	6.449	4.865	2.156	3.069	2.005	5.039	3.867	3.559	4.846	6.666	6.599	1.775	1.136	2.668
E.fuscoguttatus.103654-gene	greenyellow	TENT4A	5.835	4.58	5.118	31.846	28.333	25.78	2.291	2.73	3.773	3.461	4.546	3.708	25.588	29.179	31.658	3.733	5.44	2.659
E.fuscoguttatus.103693-gene	greenyellow	DNAH5	1.049	1.31	1.268	0.58	0.44	0.457	0.953	1.423	0.927	0.728	1.176	1.206	0.411	1.069	0.718	1.201	1.321	0.939
E.fuscoguttatus.10372-gene	greenyellow	PHF13	10.018	11.564	8.116	29.733	34.284	27.097	4.945	3.607	3.218	9.988	9.107	8.241	32.141	22.366	28.183	2.828	8.172	3.715
E.fuscoguttatus.103852-gene	greenyellow	CCR1	0.608	0.49	1.091	0.07	0.059	0.054	0.141	0.243	0.868	1.106	0.291	1.054	0.13	0.091	0.259	0.758	1.441	0.967
E.fuscoguttatus.103856-gene	greenyellow	cobl	7.761	7.319	8.381	0.234	0.224	0.121	11.688	11.575	12.221	8.887	12.019	11.142	0.233	0.245	0.174	15.193	14.752	14.229
E.fuscoguttatus.103892-gene	greenyellow	Ddc	2.452	1.554	2.442	0	0.044	0	0.735	2.089	1.296	1.193	1.629	1.376	0	0.409	0.242	3.167	1.702	3.067
E.fuscoguttatus.103906-gene	greenyellow	ENTPD3	0.389	0.157	0.388	4.735	3.771	2.592	0	0	0.069	0.551	0.279	1.264	2.545	2.689	10.288	0.194	0	0
E.fuscoguttatus.103933-gene	greenyellow	CMC1	24.809	26.467	21.964	65.202	56.271	47.624	11.039	7.846	5.676	27.209	24.6	16.984	62.838	83.425	65.751	9.242	12.135	12.006
E.fuscoguttatus.104057-gene	greenyellow	rad21a	91.227	88.484	77.825	205.256	155.789	188.346	54.927	55.487	54.343	90.804	65.629	81.197	160.657	192.859	182.459	68.335	67.863	69.465
E.fuscoguttatus.104113-gene	greenyellow	NSMCE2	8.509	12.562	10.735	97.849	128.565	89.892	3.719	6.241	7.086	9.744	6.559	8.187	112.682	89.871	89.967	6.123	8.769	4.696
E.fuscoguttatus.104120-gene	greenyellow	LRATD2	9.213	8.634	10.283	72.625	112.841	89.399	1.654	3.336	2.126	8.506	5.889	9.8	130.318	48.539	93.514	3.758	7.366	4.102
E.fuscoguttatus.104173-gene	greenyellow	echdc1	4.2	4.087	4.044	7.068	6.237	5.904	2.753	2.94	1.749	5.517	2.177	4.091	5.627	3.259	9.921	1.918	3.177	3.06
E.fuscoguttatus.104191-gene	greenyellow	TRMT11	5.513	7.428	4.731	94.737	101	90.354	3.14	2.799	3.103	6.513	3.348	5.416	65.042	64.765	63.582	5.915	4.603	1.938
E.fuscoguttatus.104230-gene	greenyellow	CMTM8	0.099	0.203	0.287	0	0	0	0	1.137	0.257	0.194	0.372	0.787	0	0	0	0.934	0.809	0.683
E.fuscoguttatus.104241-gene	greenyellow	ctnnb1	160.999	157.569	179.97	150.545	148.934	139.954	152.695	161.236	148.819	172.591	150.258	149.024	113.392	89.51	118.147	162.915	168.107	143.693
organic cyclic compound;GO:0071417//cellular response to organonitrogen compound;GO:0071495//cellular response to endogenous stimulus;GO:0071496//cellular response to external stimulus;GO:0071542//dopaminergic neuron differentiation;GO:0071680//response to indole-3-methanol;GO:0071681//cellular response to indole-3-methanol;GO:0071696//ectodermal placode development;GO:0071697//ectodermal placode…	--
E.fuscoguttatus.104257-gene	greenyellow	ULK4	0.77	0.924	1.121	15.681	12.204	13.776	1.542	1.895	1.717	1.526	1.665	1.539	11.268	13.163	11.928	1.254	1.49	1.177
E.fuscoguttatus.10441-gene	greenyellow	ACAP3	21.895	20.969	21.516	21.545	31.081	21.537	17.481	17.239	17.146	22.011	18.862	18.459	32.35	17.679	25.051	21.878	22.147	20.73
E.fuscoguttatus.104524-gene	greenyellow	MRPL32	14.88	23.917	15.06	87.981	115.062	101.097	10.273	7.921	7.923	21.097	10.908	14.288	114.725	76.586	101.786	9.266	11.841	8.106
E.fuscoguttatus.104528-gene	greenyellow	psma2	97.77	118.435	99.046	158.244	180.474	150.818	52.898	63.76	46.932	121.322	77.587	73.837	128.295	123.092	128.742	58.333	60.707	64.44
E.fuscoguttatus.104537-gene	greenyellow	ATAD2	9.147	9.994	8.13	16.341	17.775	10.831	6.162	4.227	5.733	8.306	8.932	9.337	15.45	16.779	19.109	4.578	5.541	4.457
E.fuscoguttatus.104581-gene	greenyellow	C8orf76	10.473	7.2	7.124	22.934	27.647	26.532	6.649	5.876	7.179	5.807	5.499	7.327	14.1	16.686	9.527	7.158	9.2	8.12
E.fuscoguttatus.104597-gene	greenyellow	tbc1d31	5.151	5.348	4.282	11.168	14.298	11.882	3.847	3.732	3.655	4.713	5.19	4.697	17.518	16.414	15.407	3.94	4.842	4.109
E.fuscoguttatus.104630-gene	greenyellow	DERL1	17.946	29.142	20.235	36.131	34.106	36.598	28.204	30.816	21.601	26.173	19.844	19.058	27.128	29.364	25.798	22.349	22.719	20.35
E.fuscoguttatus.104639-gene	greenyellow	ZHX2	20.416	20.551	19.133	13.125	11.897	9.769	18.482	19.163	18.646	21.799	23.841	26.748	8.639	9.567	10.003	27.529	22.764	26.082
E.fuscoguttatus.104668-gene	greenyellow	ZADH2	7.01	9.879	6.445	24.688	23.451	28.389	5.49	6.04	5.196	6.102	6.321	7.822	22.772	18.949	25.686	5.104	6.385	4.928
E.fuscoguttatus.10475-gene	greenyellow	pusl1	3.193	4.967	2.313	30.387	32.186	39.486	1.847	1.742	2.719	6.158	3.124	5.498	68.435	54.262	61.932	3.253	3.723	2.162
E.fuscoguttatus.104756-gene	greenyellow	rft2	12.494	28.896	20.043	0.328	0.416	0.254	13.461	12.209	13.359	13.491	14.829	7.536	0.256	0.501	0.457	16.272	13.928	14.59
E.fuscoguttatus.104800-gene	greenyellow	PLEC	15.243	12.805	17.518	1.272	0.449	0.429	27.312	34.283	20.642	10.712	17.442	16.489	0.644	1.243	0.593	27.954	30.451	22.64
E.fuscoguttatus.10484-gene	greenyellow	DDX19B	42.517	40.004	45.646	129.453	102.903	117.563	32.722	37.866	31.465	46.033	35.971	39.432	98.38	109.143	102.676	40.018	42.394	39.834
E.fuscoguttatus.104877-gene	greenyellow	Tmem74	2.778	4.972	2.767	0	0	0.206	2.678	2.779	1.79	3.431	2.031	2.172	0.083	0	0	5.382	4.874	4.446
E.fuscoguttatus.104882-gene	greenyellow	eny2-2	4.55	7.328	5.438	14.096	20.271	10.704	4.737	2.275	2.842	4.138	7.075	3.94	10.729	13.665	9.212	0.567	0.898	2.26
E.fuscoguttatus.104898-gene	greenyellow	ttk	2.858	2.608	3.692	63.39	45.161	36.676	0.568	0.581	0.757	4.603	3.632	5.85	54.092	69.181	65.606	1.836	2.82	1.686
E.fuscoguttatus.104922-gene	greenyellow	BCKDHB	52.906	58.513	53.248	89.077	114.053	111.644	18.516	19.675	25.188	54.803	35.759	35.61	113.883	105.984	103.987	19.794	27.966	23.738
E.fuscoguttatus.104967-gene	greenyellow	Ube3d	3.803	3.719	2.056	19.823	16.049	17.845	3.645	2.608	4.75	4.501	3.769	4.587	12.17	8.077	10.652	2.436	3.002	3.238
E.fuscoguttatus.105048-gene	greenyellow	ME3	2.447	5.151	2.733	0.17	0.18	0.165	6.949	8.455	5.69	4.87	2.838	4.736	0.358	0.278	0.474	5.172	6.878	7.588
E.fuscoguttatus.105080-gene	greenyellow	Tstd3	11.731	10.05	12.182	52.265	47.987	39.553	5.775	2.496	3.563	9.079	11.344	7.024	54.173	39.356	42.423	3.419	5.172	2.975
E.fuscoguttatus.105167-gene	greenyellow	mms22l	0.532	0.464	0.636	5.614	4.31	3.462	0.328	0.248	0.063	0.645	0.382	0.691	4.218	2.848	3.74	0.221	0.455	0.247
E.fuscoguttatus.105204-gene	greenyellow	FZD6	14.726	14.385	14.605	3.422	2.558	2.013	10.279	11.372	11.032	13.498	10.85	11.164	1.299	2.519	1.721	16.327	15.389	12.838
E.fuscoguttatus.105225-gene	greenyellow	dcaf13	11.263	11.239	11.901	21.013	22.908	18.693	9.291	11.264	10.398	12.172	10.894	12.721	21.886	11.03	15.237	12.563	11.693	11.188
E.fuscoguttatus.105237-gene	greenyellow	RIMS2	0.329	1.105	0.219	0	0	0	0.762	1.207	0.49	0.444	1.05	0.475	0	0	0	1.23	0.758	1.09
E.fuscoguttatus.105282-gene	greenyellow	Dpys	2.109	2.477	2.276	14.723	16.429	13.693	1.22	1.406	0.549	2.753	1.997	1.522	24.585	27.584	26.972	3.065	3.035	1.484
E.fuscoguttatus.10533-gene	greenyellow	B3GALT6	11.434	13.061	14.203	22.7	17.482	20.472	4.905	5.653	5.502	10.774	9.373	7.926	21.618	20.739	23.41	8.16	8.113	5.998
E.fuscoguttatus.105414-gene	greenyellow	Klf10	0.655	0.847	0.373	1.127	2.899	1.412	0.216	0.187	0.167	0.567	0.447	0.81	2.055	1.053	1.744	0.582	0.092	0.093
E.fuscoguttatus.105520-gene	greenyellow	POP1	6.11	5.409	5.74	17.477	22.244	17.33	6.266	8.581	7.23	6.392	5.183	7.88	25.405	18.253	41.073	6.422	7.354	5.295
E.fuscoguttatus.105537-gene	greenyellow	Nipal2	15.634	11.893	11.174	0.205	0.058	0	14.497	10.503	12.139	12.782	12.561	15.114	0.448	0.358	0.445	13.525	15.309	13.634
E.fuscoguttatus.105551-gene	greenyellow	osr2-a	0.28	0.141	0.837	2.088	1.017	1.616	0.162	0.14	0	0.283	0.502	0.303	2.551	3.469	1.417	0.174	0.138	0.278
E.fuscoguttatus.105652-gene	greenyellow	fbxo43	0.251	0.126	0	138.057	144.64	123.258	0.073	0.188	0.056	0.19	0.15	0.203	170.068	110.765	104.243	1.327	2.844	0.125
E.fuscoguttatus.105658-gene	greenyellow	SPAG1	5.608	5.645	4.493	0.822	0.47	0.318	4.585	3.5	4.514	6.475	6.858	6.526	0.633	0.665	0.988	7.141	5.367	6.031
E.fuscoguttatus.105691-gene	greenyellow	pabpc1a	937.829	929.012	876.826	366.583	357.137	247.6	857.546	869.908	888.63	847.431	781.43	798.994	295.065	259.382	311.18	790.734	870.067	737.093
E.fuscoguttatus.105739-gene	greenyellow	cep76	3.092	2.914	3.276	11.661	14.367	14.863	0.989	1.053	0.763	3.722	2.832	2.492	11.034	10.521	9.428	1.229	1.493	0.457
E.fuscoguttatus.105763-gene	greenyellow	seh1l	13.965	12.895	14.955	62.346	65.696	74.012	6.802	6.931	7.307	16.338	11.931	13.979	63.471	51.875	65.007	6.669	9.428	9.179
E.fuscoguttatus.105945-gene	greenyellow	ZNRF2	0.962	0.968	2.3	0	0.186	0	3.339	3.079	2.06	1.167	2.301	3.332	0.103	0.289	0.103	3.355	3.797	4.396
E.fuscoguttatus.105966-gene	greenyellow	PTTG1IP	21.482	30.754	28.053	77.778	65.539	68.76	27.613	29.839	26.833	34.487	26.835	27.386	44.13	56.453	41.84	27.942	33.208	27.504
E.fuscoguttatus.106026-gene	greenyellow	cyb5r4	6.82	7.714	7.48	26.29	26.571	22.144	3.192	5.441	5.47	8.517	7.057	5.557	24.024	31.186	22.129	4.295	4.537	4.796
E.fuscoguttatus.106174-gene	greenyellow	vegfaa	6.285	6.326	3.13	1.262	0.457	0.279	4.363	5.028	3.364	6.35	6.389	3.742	1.516	1.888	2.177	9.784	6.512	10.614
E.fuscoguttatus.106266-gene	greenyellow	ZUP1	9.499	8.753	8.728	15.043	16.099	16.865	1.625	3.278	1.492	9.395	9.121	8.906	16.776	11.753	16.18	3.749	3.168	2.06
E.fuscoguttatus.106290-gene	greenyellow	RWDD1	9.8	5.073	6.972	25.862	29.153	14.541	10.366	8.681	5.496	6.507	8.707	5.152	21.607	37.001	31.179	10.461	9.117	11.404
E.fuscoguttatus.10635-gene	greenyellow	--	6.089	7.728	5.537	20.655	24.999	16.216	3.981	1.589	3.307	11.769	11.082	16.333	21.422	20.672	20.875	2.967	3.396	3.945
E.fuscoguttatus.106374-gene	greenyellow	--	0.602	0	0.24	24.714	21.677	15.703	0.278	0.12	0.107	0.365	0.288	0.521	12.317	14.998	18.08	1.049	0.712	0.478
E.fuscoguttatus.106381-gene	greenyellow	dtnbp1a	38.549	41.197	39.268	92.552	93.4	78.61	29.972	26.286	29.927	27.568	28.741	26.146	62.443	56.948	70.885	25.718	22.723	20.763
E.fuscoguttatus.106406-gene	greenyellow	rbm42	17.798	20.343	18.363	124.643	110.228	114.443	9.434	8.51	8.731	15.046	12.128	14.353	90.478	82.045	73.785	10.067	10.775	9.509
E.fuscoguttatus.10644-gene	greenyellow	gnl3	20.715	15.941	19.51	113.841	133.532	87.715	28.132	24.544	25.847	14.787	12.477	13.891	59.244	36.572	74.776	26.825	28.067	24.379
E.fuscoguttatus.106460-gene	greenyellow	sacm1lb	40.109	39.175	38.911	14.386	11.351	10.305	38.05	44.428	39.038	38.646	38.003	33.426	10.607	3.464	6.026	39.292	36.051	36.516
E.fuscoguttatus.106557-gene	greenyellow	ADCY3	9.011	7.687	8.814	0.348	0.117	0.108	9.817	9.577	7.427	8.655	11.841	8.31	0.173	0.091	0.344	7.146	8.333	6.944
E.fuscoguttatus.10660-gene	greenyellow	glt8d1	5.682	8.46	5.895	82.511	61.051	69.305	9.86	10.536	9.611	7.176	5.663	5.894	71.619	81.414	75.557	12.383	13.315	9.407
E.fuscoguttatus.106653-gene	greenyellow	G3BP1	37.045	46.758	35.226	151.859	160.041	136.367	33.239	37.485	38.516	37.871	34.887	32.362	108.286	130.694	118.422	29.515	40.078	35.06
E.fuscoguttatus.10670-gene	greenyellow	SPCS1	14.843	21.771	24.076	149.866	149.713	129.32	52.986	34.778	31.404	17.139	11.666	10.099	108.858	125.455	99.643	47.004	29.291	43.812
E.fuscoguttatus.106754-gene	greenyellow	--	0.264	0.266	0.439	0.606	0.981	0.704	0.509	0.088	0.471	0.267	1.264	0.191	0.378	0.727	0.798	0.219	0.695	0.175
E.fuscoguttatus.106764-gene	greenyellow	RNF4	9.037	9.097	7.287	55.302	69.085	73.352	4.481	2.152	7.295	10.87	6.691	8.385	58.923	56.061	61.334	6.431	5.945	4.061
E.fuscoguttatus.106813-gene	greenyellow	Rnf130	10.228	11.14	8.768	2.934	3.289	2.047	9.699	8.972	8.527	8.302	9.326	9.438	2.157	1.448	2.903	10.128	9.513	10.161
E.fuscoguttatus.106879-gene	greenyellow	NOA1	9.113	12.169	8.955	23.7	24.33	18.741	6.396	8.202	7.372	11.11	8.356	7.628	17.027	12.59	15.731	7.566	7.613	6.88
E.fuscoguttatus.107028-gene	greenyellow	Thoc3	19.203	21.644	14.951	294.033	361.563	343.891	8.605	9.738	9.773	18.036	13.101	16.101	257.487	247.041	202.681	10.442	14.278	8.732
E.fuscoguttatus.107035-gene	greenyellow	Cplx1	20.061	22.147	18.692	0	0	0	26.202	17.797	23.383	15.692	22.832	19.962	0	0	0	17.327	12.451	21.856
E.fuscoguttatus.107045-gene	greenyellow	POLR2B	32.974	32.593	32.435	78.098	84.107	71.548	22.492	25.727	25.274	36.772	28.589	30.621	112.298	73.074	82.395	27.268	31.839	26.699
E.fuscoguttatus.107118-gene	greenyellow	Stard10	8.169	10.405	6.974	57.769	52.155	60.83	5.786	5.836	6.099	6.401	6.58	6.857	40.294	35.926	43.17	6.436	13.16	5.631
E.fuscoguttatus.107196-gene	greenyellow	NFKB1	5.868	6.656	7.282	0.962	0.586	0.806	5.872	9.64	7.853	5.693	6.795	8.317	0.374	0.629	0.571	7.887	9.741	8.928
E.fuscoguttatus.107220-gene	greenyellow	let-70	31.285	39.512	39.685	84.489	72.034	80.043	12.633	12.987	7.373	34.89	22.592	21.404	31.949	44.098	38.683	11.027	12.522	13.486
E.fuscoguttatus.107299-gene	greenyellow	PAIP2	24.64	26.832	26.55	36.753	29.072	32.314	23.323	21.954	18.587	36.665	23.041	23.276	27.129	35.151	32.94	17.575	19.892	16.021
E.fuscoguttatus.107305-gene	greenyellow	EXOSC3	3.566	5.204	3.196	33.241	29.873	29.755	4.538	3.744	5.408	3.062	3.199	2.702	26.083	27.71	32.772	4.663	5.102	6.907
E.fuscoguttatus.107338-gene	greenyellow	SLC26A2	0.905	0.547	0.601	0.519	0.175	0.161	1.117	1.327	1.238	1.341	2.165	1.175	0.42	0.408	0.354	2.329	2.203	1.438
E.fuscoguttatus.107380-gene	greenyellow	ARHGEF37	10.488	9.49	9.224	0.736	0.405	0.149	15.037	16.347	16.773	9.075	11.543	10.929	0.777	0.503	0.892	11.533	9.082	12.746
E.fuscoguttatus.107394-gene	greenyellow	ELP1	15.325	15.325	14.634	25.154	31.118	21.395	12.152	12.633	12.012	16.794	13.399	13.745	23.657	22.039	23.574	14.282	15.187	13.968
E.fuscoguttatus.107430-gene	greenyellow	Cpxm1	1.061	0.411	1.789	7.12	8.263	7.864	0	0	0.146	0.99	0.781	1.679	4.638	6.069	4.916	0.203	0.725	0.324
E.fuscoguttatus.107450-gene	greenyellow	smu1	32.208	34.816	31.402	133.923	127.905	121.009	17.696	17.933	18.424	32.371	22.666	23.732	136.895	127.486	103.006	21.696	19.118	18.656
E.fuscoguttatus.10746-gene	greenyellow	PSMA5	53.428	69.587	63.641	112.557	127.529	116.011	45.939	46.392	41.226	70.396	48.573	54.508	99.048	101.778	98.765	53.274	41.853	41.418
E.fuscoguttatus.107512-gene	greenyellow	TSTD2	4.48	3.664	4.183	42.193	43.481	43.086	4.751	4.947	4.913	6.224	3.684	4.243	70.224	58.936	57.983	4.068	6.17	6.026
E.fuscoguttatus.107565-gene	greenyellow	SNAPC1	0.465	0.468	0.347	213	189.588	240.861	0.941	0.232	0	0.352	0.139	0	177.302	199.746	147.682	1.302	3.439	0.577
E.fuscoguttatus.107652-gene	greenyellow	SPRY1	14.801	14.777	15.341	0.414	0.233	0.107	12.668	13.358	16.533	14.59	10.938	13.806	1.032	0.994	0.705	16.035	12.942	15.898
E.fuscoguttatus.107654-gene	greenyellow	SPATA5	0.672	3.044	0.335	4.241	7.322	4.325	1.166	0.672	4.797	0.679	0.402	1.455	7.202	2.775	5.908	0	2.321	1.669
E.fuscoguttatus.107658-gene	greenyellow	Spata5	0.827	0.832	0.412	3.715	4.471	3.486	1.435	0.689	0.615	1.392	0.33	1.193	5.169	2.793	3.01	0.172	1.36	0.821
E.fuscoguttatus.107683-gene	greenyellow	FGF2	1.68	2.819	4.462	0.161	0.136	0.621	1.944	1.68	3.497	3.961	3.349	2.728	0	0.631	0.298	4.882	3.868	5.285
E.fuscoguttatus.107687-gene	greenyellow	BBS12	2.517	2.808	3.117	2.966	5.371	4.228	2.912	1.973	2.671	2.681	2.604	2.504	5.615	3.985	5.256	2.881	1.544	2.703
E.fuscoguttatus.107689-gene	greenyellow	CETN1	4.317	6.391	6.324	135.347	108.47	86.347	5.876	5.334	3.852	7.698	1.822	4.948	76.892	105.636	62.917	5.06	4.761	3.784
E.fuscoguttatus.107711-gene	greenyellow	Adad1	0	0	0	12.424	14.576	10.916	0	0	0	0	0	0.079	13.219	15.489	11.969	0	0.435	0
E.fuscoguttatus.107748-gene	greenyellow	pcgf1	6.502	8.223	7.971	508.732	552.799	477.461	6.172	3.168	3.124	4.548	4.187	5.775	453.774	396.439	356.729	6.021	8.39	3.643
E.fuscoguttatus.107810-gene	greenyellow	TMEM33	36.313	31.043	26.628	65.576	57.036	61.81	12.055	14.526	15.307	31.691	24.548	28.71	48.226	69.15	58.939	12.715	14.955	15.37
E.fuscoguttatus.107821-gene	greenyellow	Bbs7	4.466	7.143	6.459	3.439	3.348	2.933	6.794	5.629	6.659	5.439	6.805	5.033	4.131	1.975	2.347	6.476	5.372	6.138
E.fuscoguttatus.107841-gene	greenyellow	CCNA2	4.677	3.606	8.226	4447.51	3760.91	4311.1	6.907	2.189	0.977	5.127	3.094	2.477	5905.62	4908.81	4726.73	28.748	80.113	4.547
E.fuscoguttatus.107871-gene	greenyellow	prom1a	10.114	16.179	13.286	0.314	0.185	0.097	18.278	23.838	21.266	10.164	16.216	13.906	0.117	0.246	0.379	22.263	25.191	19.93
E.fuscoguttatus.107987-gene	greenyellow	PPID	62.468	70.09	58.827	88.245	75.115	79.587	32.738	34.172	29.753	47.812	46.626	42.323	54.367	109.675	105.165	25.005	27.227	24.261
E.fuscoguttatus.107998-gene	greenyellow	ETFDH	43.05	42.981	39.316	119.864	91.606	91.185	21.251	19.423	16.765	38.254	36.73	36.427	138.231	155.876	155.774	18.773	18.195	17.621
E.fuscoguttatus.108036-gene	greenyellow	Tmem144	0.218	0.329	0.108	56.992	48.688	52.073	0	0	0	0.11	0	0	74.252	78.27	94.483	1.628	1.29	0.216
E.fuscoguttatus.108090-gene	greenyellow	NEIL3	1.648	2.413	2.313	30.775	22.241	24.277	0.26	0.375	0.401	2.347	1.971	1.46	18.108	28.746	23.432	0.653	1.479	1.042
E.fuscoguttatus.108155-gene	greenyellow	CTSO	2.145	1.477	1.461	8.223	7.379	7.816	1.175	2.145	1.309	2.281	2.43	3.054	7.924	13.475	8.539	1.827	2.45	1.233
E.fuscoguttatus.10825-gene	greenyellow	Tfeb	4.39	3.595	3.483	1.153	1.297	0.694	5.94	5.433	4.581	2.857	1.78	2.658	0.359	0.95	0.714	2.687	4.259	3.474
E.fuscoguttatus.108253-gene	greenyellow	eif4e1a	36.162	26.309	31.025	566.596	552.834	399.451	6.006	8.236	7.028	32.92	47.105	45.148	495.691	419.905	391.152	14.045	18.724	12.804
E.fuscoguttatus.108295-gene	greenyellow	klhl3	8.375	10.465	8.414	4.556	4.965	3.333	8.52	7.437	8.632	6.565	9.412	9.847	3.676	1.626	2.039	6.654	7.48	6.24
E.fuscoguttatus.108311-gene	greenyellow	HNRNPA0	148.428	161.701	145.545	201.047	141.39	171.69	132.648	134.071	120.761	168.697	114.798	122.709	145.991	234.863	185.263	116.669	109.593	122.321
E.fuscoguttatus.108313-gene	greenyellow	Hnrnpa0	593.414	588.798	564.27	997.575	851.065	1115.59	285.451	277.008	299.392	548.798	517.54	535.255	838.223	984.887	833.768	334.027	381.847	305.04
E.fuscoguttatus.108320-gene	greenyellow	maea	18.415	20.539	20.11	38.507	40.074	45.349	9.102	7.394	6.151	19.426	15.673	17.18	33.317	38.557	35.979	7.467	8.519	5.537
E.fuscoguttatus.108343-gene	greenyellow	Spon2	0.219	0.11	0.109	2.763	0.318	0.243	0	0	0	1.106	0.262	0.237	1.584	2.877	0.933	0	0	0
E.fuscoguttatus.108698-gene	greenyellow	Stag2	0.321	0.144	0.462	13.574	14.862	13.496	0	0.214	0	0.072	0.085	0	12.909	8.306	7.91	0.044	0.246	0
E.fuscoguttatus.108730-gene	greenyellow	mcm7	10.44	11.355	9.263	324.938	365.119	339.06	3.401	4.14	3.051	9.821	7.463	7.534	420.056	271.744	403.563	9.34	12.61	7.033
E.fuscoguttatus.108751-gene	greenyellow	COPS6	53.326	61.445	52.427	292.168	309.352	263.182	25.346	25.081	23.604	46.501	41.696	41.91	244.934	230.818	222.302	24.367	22.842	24.912
E.fuscoguttatus.108766-gene	greenyellow	aurkb	1.053	0.53	1.179	211.943	251.413	225.362	0.304	0.263	0.47	2.127	0.472	0.427	236.899	158.748	177.209	2.622	3.895	0.784
E.fuscoguttatus.108817-gene	greenyellow	HS3ST1	6.44	10.428	7.437	13.814	25.718	15.163	0.324	0.093	0.583	12.637	12.726	10.911	21.257	10.512	17.355	2.557	1.566	0.371
E.fuscoguttatus.108922-gene	greenyellow	BEND4	2.44	1.664	1.646	6.411	4.383	3.528	0.91	1.574	2.387	1.352	1.412	1.789	1.265	2.777	3.522	0.98	1.786	0.782
E.fuscoguttatus.108951-gene	greenyellow	SMYD5	10.241	10.94	8.535	61.328	58.6	50.373	6.528	6.27	6.993	11.614	7.499	8.709	70.336	62.219	81.399	4.555	6.702	3.737
E.fuscoguttatus.108995-gene	greenyellow	Enox1	1.908	2.384	2.097	10.982	15.387	14.746	3.044	2.632	1.585	0.864	1.652	1.21	12.832	13.089	10.935	3.523	3.635	2.091
E.fuscoguttatus.109010-gene	greenyellow	Enox1	7.184	8.845	8.625	20.312	25.129	18.905	7.495	5.26	8.012	10.434	10.817	10.136	30.076	22.635	23.854	8.867	9.05	7.773
E.fuscoguttatus.109101-gene	greenyellow	mars2	4.011	3.67	3.341	33.3	25.002	21.881	2.615	4.011	3.448	4.642	2.878	1.815	47.168	38.162	36.133	2.906	3.742	3.984
E.fuscoguttatus.109105-gene	greenyellow	NIPA2	4.137	5.021	4.969	1.396	0.766	0.432	3.097	4.624	3.691	6.147	2.328	4.214	0.978	0.365	0.583	3.788	3.602	3.022
E.fuscoguttatus.109111-gene	greenyellow	timm8a	0	0	1.912	6.884	9.53	3.835	0	0.96	0.428	0	0.574	0	3.858	2.162	3.58	1.196	0	0.954
E.fuscoguttatus.109210-gene	greenyellow	UBE2A	21.412	20.979	16.493	71.901	57.375	41.438	4.954	7.138	6.368	17.019	12.975	15.142	44.674	30.867	38.484	9.6	7.043	7.657
E.fuscoguttatus.109233-gene	greenyellow	PTTG1	3.053	4.728	4.21	1695.78	1902.28	1686.07	1.087	2.349	0.21	2.61	1.404	2.796	1395.29	1911.55	1888.96	14.623	27.111	2.566
E.fuscoguttatus.109289-gene	greenyellow	LAMP2	89.159	102.31	89.33	25.18	19.207	15.68	90.91	97.523	93.042	107.717	87.156	84.485	18.08	20.964	22.54	95.624	101.124	94.661
E.fuscoguttatus.109299-gene	greenyellow	Cul4b	21.714	22.618	22.129	31.417	28.472	24.957	17.602	18.34	17.396	19.547	18.861	20.231	24.353	32.797	34.01	17.129	20.481	19.718
E.fuscoguttatus.109320-gene	greenyellow	Mcts1	51.361	57.256	52.112	225.116	185.262	186.748	42.203	43.684	36.83	47.044	37.317	29.095	103.792	131.367	120.839	40.35	35.522	35.285
E.fuscoguttatus.109406-gene	greenyellow	SASH3	12.542	12.298	13.246	20.531	21.624	27.355	6.504	5.839	6.56	26.655	10.475	15.682	37.082	32.878	40.554	13.869	18.243	14.499
E.fuscoguttatus.10942-gene	greenyellow	KERA	8.736	8.909	16.716	2.572	0.278	0.51	21.011	20.693	17.64	14.518	11.823	11.198	1.786	3.711	1.531	18.896	22.231	21.01
E.fuscoguttatus.109421-gene	greenyellow	trmt12	5.917	6.714	4.072	22.528	28.395	24.307	3.112	2.905	2.496	2.174	2.96	3.261	28.482	11.148	24.992	2.278	2.548	2.244
E.fuscoguttatus.109465-gene	greenyellow	mid1ip1l	155.662	150.826	161.105	314.981	311.267	255.224	81.159	70.954	74.873	170.652	107.336	90.547	266.425	306.897	268.975	115.719	118.068	112.815
E.fuscoguttatus.109482-gene	greenyellow	CSTF2	20.315	25.188	18.062	59.421	61.474	64.048	14.625	13.777	13.613	24.578	19.604	23.404	48.638	49.686	49.332	15.201	19.786	18.967
E.fuscoguttatus.109526-gene	greenyellow	CENPI	0.632	0.849	1.207	23.457	20.872	25.119	0.183	0.422	0.094	1.97	0.756	0.855	30.185	25.517	25.827	1.575	1.352	0.733
E.fuscoguttatus.10956-gene	greenyellow	Fmod	0.628	1.769	1.125	0	1.58	0.836	3.485	2.511	2.8	2.029	3.153	1.902	0	0	0	4.221	4.335	4.863
E.fuscoguttatus.109720-gene	greenyellow	rbmx	82.717	80.377	76.283	110.327	113.948	115.278	39.214	41.213	36.768	78.583	80.138	71.347	114.656	81.621	88.562	44.552	47.976	39.758
E.fuscoguttatus.109891-gene	greenyellow	Stard10	0.33	1.161	0	41.04	46.456	35.119	0.953	0.989	0.735	0.333	1.183	0.357	54.766	30.074	44.965	4.105	7.482	3.93
E.fuscoguttatus.110014-gene	greenyellow	CHIC2	11.675	13.576	9.824	42.265	42.013	45.836	11.178	12.079	9.159	11.389	13.001	8.715	40.128	38.993	37	12.534	10.924	9.598
E.fuscoguttatus.110031-gene	greenyellow	slc25a43	6.143	5.3	6.021	5.593	4.769	3.679	6.655	6.533	4.697	6.403	5.131	6.86	7.21	3.66	5.455	4.978	5.869	7.555
E.fuscoguttatus.110060-gene	greenyellow	--	0.95	1.912	2.364	5.992	6.208	4.215	0	0.475	0	2.399	1.136	0	3.562	3.565	3.541	0	0.937	0
E.fuscoguttatus.110067-gene	greenyellow	Mrpl11	16.513	20.376	15.386	22.767	35.341	36.176	9.244	5.594	4.753	14.532	11.787	9.514	32.828	26.597	36.328	5.639	6.833	7.937
E.fuscoguttatus.110104-gene	greenyellow	ATL3	17.981	17.935	18.973	9.091	7.316	7.726	18.142	16.176	15.53	16.592	17.185	22.84	7.348	4.624	6.343	19.939	22.765	23.571
E.fuscoguttatus.110145-gene	greenyellow	Alg13	6.618	6.662	6.064	164.325	209.349	178.374	8.269	4.766	7.322	12.572	6.966	6.017	201.876	168.952	138.931	7.583	12.277	9.993
E.fuscoguttatus.110164-gene	greenyellow	HNRNPUL2	2.111	1.727	2.694	6.662	4.473	4.774	1.298	1.32	1.236	2.733	1.026	2.571	3.925	8.918	4.113	2.219	1.693	1.049
E.fuscoguttatus.110242-gene	greenyellow	Trmt112	20.784	24.466	24.911	264.532	271.063	244.702	11.818	11.273	12.886	20.999	13.061	20.589	289.39	286.177	250.556	15.354	10.427	15.747
E.fuscoguttatus.110290-gene	greenyellow	NXF1	58.576	54.437	60.481	87.956	83.344	83.838	33.067	30.465	31.01	48.27	47.268	50.039	90.288	84.183	78.862	31.335	33.964	31.127
E.fuscoguttatus.110330-gene	greenyellow	Rnaseh2c	0.957	1.605	1.588	24.144	38.291	29.72	1.844	0.638	3.129	4.51	2.288	2.761	43.569	49.793	38.901	3.971	5.034	4.117
E.fuscoguttatus.110335-gene	greenyellow	ZBTB3	6.632	4.942	5.208	1.61	2.44	1.67	4.426	5.803	4.665	3.479	3.356	5.108	2.358	1.724	2.684	5.4	4.467	3.294
E.fuscoguttatus.110342-gene	greenyellow	trpt1	2.776	5.403	5.53	11.786	10.487	12.241	2.784	2.221	1.321	1.309	3.763	2.404	5.554	10.979	9.27	2.535	2.557	2.758
E.fuscoguttatus.110435-gene	greenyellow	Ints5	2.559	3.362	3.283	10.949	15.25	11.629	2.86	3.167	3.406	3.024	1.92	1.737	17.364	11.497	17.241	2.971	3.809	2.93
E.fuscoguttatus.110465-gene	greenyellow	PRPF39	17.831	18.611	18.416	101.025	105.358	97.686	10.73	11.609	9.022	23.337	15.172	20.531	106.009	96.054	90.158	11.476	12.694	9.213
E.fuscoguttatus.110481-gene	greenyellow	ubxn1	34.424	38.727	34.286	80.155	60.587	70.556	21.083	22.276	19.615	43.988	26.122	30.215	48.676	85.032	67.506	23.236	22.406	24.712
E.fuscoguttatus.110499-gene	greenyellow	MAP1LC3C	0	0.642	0.318	0.183	1.544	0.991	0	0	0	0.322	0.381	0.345	1.025	0.239	1.019	0	0	0
E.fuscoguttatus.110509-gene	greenyellow	TTC9C	9.294	10.665	8.886	42.653	43.386	48.018	11.182	7.993	8.292	11.08	11.338	8.651	31.974	44.101	47.734	12.5	10.271	10.525
E.fuscoguttatus.110530-gene	greenyellow	SLC24A3	13.85	21.162	11.389	0.041	0	0	14.051	15.627	14.575	16.29	14.696	12.992	0.152	0.107	0.114	11.676	13.736	11.853
E.fuscoguttatus.110560-gene	greenyellow	ZDHHC24	0.882	1.999	1.318	0.759	0.534	0.196	2.807	2.868	0.984	1.783	2.111	0.716	0.473	0.331	0.353	0.824	0.435	1.534
E.fuscoguttatus.110576-gene	greenyellow	POLA2	3.053	3.877	4.561	66.129	60.572	51.52	8.492	9.885	7.133	3.378	3.564	3.933	72.833	62.319	61.105	8.508	10.47	7.653
E.fuscoguttatus.110615-gene	greenyellow	SLC16A2	1.791	1.646	2.637	0.134	0.226	0.173	2.973	2.648	2.57	1.573	1.49	1.601	0.042	0.409	0.041	2.715	3.073	3.248
E.fuscoguttatus.11071-gene	greenyellow	SYS1	2.782	4.201	3.325	8.3	7.275	6.792	0.966	3.061	1.489	3.654	2.329	3.011	7.007	3.76	6.671	3.811	3.02	2.487
E.fuscoguttatus.110719-gene	greenyellow	AHNAK	6.404	7.387	10.645	3.855	0.787	0.588	9.502	14.274	8.14	9.806	13.997	13.27	1.137	5.86	2.358	16.633	16.421	13.403
E.fuscoguttatus.110734-gene	greenyellow	polr2g	19.189	25.415	21.879	128.046	136.087	119.917	14.605	9.343	13.516	22.45	12.683	18.584	112.71	83.224	103.853	13.206	19.183	25.583
E.fuscoguttatus.11075-gene	greenyellow	Baat	1.561	1.855	1.6	3.029	3.803	1.776	1.542	1.74	0.683	4.807	2.047	2.242	5.027	5.934	3.95	1.873	1.279	1.831
E.fuscoguttatus.110799-gene	greenyellow	Zcchc7	1.491	2.207	1.398	4.529	3.695	3.854	3.754	3.333	2.817	3.368	2.413	3.323	7.239	2.634	5.842	2.949	2.943	3.485
E.fuscoguttatus.110872-gene	greenyellow	RAN	234.784	254.652	222.163	730.533	753.276	825.808	205.172	218.624	180.425	261.127	171	163.29	543.584	610.99	551.756	198.703	215.7	197.065
E.fuscoguttatus.110897-gene	greenyellow	RAD9A	4.976	6.122	6.719	21.252	22.117	20.076	4.733	4.424	5.525	9.05	5.952	5.626	28.149	23.996	29.047	4.82	4.91	5.822
E.fuscoguttatus.110923-gene	greenyellow	SSRP1	49.649	47.106	48.293	109.447	76.938	80.227	34.829	39.617	32.94	48.51	40.241	45.221	60.968	117.029	90.586	40.453	38.722	38.616
E.fuscoguttatus.110960-gene	greenyellow	med19a	16.937	29.073	20.244	154.546	177.943	154.317	14.85	13.908	13.203	19.995	18.552	16.017	96.785	110.438	110.284	12.656	14.601	12.397
E.fuscoguttatus.110967-gene	greenyellow	--	3.577	1.516	0.75	88.786	93.091	67.526	0.218	0.188	0	3.614	1.801	2.649	82.331	80.295	67.31	0.469	2.044	0.561
E.fuscoguttatus.110973-gene	greenyellow	tmx2b	7.516	8.994	6.78	58.742	72.455	61.88	6.727	5.106	7.718	10.89	5.258	4.912	47.804	43.871	53.421	6.711	4.758	4.367
E.fuscoguttatus.110994-gene	greenyellow	clp1	5.193	4.854	6.096	9.949	10.599	7.904	3.111	4.73	3.889	5.154	4.991	4.417	7.007	5.779	7.955	6.237	5.216	4.883
E.fuscoguttatus.111053-gene	greenyellow	--	4.544	3.638	4.628	17.121	21.403	18.426	2.867	3.718	3.317	4.069	3.335	3.13	23.131	27.679	24.098	3.086	2.344	4.001
E.fuscoguttatus.111078-gene	greenyellow	--	0	0.093	0.046	1.427	0.714	0.695	0	0	0	0.047	0.11	0	0.765	1.384	1.178	0	0	0
E.fuscoguttatus.111123-gene	greenyellow	MIF	25.606	37.525	25.879	41.693	52.517	38.61	17.861	8.285	13.775	22.067	18.916	19.972	40.157	34.21	42.733	10.317	13.004	15.336
E.fuscoguttatus.111132-gene	greenyellow	--	14.032	14.683	11.528	24.604	29.599	21.57	8.346	5.867	5.093	9.452	10.24	11.326	28.293	15.654	21.752	3.554	5.867	4.646
E.fuscoguttatus.111147-gene	greenyellow	Jakmip3	9.895	9.392	9.957	7.941	5.735	6.645	12.455	12.203	10.886	9.79	12.999	11.542	7.281	6.005	8.358	9.705	11.888	9.014
E.fuscoguttatus.11171-gene	greenyellow	DGKA	1.354	0.738	2.08	0.777	0.41	0.276	1.436	3.048	2.014	0.57	0.675	0.367	0.181	0.424	0.361	1.546	1.002	1.402
E.fuscoguttatus.111751-gene	greenyellow	Slc25a51	16.94	19.307	18.128	17.509	27.119	20.818	9.07	12.041	9.618	18.389	10.717	11.517	26.484	11.983	22.303	11.682	8.703	11.265
E.fuscoguttatus.111798-gene	greenyellow	MRPL18	31.85	36.87	29.684	48.029	45.831	46.755	8.685	12.969	12.585	33.33	22.856	24.132	51.571	47.999	48.242	15.866	19.754	16.045
E.fuscoguttatus.111824-gene	greenyellow	PRPF19	34.875	40.406	35.682	108.307	113.54	96.866	41.045	40.49	31.347	38.029	31.49	27.658	157.333	93.464	115.673	42.895	42.674	38.245
E.fuscoguttatus.111841-gene	greenyellow	--	0	0	0.115	5.686	3.405	2.507	0	0.115	0.206	0.349	0.276	0.624	5.25	3.981	2.702	0.861	0.114	0.114
E.fuscoguttatus.111859-gene	greenyellow	--	1.516	2.194	2.831	7.23	7.8	6.771	1.754	1.421	1.099	10.914	4.533	20.101	12.745	10.316	12.722	2.714	3.179	3.106
E.fuscoguttatus.111869-gene	greenyellow	--	9.953	11.688	12.85	25.059	23.473	30.024	2.985	3.871	4.111	13.035	6.613	7.98	8.494	14.807	6.972	3.672	4.91	5.309
E.fuscoguttatus.111895-gene	greenyellow	aldob	5.739	8.772	15.561	493.737	543.283	529.528	10.574	9.247	11.948	15.678	8.517	6.787	606.043	544.696	634.024	14.824	23.595	11.719
E.fuscoguttatus.111921-gene	greenyellow	TMCO6	5.75	5.96	6.24	22.4	20.529	18.284	4.468	2.575	3.981	5.896	4.413	3.437	18.349	16.753	17.74	4.061	3.98	3.154
E.fuscoguttatus.111935-gene	greenyellow	--	4.017	2.794	2.619	34.236	21.648	13.877	5.324	6.282	3.454	4.133	3.844	4.348	14.248	36.362	22.845	5.094	5.91	3.483
E.fuscoguttatus.11196-gene	greenyellow	STX16	30.418	30.909	26.276	47.14	54.453	38.585	18.846	20.617	15.434	24.033	26.035	30.739	28.429	19.7	36.637	17.414	18.634	17.9
E.fuscoguttatus.112007-gene	greenyellow	CDX1	0.192	0.194	0	0.994	2.33	1.367	0	0	0	0	0	0	1.031	0.867	1.333	0	0.57	0
E.fuscoguttatus.11205-gene	greenyellow	EEF1AKMT3	2.925	2.552	3.69	8.95	9.443	10.127	0.902	1.17	0.522	2.758	2.566	1.266	8.36	9.81	5.922	0	0.192	1.162
E.fuscoguttatus.112078-gene	greenyellow	SLC35A4	5.04	8.878	5.857	38.552	33.763	22.744	4.373	1.26	1.124	4.244	4.019	0.909	18.906	23.967	20.14	1.046	2.072	1.669
E.fuscoguttatus.112082-gene	greenyellow	slc35a4	5.628	8.767	9.742	41.047	35.817	33.543	3.41	2.68	2.989	6.634	4.167	7.687	35.255	32.897	33.981	2.503	4.363	3.061
E.fuscoguttatus.112129-gene	greenyellow	rbm22	37.047	42.325	41.676	165.985	197.245	171.96	19.009	22.25	22.218	39.288	26	33.14	219.805	160.535	180.146	21.225	30.714	20.479
E.fuscoguttatus.112185-gene	greenyellow	RGS14	3.12	2.443	2.9	58.351	38.411	49.856	0.882	0.763	1.237	5.604	1.99	4.653	39.496	45.395	45.363	2.936	4.036	3.03
E.fuscoguttatus.11220-gene	greenyellow	Slc11a2	7.163	8.935	8.763	3.707	3.959	2.385	8.827	10.512	10.142	6.53	8.661	8.343	5.341	4.151	6.347	9.6	7.99	6.188
E.fuscoguttatus.112220-gene	greenyellow	CNOT6	12.324	15.232	13.207	27.699	20.888	23.647	9.385	8.425	9.256	11.27	9.143	11.313	30.43	36.193	29.215	7.771	9.467	8.291
E.fuscoguttatus.112257-gene	greenyellow	--	1.533	1.543	1.908	0.22	0	0.17	1.445	1.15	0.342	3.484	0.458	0.829	0.411	0.863	0.204	2.863	2.646	3.045
E.fuscoguttatus.112335-gene	greenyellow	Tmem126a	4.665	7.044	3.802	37.345	47.543	53.177	4.661	3.817	3.027	7.499	3.297	6.426	45.793	50.787	49.257	4.753	6.277	7.793
E.fuscoguttatus.112393-gene	greenyellow	Nme5	0.627	2.945	0.833	5.036	4.453	7.7	0	0.209	0	1.901	2.5	0.905	4.704	5.335	3.452	0.26	0.412	0
E.fuscoguttatus.112407-gene	greenyellow	PHYKPL	3.592	4.495	3.771	9.522	13.115	13.917	2.807	3.786	4.33	4.806	4.296	4.623	11.756	19.824	13.498	5.077	5.268	5.978
E.fuscoguttatus.112435-gene	greenyellow	Spon2	0.943	1.054	1.669	0.06	0	0	0.364	0.419	0.093	0.318	0	0.454	0	0	0	1.174	0.93	2.289
E.fuscoguttatus.112519-gene	greenyellow	nlrp1	6.974	10.271	10.264	42.126	53.875	34.467	1.112	1.311	0.935	7.272	3.36	5.106	45.553	42.061	52.803	0.453	0.612	0.521
E.fuscoguttatus.112573-gene	greenyellow	Ccnj	0.76	1.625	0.567	1.743	2.529	1.096	0.549	0.855	1.356	0.863	2.158	1.028	1.985	1.925	1.771	1.064	0.937	0.66
E.fuscoguttatus.112599-gene	greenyellow	NSD1	13.561	13.199	13.954	3.018	2.735	2.372	13.353	13.827	12.627	10.879	10.39	11.853	2.776	2.174	2.369	12.876	13.401	9.987
E.fuscoguttatus.112624-gene	greenyellow	ATP5PO	169.523	202.884	184.797	404.998	539.196	522.475	96.493	95.481	82.583	165.818	107.472	107.392	468.604	322.813	367.265	93.771	92.768	104.137
E.fuscoguttatus.112653-gene	greenyellow	ATP7A	16.384	19.622	16.835	1.586	1.004	1.112	19.32	19.553	16.339	16.059	14.774	18.17	1.821	1.643	1.473	13.985	17.075	15.074
E.fuscoguttatus.112676-gene	greenyellow	FBXL3	4.612	5.644	5.044	0.052	0	0.04	3.557	4.16	5.648	4.569	3.786	5.677	0	0.136	0	6.194	5.979	5.57
E.fuscoguttatus.11268-gene	greenyellow	NPEPL1	39.679	44.22	37.611	186.363	204.585	197.955	32.692	23.676	24.766	36.301	29.212	30.678	227.11	166.925	194.398	26.887	27.225	20.619
E.fuscoguttatus.112726-gene	greenyellow	NUDCD2	2.765	4.731	3.304	10.468	9.372	4.908	1.599	2.212	2.713	2.793	1.653	5.087	7.704	8.303	12.667	1.033	2.182	1.373
E.fuscoguttatus.112731-gene	greenyellow	CCNG1	638.719	694.376	603.193	157.863	143.498	146.671	530.666	541.585	511.238	754.223	442.487	489.282	162.101	118.9	129.442	647.599	609.736	596.338
E.fuscoguttatus.112752-gene	greenyellow	GDF9	7.921	10.972	9.217	50.612	67.598	52.004	2.087	2.196	1.889	8.557	5.065	4.669	48.707	39.45	38.732	1.27	2.708	2.727
E.fuscoguttatus.112779-gene	greenyellow	Gnpda1	16.168	13.99	17.374	58.986	68.815	54.829	21.493	22.409	21.763	18.198	14.587	14.122	47.956	41.635	51.532	26.669	25.048	23.386
E.fuscoguttatus.11281-gene	greenyellow	CTSZ	22.633	31.924	28.573	57.974	46.494	49.207	19.846	18.022	15.563	70.789	27.932	46.655	31.751	44.595	46.161	26.211	23.755	23.772
E.fuscoguttatus.112812-gene	greenyellow	Sh3rf2	4.427	5.274	4.634	14.201	16.712	11.429	3.553	3.975	2.66	4.153	5.187	5.329	13.193	12.922	16.414	4.444	5.661	3.904
E.fuscoguttatus.11288-gene	greenyellow	NELFCD	27.461	24.984	25.472	41.289	52.425	52.439	19.113	16.9	12.991	23.63	15.61	21.068	47.099	40.557	43.33	21.797	18.535	17.686
E.fuscoguttatus.112907-gene	greenyellow	uprt	31.491	34.084	37.436	107.325	106.994	103.781	31.142	27.768	29.304	25.659	21.464	20.158	66.232	89.492	90.655	27.199	22.552	24.723
E.fuscoguttatus.113024-gene	greenyellow	SLC25A53	1.337	2.094	2.516	0	0	0	2.75	2.08	4.905	2.102	2.132	1.447	0	0	0	4.071	2.932	4.428
E.fuscoguttatus.113056-gene	greenyellow	RHOG	17.796	10.585	10.272	79.701	59.835	65.436	13.569	13.752	21.29	18.798	11.126	12.258	66.973	74.248	53.441	22.414	17.759	18.883
E.fuscoguttatus.113060-gene	greenyellow	FHDC1	2.146	1.52	1.821	2.235	3.965	1.517	1.104	1.709	1.418	2.289	2.615	2.452	3.876	1.074	3.134	1.732	3.177	2.093
E.fuscoguttatus.113096-gene	greenyellow	GCNA	2.351	1.363	2.271	74.604	77.813	63.068	0.247	0	0.064	1.584	1.705	1.08	89.546	67.091	89.446	1.952	2.039	0.071
E.fuscoguttatus.113119-gene	greenyellow	Nsdhl	2.525	2.033	0.629	38.53	47.686	37.264	1.607	1.01	1.126	2.424	4.077	3.006	35.653	14.882	27.443	2.201	3.363	1.129
E.fuscoguttatus.113170-gene	greenyellow	plp	9.725	7.542	7.622	73.439	45.625	61.208	0.553	0.638	0.284	12.081	7.245	9.836	31.951	48.477	39.835	0.993	2.517	0.633
E.fuscoguttatus.113181-gene	greenyellow	--	11.34	19.236	13.177	23.493	21.356	19.109	6.074	3.36	4.122	34.798	14.568	15.911	27.909	25.859	31.888	6.8	9.532	10.013
E.fuscoguttatus.113230-gene	greenyellow	GJB1	5.367	2.889	4.937	6.008	4.187	4.202	0	0.037	0	1.77	2.051	2.622	2.976	8.031	7.844	0	0.368	0
E.fuscoguttatus.113307-gene	greenyellow	Trim69	12.9	12.626	12.228	55.527	46.915	52.045	5.763	7.562	4.524	10.427	9.363	10.977	41.333	51.032	43.891	6.98	9.48	8.307
E.fuscoguttatus.113315-gene	greenyellow	mxd3	0.869	1.75	1.299	3.366	1.473	2.219	2.263	1.956	1.163	0.878	2.079	0.47	1.514	3.263	2.2	0.812	0.429	1.079
E.fuscoguttatus.11332-gene	greenyellow	RABIF	4.668	5.706	1.993	18.746	24.059	20.573	2.314	2.334	2.677	5.39	4.786	2.526	9.828	13.519	15.101	4.152	2.632	2.65
E.fuscoguttatus.113322-gene	greenyellow	FAM193B	17.68	15.248	14.097	26.719	29.036	22.439	9.468	10.265	8.634	14.346	13.304	15.858	21.009	15.889	22.646	9.629	12.582	7.816
E.fuscoguttatus.113333-gene	greenyellow	Ddx41	22.16	22.449	20.798	44.943	36.252	35.309	13.804	16.408	13.878	20.524	18.094	21.679	39.508	43.622	42.156	13.622	16.96	16.016
E.fuscoguttatus.113376-gene	greenyellow	pdlim7	4.129	3.141	3.839	38.009	30.041	26.965	4.883	5.048	4.257	2.225	1.537	2.483	24.293	25.011	23.81	7.314	6.429	6.29
E.fuscoguttatus.113398-gene	greenyellow	Higd2a	11.846	17.14	19.172	30.368	39.796	30.397	13.276	6.294	4.294	15.709	6.641	7.212	34.715	20.567	26.428	11.986	9.497	8.09
E.fuscoguttatus.113514-gene	greenyellow	ANXA6	10.441	7.849	7.569	0.455	0.16	0.235	15.901	14.077	12.322	9.414	8.299	9.299	0.39	0.595	0.599	6.748	6.52	7.483
E.fuscoguttatus.113676-gene	greenyellow	FAF2	51.712	49.292	49.359	169.231	180.321	188.408	39.202	36.436	30.758	50.962	36.313	38.057	146.011	131.554	144.75	33.419	33.823	35.51
E.fuscoguttatus.113688-gene	greenyellow	pin4	17.745	26.793	17.674	55.012	82.959	55.288	17.765	15.016	16.746	21.033	12.653	14.036	41.147	35.615	42.545	14.449	18.183	18.305
E.fuscoguttatus.113724-gene	greenyellow	ATP6V0E1	1.598	1.072	2.122	26.587	44.369	33.102	6.779	9.057	6.654	4.306	0.637	3.459	20.268	19.598	24.124	5.307	5.782	5.292
E.fuscoguttatus.113771-gene	greenyellow	THG1L	5.796	7.684	6.336	52.469	51.273	43.358	6.378	5.655	3.027	3.856	2.367	4.743	55.224	69.52	64.922	4.753	3.069	6.179
E.fuscoguttatus.113779-gene	greenyellow	lsm11	1.651	1.662	3.162	15.298	17.094	13.358	0.734	0.635	0.906	1.54	2.126	1.649	22.115	19.64	26.791	1.107	1.253	0.505
E.fuscoguttatus.113819-gene	greenyellow	IL12B	0	0	0	2.638	1.758	1.772	0	0	0	0	0	0	0.713	1.181	0.516	0	0.119	0
E.fuscoguttatus.11389-gene	greenyellow	cdk2	6.428	7.206	8.294	110.041	93.454	78.527	2.873	2.338	1.173	8.118	5.766	8.223	70.38	75.465	71.608	4.184	4.324	1.887
E.fuscoguttatus.113936-gene	greenyellow	wnt8	0	0	0.124	1.289	1.813	1.219	0	0	0.111	0.378	1.343	0.811	0.468	2.249	0.332	0.155	0.123	0
E.fuscoguttatus.113972-gene	greenyellow	Lonrf1	10.114	13.205	9.344	0.168	0.284	0.13	9.242	10.994	9.874	9.182	13.411	7.774	0.589	0.715	0.469	8.306	9.184	6.625
E.fuscoguttatus.114035-gene	greenyellow	HMMR	1.135	1.27	2.261	21.272	15.615	11.57	0.535	0.378	0.338	1.359	1.76	1.365	10.003	22.064	21.369	1.414	1.452	0.459
E.fuscoguttatus.114121-gene	greenyellow	NXT2	10.01	13.435	9.366	57.078	62.136	44.567	8.071	6.977	9.472	14.711	9.07	7.223	43.077	48.967	32.808	10.955	8.381	8.437
E.fuscoguttatus.114126-gene	greenyellow	PSMD10	6.927	10.653	5.941	22.189	20.221	23.232	3.339	4.426	4.807	11.277	5.984	9.997	17.324	19.505	19.582	4.793	5.696	3.823
E.fuscoguttatus.11420-gene	greenyellow	TIMELESS	2.68	1.647	2.981	8.107	7.955	5.824	1.288	1.183	0.559	1.793	2.414	1.846	6.472	8.754	11.609	1.69	2.232	1.452
E.fuscoguttatus.114214-gene	greenyellow	--	1.835	1.847	0.914	6.212	9.332	8.309	1.274	0.551	0.655	1.483	0.439	1.589	5.508	5.925	5.671	1.143	0.724	0
E.fuscoguttatus.114283-gene	greenyellow	Apool	18.854	15.973	15.04	78.945	91.387	87.589	14.311	12.883	11.798	24.222	16.632	18.192	117.588	108.767	105.545	18.38	21.803	17.882
E.fuscoguttatus.114380-gene	greenyellow	SH3BGRL	8.661	17.057	7.126	1.08	0.547	0.334	23.088	11.298	9.071	16.741	8.557	6.521	1.211	1.131	1.204	20.165	18.578	20.573
E.fuscoguttatus.114392-gene	greenyellow	TENT5C	6.28	5.612	5.588	3.178	1.828	1.472	15.715	16.443	18.856	15.686	25.151	26.122	1.456	4	2.011	30.011	16.467	37.187
E.fuscoguttatus.114441-gene	greenyellow	polr1d	10.255	8.794	5.675	14.382	19.13	14.836	9.228	6.078	5.422	18.805	7.723	6.989	15.877	23.385	19.225	7.568	9.37	15.847
E.fuscoguttatus.114494-gene	greenyellow	cnot7	14.763	15.627	9.853	20.955	19.458	16.213	6.691	9.437	8.012	12.917	10.558	12.685	12.397	11.313	13.866	8.34	11.413	10.281
E.fuscoguttatus.114537-gene	greenyellow	Hes7	0	0	0.173	29.434	39.787	32.93	0.201	0	0	0	0	0	38.827	21.734	25.951	0	0.855	0.172
E.fuscoguttatus.114541-gene	greenyellow	PFDN6	17.541	14.887	19.184	94.118	98.269	64.12	8.356	9.631	7.978	13.205	16.866	11.913	61.745	59.137	47.278	6.853	16.29	10.933
E.fuscoguttatus.114546-gene	greenyellow	mmgt1	35.011	49.675	44.502	200.088	232.035	169.169	15.044	22.009	14.875	37.059	30.708	28.512	201.022	139.198	132.174	16.195	18.424	19.874
E.fuscoguttatus.114551-gene	greenyellow	ints6	6.275	4.554	5.862	2.791	2.403	1.792	4.671	4.135	4.644	4.718	5.527	5.423	3.597	3.871	3.68	4.846	5.424	5.267
E.fuscoguttatus.114576-gene	greenyellow	HPRT1	37.498	33.529	28.209	152.412	141.985	109.691	17.306	14.162	16.016	39.499	30.058	35.622	136.065	109.172	140.167	17.139	13.973	16.049
E.fuscoguttatus.114586-gene	greenyellow	PHF6	29.923	29.312	24.094	50.71	64.513	56.792	15.783	20.524	16.264	31.276	19.883	25.811	85.522	51.132	81.24	17.419	19.91	17.425
E.fuscoguttatus.114598-gene	greenyellow	CAB39	13.333	6.007	9.485	3.351	3.443	2.818	14.837	14.858	12.915	11.547	9.264	12.919	3.062	2.669	2.503	20.715	17.541	14.632
E.fuscoguttatus.114688-gene	greenyellow	CISD1	20.293	23.542	23.295	36.108	47.969	29.006	8.356	6.535	3.989	32.666	16.455	16.008	31.702	18.335	24.189	7.71	5.091	11.958
E.fuscoguttatus.114730-gene	greenyellow	eif1ad	8.986	10.05	9.696	93.219	124.258	58.498	1.733	8.737	3.118	5.044	9.255	7.024	119.447	124.252	141.631	3.108	5.665	4.711
E.fuscoguttatus.114763-gene	greenyellow	Fnta	47.852	44.202	43.506	167.302	147.677	149.143	21.446	16.686	18.607	35.939	35.476	36.243	112.445	136.058	124.697	22.798	24.122	23.019
E.fuscoguttatus.114773-gene	greenyellow	PIGG	6.491	6.443	5.657	7.5	8.448	7.083	6.467	6.988	5.993	7.378	7.278	7.026	8.576	5.821	9.391	7.13	7.295	8.105
E.fuscoguttatus.114787-gene	greenyellow	BDMD1	0.351	0.353	0.175	15.901	17.585	18.454	0	0.175	0	0	0	0	30.364	24.235	22.431	0	0.173	0
E.fuscoguttatus.114823-gene	greenyellow	CASP3	1.232	1.736	1.411	32.304	24.405	21.85	0.927	1.047	0.825	3.61	1.105	2.267	19.446	23.638	25.931	1.151	2.371	1.285
E.fuscoguttatus.114844-gene	greenyellow	ACSL1	0.562	0.818	0.622	4.374	2.724	3.19	1.374	2.062	1.505	0.316	0.448	0.406	1.005	5.818	3.962	1.323	0.678	0.745
E.fuscoguttatus.114912-gene	greenyellow	ptcd3	24.814	26.33	25.416	51.438	45.155	53.567	14.797	15.286	11.469	25.201	22.641	21.944	40.475	40.576	35.403	14.655	14.388	13.595
E.fuscoguttatus.11498-gene	greenyellow	mettl1	5.595	5.632	3.775	171.58	197.368	171.532	3.55	3.971	3.221	4.012	2.159	3.126	176.14	124.682	139.155	6.968	7.836	4.482
E.fuscoguttatus.114996-gene	greenyellow	Cspp1	10.143	10.757	9.715	16.163	17.088	13.489	10.61	9.988	11.269	9.973	10.458	12.661	11.829	16.428	17.806	10.938	11.58	8.454
E.fuscoguttatus.115100-gene	greenyellow	hdac3	17.615	18.141	17.139	24.942	25.738	28.879	7.303	13.136	9.539	22.427	14.735	15.87	33.284	23.164	36.13	11.666	12.659	9.71
E.fuscoguttatus.115133-gene	greenyellow	RAB33A	15.288	13.837	14.459	0	0	0.114	15.457	15.29	11.348	9.606	15.827	17.104	0	0.096	0	20.479	13.184	14.421
E.fuscoguttatus.115181-gene	greenyellow	IDS	4.217	7.618	6.569	27.602	23.928	19.628	6.504	6.272	5.016	8.193	6.724	5.266	27.406	18.184	29.264	11.984	7.895	12.781
E.fuscoguttatus.115195-gene	greenyellow	Ids	2.427	4.343	2.417	16.706	23.111	13.524	3.431	2.966	2.165	4.904	1.612	4.086	17.339	14.171	16.664	4.365	4.789	3.75
E.fuscoguttatus.115200-gene	greenyellow	DCPS	5.806	6.509	6.309	47.165	55.342	43.17	7.786	6.599	4.71	7.733	5.366	5.999	53.463	37.85	53.225	10.025	7.943	6.948
E.fuscoguttatus.115237-gene	greenyellow	COMMD5	10.508	8.711	10.671	14.893	18.758	13.535	2.622	4.739	2.022	8.327	5.668	7.806	19.985	10.829	17.125	4.875	4.066	5.526
E.fuscoguttatus.115258-gene	greenyellow	pld3	3.117	2.689	3.942	16.148	16.577	18.049	1.831	2.573	1.236	8.197	3.254	4.444	19.988	16.528	21.665	3.327	3.368	2.998
E.fuscoguttatus.115294-gene	greenyellow	AP1AR	5.096	7.035	7.396	0.585	0.987	0.582	6.232	10.484	6.365	4.266	7.488	5.674	1.17	1.093	0.853	4.714	8.045	6.653
E.fuscoguttatus.115390-gene	greenyellow	--	0	0	0.195	21.463	25.99	25.214	1.586	5.485	3.845	0.198	0	0	25.822	20.443	28.178	5.123	4.639	4.67
E.fuscoguttatus.115417-gene	greenyellow	mgat4b	0.081	0.328	0.244	17.251	25.099	20.51	0.377	0.571	0.218	0.082	0.097	0.088	39.392	28.33	39.685	0.812	0.402	0.243
E.fuscoguttatus.115558-gene	greenyellow	TCTN1	1.791	1.603	1.387	6.108	4.818	4.947	0.806	0.697	0.355	1.609	0.476	0.754	3.519	5.304	4.824	0.248	0.295	0.692
E.fuscoguttatus.11556-gene	greenyellow	SPRYD3	2.12	0.854	2.323	0.669	1.078	0.941	2.576	1.59	2.932	2.464	3.17	2.639	0.739	0.876	0.565	3.169	3.452	2.212
E.fuscoguttatus.115593-gene	greenyellow	dnd	0	0	0	116.381	157.447	162.254	0.13	0.338	0	0.341	0.135	0	197.097	165.505	161.229	1.262	2.111	0
E.fuscoguttatus.115702-gene	greenyellow	NDUFC1	2.496	7.537	0.622	4.296	6.346	5.54	2.888	0	0.557	3.152	0.746	0.675	2.006	3.28	3.657	0.777	0	1.86
E.fuscoguttatus.115706-gene	greenyellow	Naa15	26.892	26.159	27.035	64.766	54.063	43.195	30.296	27.799	29.33	28.746	22.785	27.802	43.691	49.101	58.382	33.365	30.998	25.865
E.fuscoguttatus.115742-gene	greenyellow	SLBP	9.844	9.908	7.353	114.441	123.491	108.275	3.915	2.769	4.117	12.588	8.094	9.489	82.01	73.677	90.386	4.405	6.677	7.639
E.fuscoguttatus.115751-gene	greenyellow	enpp6	4.174	3.517	5.801	1.169	1.081	0.603	4.267	3.301	5.023	4.511	6.385	3.362	2.185	1.312	2.017	3.385	3.64	3.375
E.fuscoguttatus.115807-gene	greenyellow	FBXO38	7.446	7.316	8.652	3.641	3.091	2.282	7.752	7.623	7.244	7.272	7.294	8.673	2.527	2.769	3.06	6.402	8.116	6.868
E.fuscoguttatus.115839-gene	greenyellow	IGBP1	56.797	59.538	52.75	113.084	116.011	113.365	28.344	27.473	25.944	52.761	40.699	47.146	114.188	91.886	115.572	24.348	27.472	20.036
[truncated: 5,443 more rows]

## Sheet: paleturquoise
GeneID	Module	Symbol	EFET_24B1	EFET_24B2	EFET_24B3	EFET_24G1	EFET_24G2	EFET_24G3	EFET_24P1	EFET_24P2	EFET_24P3	EF_24B1	EF_24B2	EF_24B3	EF_24G1	EF_24G2	EF_24G3	EF_24P1	EF_24P2	EF_24P3
[truncated: 1,597 more rows]

[truncated: 14 more sheets: darkturquoise, darkgrey, midnightblue, darkred, lightgreen, lightyellow, royalblue, darkmagenta, darkgreen, orange, darkolivegreen, yellowgreen, skyblue3, plum1]
